# Supplementary material for: Differential Etv2 threshold requirement for endothelial and erythropoietic development
Source: Cell Rep. Author manuscript; Available in PMC 2022 Jun 16. (PMC9203129; doi:10.1016/j.celrep.2022.110881)
Supplement: 2 [file NIHMS1812256-supplement-2.xlsx]

## Sheet: Sheet1
Table S1. Log fold change (logFC) for differentially expressed genes across Etv2 genotypes compared to Etv2+/+, FDR<0.05 and their cluster identity.
ensembl_gene_id	mgi_symbol	logFC.Etv2+/enhΔ	logFC.Etv2+/Δ	logFC.Etv2enhΔ/enhΔ	logFC.Etv2enhΔ/Δ	logFC.Etv2Δ/Δ	PValue	FDR	Cluster
ENSMUSG00000031264	Btk	-0.365066	-2.41638	-1.84798	-1.47277	-8.1021	2.66588e-06	5.86398e-05	1
ENSMUSG00000008843	Cldn13	-0.509724	-2.0888	-1.42426	-7.77676	-7.98196	8.9382e-09	3.37732e-07	1
ENSMUSG00000073489	Ifi204	-8.5761	-0.481922	-7.42934	2.7229	-7.96846	6.38891e-05	0.000931712	1
ENSMUSG00000020787	P2rx1	-1.51181	-1.80082	-0.547712	-0.827439	-7.94777	0.000699393	0.00680499	1
ENSMUSG00000062939	Stat4	-0.928283	-1.64	-1.26304	0.261749	-7.83002	0.000220885	0.00261622	1
ENSMUSG00000090164	BC035044	-4.96628	-4.89945	-3.07441	-3.26619	-7.76492	0.00169042	0.0139251	1
ENSMUSG00000035165	Kcne3	-1.59774	-0.10067	0.229137	-0.482761	-7.45505	2.37227e-08	8.33317e-07	1
ENSMUSG00000020573	Pik3cg	-0.85941	-0.166447	-2.6838	-1.1763	-7.36204	4.03162e-05	0.000630756	1
ENSMUSG00000042345	Ubash3a	-0.35978	0.0917867	-0.994168	-1.16142	-7.12284	4.05034e-05	0.000633149	1
ENSMUSG00000026395	Ptprc	-1.68564	-3.51063	-1.45709	-3.44592	-7.10251	0.00193453	0.0155545	1
ENSMUSG00000026357	Rgs18	-3.78743	-0.563906	-1.57687	-0.0396677	-7.06074	0.000907256	0.00839848	1
ENSMUSG00000034486	Gbx2	0.517646	-0.314727	-0.549478	-1.24539	-7.03774	0.000182036	0.00221719	1
ENSMUSG00000040657	1700063H04Rik	-0.12458	-1.44973	-3.1049	-2.53127	-6.96486	0.000355737	0.00389855	1
ENSMUSG00000039109	F13a1	-1.40683	-0.679899	-1.1594	-0.799014	-6.8502	0.00446621	0.0301616	1
ENSMUSG00000086741	Gm15816	-2.5471	-0.965907	-2.8913	-4.41419	-6.64956	0.000294507	0.0033221	1
ENSMUSG00000090113	Nhlrc4	-1.23122	-2.09639	-2.56657	-2.65861	-6.62767	0.00136722	0.0117444	1
ENSMUSG00000086438	Asb17os	0.262071	-0.282107	-0.0581935	-2.28095	-6.53285	0.000876312	0.00815698	1
ENSMUSG00000027474	Ccm2l	0.534598	0.771284	0.174787	0.33195	-6.3822	2.61176e-06	5.75178e-05	1
ENSMUSG00000048752	Prss50	-1.03298	-0.113489	-0.64384	-2.80141	-6.34089	0.000178138	0.00217546	1
ENSMUSG00000032878	Ccdc85a	-1.74085	0.188508	0.840234	0.787244	-6.28715	7.26585e-05	0.00103429	1
ENSMUSG00000021904	Sema3g	-1.24623	0.526077	-0.000101346	0.950391	-6.27281	2.04329e-08	7.2884e-07	1
ENSMUSG00000066363	Serpina3f	0.356992	-0.294616	-0.422588	-0.132974	-6.25899	0.000137021	0.00175207	1
ENSMUSG00000083457	Cyp4b1-ps2	-2.50771	-1.19936	-1.14448	-5.88236	-6.22064	0.00038127	0.00412213	1
ENSMUSG00000084796	Mir142hg	-0.05954	-0.780088	-1.76826	-0.876494	-6.13919	0.000249771	0.00290801	1
ENSMUSG00000063600	Egfem1	0.814356	0.684936	0.0257689	1.74004	-6.02304	1.43333e-06	3.37802e-05	1
ENSMUSG00000076030	Gm22750	-0.649	-4.07644	-4.46025	-3.92354	-5.99738	2.88138e-05	0.000471979	1
ENSMUSG00000086769	Gm15587	-0.646822	-0.0617339	-0.86778	-0.0561911	-5.95709	0.000865714	0.00808686	1
ENSMUSG00000049353	Rd3	-0.557111	-5.09405	-2.82492	-3.89871	-5.93066	0.00259945	0.0197329	1
ENSMUSG00000020178	Adora2a	0.774948	1.18603	-0.136928	0.436612	-5.87216	0.000370785	0.0040229	1
ENSMUSG00000002111	Spi1	0.224586	1.11366	0.236142	0.163719	-5.87021	0.000105354	0.00141162	1
ENSMUSG00000020334	Slc22a4	-0.702875	-0.099544	-1.65877	-3.35924	-5.869	0.0064124	0.0395183	1
ENSMUSG00000050157	Gm867	-4.31537	-2.9289	-2.5362	-4.57933	-5.79842	0.000118282	0.00154714	1
ENSMUSG00000022831	Hcls1	-0.257276	-1.5159	-1.52065	-0.303476	-5.7545	0.000155175	0.0019399	1
ENSMUSG00000014602	Kif1a	-1.28277	-2.27612	-1.42448	-1.85463	-5.74725	0.000704035	0.00684295	1
ENSMUSG00000047953	Gp5	-1.74761	0.227483	-0.454846	-2.09457	-5.71755	0.000371698	0.00403043	1
ENSMUSG00000083325	Gm14121	0.741928	-2.56231	0.216363	-3.45772	-5.69659	2.08054e-07	5.99722e-06	1
ENSMUSG00000043155	Hpdl	-0.79095	-0.433527	0.232718	-1.75373	-5.60131	0.00289885	0.0215541	1
ENSMUSG00000042265	Trem1	-1.55834	-3.22521	-0.0413796	-5.64581	-5.59764	0.00580156	0.0367958	1
ENSMUSG00000020490	Btnl10	-3.33757	0.914668	1.8824	-2.16064	-5.52449	0.00364079	0.0256759	1
ENSMUSG00000086448	9330162012Rik	-2.28536	-1.81245	-5.1611	-5.49353	-5.50533	0.00769335	0.0454298	1
ENSMUSG00000015950	Ncf1	-4.1826	-0.314121	0.05417	-0.261198	-5.49279	0.0021917	0.0171812	1
ENSMUSG00000080999	Gm11336	1.02487	-0.421541	-0.749539	-0.638739	-5.48977	0.00235708	0.0182072	1
ENSMUSG00000090043	Gm16167	-5.67146	-3.97452	1.02239	-5.33166	-5.47028	0.000355168	0.00389462	1
ENSMUSG00000087006	Gm13889	1.47394	0.77861	-0.200416	0.936279	-5.44338	9.53096e-05	0.00130321	1
ENSMUSG00000077449	Gm23127	-1.28805	-2.64446	0.927254	-0.967178	-5.42623	0.00595083	0.0374629	1
ENSMUSG00000028475	Spaar	-2.0664	-2.26692	-2.86234	0.0118637	-5.42257	0.00787322	0.0461967	1
ENSMUSG00000040838	Gm11639	-3.05983	-4.90857	-5.07861	-3.74928	-5.25929	0.00790186	0.0462433	1
ENSMUSG00000001494	Sost	1.81337	1.16843	-3.00432	-0.304216	-5.24658	2.35734e-05	0.000395969	1
ENSMUSG00000089775	Gm16270	1.20987	1.02315	1.65889	0.985435	-5.23706	0.000271917	0.00311869	1
ENSMUSG00000049871	Nlrc3	1.76573	2.68139	1.26869	1.59405	-5.2056	3.7713e-07	1.02024e-05	1
ENSMUSG00000063730	Hsd3b2	1.12144	-2.46375	-2.19918	-1.61707	-5.13733	0.00090988	0.00841434	1
ENSMUSG00000084583	Gm25177	-5.05357	-4.21944	0.67833	-3.51299	-5.11725	9.04549e-05	0.00124803	1
ENSMUSG00000037358	Dipk2b	0.520351	-0.533014	1.5284	-1.27889	-5.10435	0.00155278	0.0130235	1
ENSMUSG00000035186	Ubd	-5.43653	-4.64673	-5.07328	-5.47527	-5.01759	1.02173e-05	0.000190308	1
ENSMUSG00000026272	Agxt	-4.95374	-4.4673	-1.28109	-4.70064	-5.00773	0.00798822	0.0465169	1
ENSMUSG00000027329	Spef1	-2.22718	0.563278	-0.0185751	-0.595257	-4.92937	0.00210981	0.0166594	1
ENSMUSG00000083285	Gm15815	-0.345828	-0.248765	-5.29572	-0.932795	-4.92145	0.000135114	0.00173248	1
ENSMUSG00000026885	Ttll11	0.324514	-4.60912	-5.07962	-7.27262	-4.89237	0.00221679	0.0173264	1
ENSMUSG00000091553	Serpina3e-ps	0.778517	-0.0325026	-0.66378	0.499805	-4.8857	0.000304128	0.00341811	1
ENSMUSG00000029373	Pf4	-1.44009	0.432142	-1.9475	-0.469355	-4.88503	0.000417327	0.00445462	1
ENSMUSG00000021367	Edn1	0.57874	2.43622	1.62528	2.19295	-4.84608	0.000417185	0.00445462	1
ENSMUSG00000033981	Gria2	-0.531401	2.58152	1.13839	-0.0821405	-4.83231	0.000253484	0.00294383	1
ENSMUSG00000056682	4930465K10Rik	-2.46181	-0.637768	-4.82127	0.237641	-4.76899	0.00187081	0.0151211	1
ENSMUSG00000035745	Grin3b	-4.2424	-4.72206	-4.34216	-1.58362	-4.71917	0.00174283	0.0142867	1
ENSMUSG00000090226	Gm16110	0.481056	0.889344	-1.007	-3.29907	-4.63079	0.000363639	0.00396098	1
ENSMUSG00000055078	Gabra5	-5.12892	-2.19784	-4.5941	-5.0787	-4.62564	0.00759935	0.0449754	1
ENSMUSG00000022494	Shisa9	2.05607	-2.5837	0.133304	0.628167	-4.58951	0.00239991	0.0184379	1
ENSMUSG00000044749	Abca6	-4.62786	-4.88058	-4.77361	-4.75527	-4.5776	0.00490674	0.0324024	1
ENSMUSG00000037124	Trim58	-0.772361	-0.659374	-0.875848	-2.85952	-4.57159	0.00584131	0.0369623	1
ENSMUSG00000046886	Zfp474	-4.38055	-0.247477	-2.94052	-3.57538	-4.55408	0.00597154	0.0375421	1
ENSMUSG00000012705	Retn	0.376621	-0.712484	-0.172063	-2.19942	-4.54432	0.0015688	0.0131162	1
ENSMUSG00000031326	Cdx4	-8.22584	-2.06232	-1.0491	-7.81202	-4.50621	0.00192964	0.0155355	1
ENSMUSG00000002930	Ppp1r17	0.856358	-1.90527	2.42328	-4.37435	-4.49735	0.00280806	0.0209465	1
ENSMUSG00000086602	Gm15609	-2.3143	2.27514	0.429412	0.810859	-4.4937	0.00132114	0.0114229	1
ENSMUSG00000043230	Fam124b	-1.40709	0.667357	0.186741	2.4594	-4.41668	0.000915539	0.00845821	1
ENSMUSG00000031789	Cngb1	-1.70946	-3.33563	1.18257	-3.71061	-4.35863	0.00010268	0.00138462	1
ENSMUSG00000023903	Mmp25	1.99316	2.63947	-1.23294	-0.119791	-4.32896	3.86685e-05	0.000610143	1
ENSMUSG00000000861	Bcl11a	-2.1637	-0.700472	-0.518987	-2.08618	-4.3094	0.00189462	0.0152936	1
ENSMUSG00000073152	Gm10475	-0.457591	0.106867	0.11413	-1.28962	-4.30809	0.00348821	0.0248752	1
ENSMUSG00000050106	Tmc8	0.519033	-0.359628	-0.739184	-1.39623	-4.29744	4.23382e-05	0.000655728	1
ENSMUSG00000034116	Vav1	1.09605	0.326518	-4.25465	-1.58501	-4.28141	0.00389679	0.0271804	1
ENSMUSG00000040569	Slc26a7	-7.6916	-2.97218	-4.84647	-3.92374	-4.24539	0.00530815	0.0344257	1
ENSMUSG00000054293	P2ry10b	2.7845	1.64772	-0.81997	-0.122027	-4.23397	0.00180839	0.0147132	1
ENSMUSG00000020690	Efcab3	2.56978	1.25584	0.727285	-2.52585	-4.23198	0.0062805	0.0389021	1
ENSMUSG00000040747	Cd53	1.57167	-1.48131	0.288498	-1.61527	-4.22361	0.00679835	0.0412794	1
ENSMUSG00000084215	Gm11814	-3.17598	-0.419987	-3.66136	-3.21117	-4.18731	0.00710244	0.0426492	1
ENSMUSG00000054404	Slfn5	-2.274	-0.561926	-1.83362	-1.00054	-4.17802	0.00259422	0.0197014	1
ENSMUSG00000050105	Grrp1	-0.639824	-0.0173151	0.452592	0.222342	-4.09886	0.000981905	0.00897263	1
ENSMUSG00000088028	Gm22141	-4.57812	-4.76537	-3.97081	-4.5274	-4.07464	0.000140487	0.00178281	1
ENSMUSG00000042333	Tnfrsf14	-1.97191	0.36274	0.866844	-3.53114	-4.03902	0.00177196	0.0144805	1
ENSMUSG00000088025	Rprl3	-0.222015	-2.00137	0.984435	-0.81374	-3.94336	0.00784838	0.0460802	1
ENSMUSG00000036944	Tmem71	2.20084	-3.26625	-0.616165	2.43024	-3.9347	9.05102e-05	0.00124803	1
ENSMUSG00000040592	Cd79b	0.9148	1.80726	-2.66856	2.81923	-3.89645	0.00668443	0.0407618	1
ENSMUSG00000081978	Gm14895	3.36744	-0.41024	-4.08821	1.91115	-3.83588	4.09837e-05	0.000639035	1
ENSMUSG00000009350	Mpo	0.98109	-0.735565	0.706379	-0.610623	-3.83377	0.00200114	0.0159996	1
ENSMUSG00000085066	Gm4989	-0.633768	-0.490925	0.34827	0.388319	-3.82662	0.00108218	0.00970653	1
ENSMUSG00000019876	Pkib	-1.73502	-1.23028	-0.865515	-2.02601	-3.814	0.000793802	0.00755519	1
ENSMUSG00000031842	Pde4c	0.962686	0.333334	1.83231	1.41421	-3.80323	0.00791414	0.0462752	1
ENSMUSG00000069763	Tmem100	-4.57161	-2.49815	-4.16642	-0.0610897	-3.79675	8.24477e-06	0.000158521	1
ENSMUSG00000008318	Relt	-2.4216	-0.927381	-1.44404	-2.12734	-3.7407	0.000294793	0.0033233	1
ENSMUSG00000078853	Igtp	-1.66379	-2.50371	0.256901	-1.30286	-3.73034	0.000757857	0.0072894	1
ENSMUSG00000045104	Gm5514	2.37396	-2.55877	1.62168	0.65525	-3.72091	0.000400185	0.00429397	1
ENSMUSG00000072572	Slc39a2	-5.98179	0.696919	-2.22406	-2.14364	-3.67817	0.00442077	0.0299058	1
ENSMUSG00000028859	Csf3r	0.268168	2.05078	0.816829	1.94898	-3.66149	0.000684907	0.00669933	1
ENSMUSG00000081824	BC002163	0.489147	-4.17027	1.03662	-4.81876	-3.59437	1.14518e-06	2.77923e-05	1
ENSMUSG00000021991	Cacna2d3	0.870361	-0.570022	1.37438	-2.15666	-3.58441	0.0014376	0.0122239	1
ENSMUSG00000034156	Tspoap1	0.575	-1.46026	-0.0346364	-4.09547	-3.58365	0.000754394	0.00725987	1
ENSMUSG00000022146	Osmr	1.20709	-2.9743	-5.04796	0.952357	-3.52846	0.000106453	0.00142222	1
ENSMUSG00000044916	1700029I15Rik	-2.39033	-0.289625	-3.02961	-1.87295	-3.45409	0.00508474	0.033304	1
ENSMUSG00000019836	Amd-ps4	-2.15205	-3.90807	-0.174292	-0.147749	-3.36297	0.00736808	0.044009	1
ENSMUSG00000030935	Acsm3	-0.693594	-0.750994	0.128106	-2.54179	-3.34614	0.000493187	0.00510511	1
ENSMUSG00000040726	Hesx1	-1.48356	1.10352	-2.01629	-0.805196	-3.29187	0.000509854	0.00524238	1
ENSMUSG00000030206	Gsg1	0.069419	2.57247	-3.84245	-2.32941	-3.19835	0.00242449	0.0185958	1
ENSMUSG00000017724	Etv4	-0.516464	-0.036142	-1.02782	-0.837407	-3.15103	0.00662995	0.0405098	1
ENSMUSG00000026348	Acmsd	-0.655484	-0.764974	-0.641788	-1.33191	-3.11688	0.00112291	0.0100039	1
ENSMUSG00000054003	Tdrd9	-6.01352	-4.33292	-4.8042	-2.40742	-3.11285	0.00390688	0.0271995	1
ENSMUSG00000061535	C1qtnf7	-4.31486	-0.994994	-0.153043	1.83886	-3.08075	0.0035661	0.0252746	1
ENSMUSG00000042216	Sgsm1	-2.2404	-0.0427622	-0.930399	-0.856474	-3.04259	0.00201961	0.0161194	1
ENSMUSG00000084545	n-R5s80	-3.66553	-1.70554	-4.57615	-4.87931	-2.97589	0.0083233	0.0479843	1
ENSMUSG00000014773	Dll1	0.284278	0.304047	1.4629	0.756476	-2.95907	0.00763164	0.0451376	1
ENSMUSG00000039304	Tnfsf10	-1.19664	3.34533	-2.37491	1.02412	-2.94627	0.00160563	0.0133516	1
ENSMUSG00000050345	4930486L24Rik	2.20101	0.20572	0.291549	3.04885	-2.92513	0.00458582	0.0308115	1
ENSMUSG00000029503	P2rx2	1.23627	-6.08502	0.0104485	-0.822079	-2.88978	0.00208407	0.0164985	1
ENSMUSG00000083816	Gm13033	-1.93674	-1.89938	-1.33168	-2.4188	-2.86659	0.00738005	0.0440443	1
ENSMUSG00000025701	Alox5	-0.694933	-2.72717	0.00165197	-0.531774	-2.84478	0.000504522	0.00519624	1
ENSMUSG00000046814	Gchfr	0.449841	0.51746	0.111041	0.943575	-2.83612	0.00407724	0.0281943	1
ENSMUSG00000072324	Gm8420	2.03067	-2.8126	-1.94588	-0.033193	-2.8185	0.000169084	0.00208001	1
ENSMUSG00000082396	Zfp389	-1.17793	-4.924	1.38682	-3.1951	-2.74959	0.0072079	0.0431594	1
ENSMUSG00000081651	Gm15530	0.191983	2.26004	-0.0240246	0.917607	-2.73589	0.000362289	0.0039516	1
ENSMUSG00000028631	Kcnq4	2.0168	-2.46272	0.647697	0.816085	-2.70969	0.00277628	0.0207597	1
ENSMUSG00000045942	BC049762	-3.14582	1.32066	1.12217	-0.998984	-2.69139	0.000369386	0.00401243	1
ENSMUSG00000086984	Gm6762	0.0841785	-4.4805	0.823621	-1.40908	-2.55605	0.000659199	0.00649255	1
ENSMUSG00000087596	Gm11715	2.33543	-1.31313	-3.17566	-2.94908	-2.53216	0.000445169	0.00469485	1
ENSMUSG00000065118	Gm23297	-2.862	-0.881755	-0.241763	-2.44259	-2.51335	0.00416827	0.0286522	1
ENSMUSG00000031481	Tpte	-0.15746	-1.02915	-3.74918	-3.13114	-2.51119	6.82278e-05	0.000982577	1
ENSMUSG00000021809	Nudt13	-1.41441	-1.8171	-1.44975	-1.54389	-2.50312	0.00113427	0.0100954	1
ENSMUSG00000047040	Prr15l	-0.250781	-2.07734	0.162898	-0.0608351	-2.50094	0.00173414	0.0142281	1
ENSMUSG00000048498	Cd300e	0.125488	-2.13049	0.404056	-2.2668	-2.49486	2.05434e-06	4.64603e-05	1
ENSMUSG00000030554	Synm	-1.3423	-0.668606	0.312751	-0.283778	-2.47578	0.0014318	0.0121914	1
ENSMUSG00000082655	Gm7857	0.00504922	-1.16695	0.348414	-0.676107	-2.47212	0.0080704	0.0469221	1
ENSMUSG00000068417	Pnp2	0.296749	-1.60611	0.707477	-1.62589	-2.46954	0.00473381	0.0315081	1
ENSMUSG00000032561	Acpp	-1.21357	-0.916648	-1.47543	-3.0682	-2.46428	0.00358453	0.025376	1
ENSMUSG00000021553	Slc28a3	-4.80162	-4.54282	-0.589163	-1.28462	-2.40311	0.00156202	0.0130831	1
ENSMUSG00000065232	Gm22973	-0.793219	-1.45375	-0.072658	-1.56867	-2.36707	0.00573738	0.0364767	1
ENSMUSG00000090171	Ugt1a2	0.78873	2.68594	-0.7465	-1.96565	-2.3315	0.00290799	0.021596	1
ENSMUSG00000091020	Gm5828	0.52278	-1.44809	0.709483	-1.07924	-2.31403	0.00147646	0.0124911	1
ENSMUSG00000068854	Hist2h2be	0.148454	-1.41695	0.561447	-1.80326	-2.29471	0.000392642	0.0042253	1
ENSMUSG00000032715	Trib3	-0.256095	-1.40475	-1.45995	-1.42876	-2.28951	0.00103304	0.00935657	1
ENSMUSG00000053472	Gm13534	0.560086	-3.46073	0.321513	-0.967739	-2.23234	0.0024483	0.0187396	1
ENSMUSG00000077711	AF357399	-0.84863	-3.67099	-0.97954	-2.11144	-2.17815	0.000315743	0.00351869	1
ENSMUSG00000086632	1700112J05Rik	-1.63579	-2.92109	3.67628	-1.76765	-2.15877	5.36587e-05	0.000800849	1
ENSMUSG00000065176	Rnu12	-1.30178	-1.65015	-0.121821	-2.50923	-2.15224	0.000365488	0.0039771	1
ENSMUSG00000046782	Ttc6	-3.17875	-3.5115	0.960379	-1.09024	-2.14164	0.00677252	0.0411631	1
ENSMUSG00000089744	Gm16146	2.22213	-1.03056	0.557175	-2.06609	-2.13096	0.00142401	0.0121362	1
ENSMUSG00000090877	Hspa1b	-0.955174	-2.89153	-0.919635	0.97715	-2.12438	0.000731361	0.00706838	1
ENSMUSG00000050994	Adgb	-5.56019	-1.50052	-5.14191	-0.507729	-2.12434	0.00112979	0.0100603	1
ENSMUSG00000048218	Amigo2	-0.99275	0.237117	0.117548	0.206207	-2.01531	0.00707061	0.0425549	1
ENSMUSG00000045345	9530056K15Rik	-1.85707	-4.3118	-6.77104	-2.40963	-2.01083	0.00140827	0.0120354	1
ENSMUSG00000002797	Ggct	-0.68385	-0.401061	-0.790323	-1.03964	-2.0059	0.000335269	0.00370814	1
ENSMUSG00000050799	Hist1h2ba	0.854316	-2.56064	2.12517	-0.85586	-1.98916	0.000790088	0.00753275	1
ENSMUSG00000084915	C230037L18Rik	-4.00362	-4.45288	-4.0139	-2.84774	-1.98299	0.0034441	0.0246272	1
ENSMUSG00000037221	Mospd3	-0.938745	0.0783447	-0.80171	-0.663503	-1.96033	0.00657925	0.0403066	1
ENSMUSG00000044092	C130050O18Rik	-1.74189	-0.326079	-4.63191	0.725978	-1.79893	0.00828275	0.0478245	1
ENSMUSG00000050211	Pla2g4e	4.10977	-0.0423557	-1.64667	-1.6201	-1.79757	0.000262551	0.00302819	1
ENSMUSG00000087380	2210408F21Rik	4.48143	3.86301	-1.97086	-1.56466	-1.77749	0.00233643	0.018078	1
ENSMUSG00000055401	Fbxo6	-0.501153	-0.455316	-0.345311	-0.992866	-1.7763	7.01841e-05	0.00100526	1
ENSMUSG00000022114	Spry2	-1.11398	-0.303669	-0.469102	-0.462953	-1.7715	4.95413e-06	0.000100923	1
ENSMUSG00000052837	Junb	0.29223	-0.363085	0.229223	0.0319235	-1.77132	0.00241417	0.0185244	1
ENSMUSG00000033948	Zswim5	-0.305776	-0.722161	-1.24715	-1.32554	-1.72254	0.00257329	0.0195731	1
ENSMUSG00000039316	Rftn1	0.814893	-1.23936	-1.29323	0.707881	-1.72242	0.00594441	0.0374376	1
ENSMUSG00000000766	Oprm1	-1.66608	-1.07155	3.24293	-1.36398	-1.69145	0.000311856	0.00347957	1
ENSMUSG00000038352	Arl5c	-0.202044	-0.44816	0.110003	-0.606003	-1.67861	0.00213298	0.0168064	1
ENSMUSG00000022602	Arc	-0.970043	1.28627	2.71937	1.33919	-1.6575	0.00589099	0.0372002	1
ENSMUSG00000091997	Gm6611	0.979805	2.56537	2.67689	0.838766	-1.65349	0.00305923	0.0225291	1
ENSMUSG00000002289	Angptl4	-1.00203	-0.253678	-1.79403	-1.69208	-1.61206	0.000687522	0.00671971	1
ENSMUSG00000064899	Snord118	-0.504502	-1.1766	-0.519416	-1.56618	-1.60308	0.00143594	0.0122154	1
ENSMUSG00000050350	Gpr18	1.59377	0.929129	-2.74992	-1.903	-1.59913	0.0016594	0.0137123	1
ENSMUSG00000047037	Nipa1	-0.1818	-1.02574	-0.360091	-1.15398	-1.58541	5.91686e-07	1.53332e-05	1
ENSMUSG00000032589	Bsn	0.587558	0.223462	0.559211	-1.50597	-1.56751	0.00739667	0.0441008	1
ENSMUSG00000072294	Klf12	-0.860126	-0.254162	-0.531225	0.107209	-1.5645	0.00522296	0.0340284	1
ENSMUSG00000005982	Naa60	-0.362734	-0.0872335	-0.154433	-0.472177	-1.50293	2.48619e-06	5.48833e-05	1
ENSMUSG00000058258	Idi1	0.0155543	-0.474603	-0.310822	-0.95152	-1.49497	0.0021087	0.0166577	1
ENSMUSG00000021203	Otub2	-0.068324	-0.539229	-0.262565	-1.35283	-1.49243	5.91725e-06	0.00011807	1
ENSMUSG00000065999	Zfp985	-0.762839	-0.768854	0.184595	-1.82202	-1.49034	0.00377617	0.026459	1
ENSMUSG00000026630	Batf3	3.53231	4.28754	3.19707	3.48716	-1.47792	1.02509e-06	2.52205e-05	1
ENSMUSG00000030722	Nfatc2ip	0.121162	-0.387414	0.0812778	-0.979933	-1.45804	0.00128959	0.0112131	1
ENSMUSG00000081793	5730416F02Rik	-1.38088	-1.44626	3.45127	-0.127877	-1.45646	0.00107411	0.00964347	1
ENSMUSG00000029027	Dffb	-0.0383907	-0.419987	0.428621	-0.924687	-1.45071	0.00729215	0.0436183	1
ENSMUSG00000080500	Gm22072	-1.75734	-0.243222	0.388015	-0.529311	-1.4504	0.00543274	0.0350982	1
ENSMUSG00000078700	D030028A08Rik	0.00365044	-0.700056	-0.0926989	-1.43492	-1.44016	0.000820599	0.00774372	1
ENSMUSG00000074093	Svip	-1.17721	-0.767692	-1.21351	-1.37977	-1.43505	0.00140237	0.0120017	1
ENSMUSG00000038544	Inip	-0.534164	-0.0212116	-0.271324	-0.609319	-1.43103	1.36805e-14	1.15422e-12	1
ENSMUSG00000038059	Smim3	-0.541874	-0.510438	-1.0385	-1.16611	-1.42664	0.00123807	0.010857	1
ENSMUSG00000027330	Cdc25b	-0.454238	-0.821116	-0.789186	-1.41972	-1.42188	2.84432e-07	7.98701e-06	1
ENSMUSG00000031974	Abcb10	-0.0766554	-0.290957	-0.421288	-1.16798	-1.41118	5.89463e-27	1.26645e-24	1
ENSMUSG00000061991	Hist1h2af	-0.222831	-0.818594	0.200635	-1.14816	-1.40376	0.00470146	0.0313727	1
ENSMUSG00000047604	Frat2	0.778357	0.213981	-0.298937	-1.08611	-1.39203	0.00870028	0.0497386	1
ENSMUSG00000028766	Alpl	-0.218448	-0.609003	-0.539196	0.332911	-1.38782	0.00207654	0.0164671	1
ENSMUSG00000000266	Mid2	-0.962999	-0.260512	-0.299553	-0.271804	-1.3866	0.000586909	0.00590006	1
ENSMUSG00000062729	Ppox	-0.235271	0.0260544	-0.523251	-1.04438	-1.38034	6.43211e-06	0.000126837	1
ENSMUSG00000003452	Bicd1	-0.0225139	-0.414039	0.34953	-0.77468	-1.36821	0.00222373	0.0173615	1
ENSMUSG00000081778	Gm6325	4.0787	-0.616104	2.44525	0.286482	-1.35903	4.35089e-05	0.000670488	1
ENSMUSG00000005667	Mthfd2	-0.164928	-0.147525	-0.597609	-0.876872	-1.35247	5.3893e-08	1.70889e-06	1
ENSMUSG00000064837	Snora75	0.098748	0.332696	1.69477	-1.64661	-1.34802	0.000991201	0.00903078	1
ENSMUSG00000026558	Uck2	-0.252096	-0.337793	0.15026	-0.783177	-1.32788	1.40469e-12	9.43799e-11	1
ENSMUSG00000043424	Eif3j2	0.1518	-0.131351	0.18212	-0.555728	-1.32657	0.00126009	0.0110135	1
ENSMUSG00000067367	Lyar	-0.163149	-0.118725	-0.221638	-0.472083	-1.31942	8.95331e-16	8.35506e-14	1
ENSMUSG00000044757	Gm6430	-0.612243	-0.109787	2.37391	-1.29217	-1.31811	0.000864731	0.00808176	1
ENSMUSG00000016526	Dyrk3	0.525284	0.110873	0.511733	-0.673555	-1.30834	0.000269737	0.00309561	1
ENSMUSG00000024588	Fech	-0.202553	-0.417719	-0.344846	-1.11219	-1.29896	6.92031e-18	7.65668e-16	1
ENSMUSG00000022105	Rb1	-0.253619	-0.414998	-0.087305	-0.558704	-1.29185	0.000403982	0.00432718	1
ENSMUSG00000033763	Mtss2	-0.461558	0.197253	-0.323535	-0.181194	-1.29147	0.00567814	0.0361976	1
ENSMUSG00000028243	Ubxn2b	-0.00397346	-0.26617	-0.45761	-1.0117	-1.28919	5.21442e-11	2.91078e-09	1
ENSMUSG00000064797	Gm24357	-0.148618	-0.0231001	0.207458	-0.757359	-1.27617	9.36973e-10	4.19188e-08	1
ENSMUSG00000025332	Kdm5c	-1.31162	-1.22302	-1.21835	-1.33497	-1.27283	0.000337313	0.00372092	1
ENSMUSG00000032766	Gng11	-0.399537	-0.0678421	-0.551929	-0.183652	-1.26535	0.000220182	0.00260956	1
ENSMUSG00000040435	Ppp1r15a	0.575445	-0.634979	-0.472394	-1.31205	-1.2582	3.99549e-06	8.32297e-05	1
ENSMUSG00000000811	Txnrd3	-0.128265	-0.0144593	0.102903	-0.413012	-1.23954	0.0018358	0.0148968	1
ENSMUSG00000031851	Ntpcr	-1.2274	-0.325619	-0.377522	-0.684349	-1.2367	0.00739541	0.0441008	1
ENSMUSG00000021908	Gm6768	1.15266	-1.07119	0.380486	-1.5412	-1.23559	0.000199298	0.0023943	1
ENSMUSG00000046410	Kcnk6	-0.0384893	-0.630965	0.890713	0.429108	-1.23457	8.99245e-05	0.00124181	1
ENSMUSG00000028041	Adam15	-0.107402	-0.581118	-0.099965	0.285832	-1.23445	0.00390064	0.0271906	1
ENSMUSG00000026773	Pfkfb3	0.0613454	0.182309	0.0063162	-0.34117	-1.23377	7.9448e-05	0.00111632	1
ENSMUSG00000024065	Ehd3	-0.293232	-0.235278	-0.767616	-0.578741	-1.22916	0.00105844	0.0095409	1
ENSMUSG00000039910	Cited2	-0.0680968	-0.0772434	-0.378841	-0.908257	-1.22761	6.92871e-19	8.20653e-17	1
ENSMUSG00000052769	Gm9889	-3.22934	2.56546	-0.721336	1.53135	-1.21768	0.000512848	0.00526439	1
ENSMUSG00000021361	Tmem14c	0.0107347	-0.249886	-0.330655	-0.862437	-1.21682	1.04973e-16	1.05989e-14	1
ENSMUSG00000049891	Gm7984	1.56416	-1.29648	0.354309	1.06285	-1.21057	0.00363459	0.025642	1
ENSMUSG00000035112	Wnk4	-0.0940811	-0.540458	-0.324728	-0.399796	-1.21036	4.22053e-05	0.000654217	1
ENSMUSG00000039929	Urb1	0.207442	-0.0266518	0.101557	-0.210029	-1.20944	4.11307e-11	2.31699e-09	1
ENSMUSG00000074634	Tmem267	-0.313626	-1.91782	1.30247	0.308068	-1.20846	0.00546057	0.0352287	1
ENSMUSG00000022867	Usp25	-0.0937361	-0.176168	-0.345936	-0.962315	-1.20285	7.09777e-25	1.35201e-22	1
ENSMUSG00000006494	Pdk1	-0.33808	-0.224627	-0.0993382	-0.823014	-1.19267	3.82178e-15	3.36262e-13	1
ENSMUSG00000031824	6430548M08Rik	0.853665	-0.456458	0.057502	0.437532	-1.19118	0.00237537	0.018295	1
ENSMUSG00000082935	Gm7658	0.222095	-1.18518	0.723632	-0.139179	-1.18757	5.71184e-05	0.000844302	1
ENSMUSG00000047888	Tnrc6b	0.0866418	-0.306136	-0.513172	-0.694357	-1.17862	8.39603e-16	7.91497e-14	1
ENSMUSG00000050272	Dscam	-0.195604	-1.05096	-0.123393	-0.0464323	-1.17056	0.000596089	0.00597933	1
ENSMUSG00000035547	Capn5	-0.894677	-0.744379	-1.06608	-0.640015	-1.16469	0.00264365	0.0200027	1
ENSMUSG00000069273	Hist1h3e	-0.20283	-0.382598	0.31551	-0.649966	-1.1622	1.00074e-05	0.000187533	1
ENSMUSG00000027395	Polr1b	-0.0672039	0.0692058	-0.191635	-0.391205	-1.15594	9.39698e-08	2.85572e-06	1
ENSMUSG00000030189	Ybx3	-0.0966729	-0.19077	-0.309461	-0.538041	-1.15101	4.66131e-23	7.29891e-21	1
ENSMUSG00000027634	Ndrg3	0.0637548	-0.145917	-0.109673	-0.889649	-1.15097	1.73088e-20	2.3175e-18	1
ENSMUSG00000039841	Zfp800	-0.107852	0.0219653	0.199952	-0.222151	-1.14711	3.52846e-07	9.65858e-06	1
ENSMUSG00000031578	Mak16	-0.166705	0.221135	-0.122698	-0.258957	-1.14704	1.08094e-15	9.8387e-14	1
ENSMUSG00000024170	Telo2	-0.82977	-0.355144	-0.431981	-0.846295	-1.14694	0.000677842	0.00664429	1
ENSMUSG00000027905	Ddx20	-0.0965881	-0.0645907	0.00879644	-0.373787	-1.14562	8.06862e-15	6.90203e-13	1
ENSMUSG00000030515	Tarsl2	0.24475	0.0796367	-0.242613	-0.391447	-1.14455	0.00291909	0.0216698	1
ENSMUSG00000002733	Plekha3	-0.655292	-0.289451	-0.421096	-0.423201	-1.14301	6.64135e-05	0.000962449	1
ENSMUSG00000036943	Rab8b	-0.011902	-0.342898	-0.113291	-0.432813	-1.14085	3.39951e-10	1.64863e-08	1
ENSMUSG00000078941	Ak6	0.139113	-0.312041	-0.256247	-0.149261	-1.13747	1.31191e-07	3.92237e-06	1
ENSMUSG00000033386	Frrs1	-0.1327	-0.0547578	-0.194563	-0.898454	-1.13342	2.10005e-16	2.07501e-14	1
ENSMUSG00000035472	Slc25a21	-0.236122	-0.240448	-0.363163	-1.0035	-1.13077	0.00236346	0.0182242	1
ENSMUSG00000028684	Urod	-0.134899	-0.384174	-0.680382	-1.24193	-1.12069	4.49186e-10	2.11725e-08	1
ENSMUSG00000031659	Adcy7	0.831683	-0.353971	0.0351778	-1.36024	-1.11997	0.00126163	0.0110166	1
ENSMUSG00000067017	Gm3608	0.267832	-0.252584	0.623017	-0.837645	-1.11553	0.000255799	0.00296512	1
ENSMUSG00000081111	Gm5913	1.45874	-0.166393	1.18874	-0.747612	-1.11471	7.50831e-05	0.00106014	1
ENSMUSG00000028261	Ndufaf4	0.0921228	0.0625214	-0.0761395	-0.513711	-1.10797	4.59998e-09	1.82783e-07	1
ENSMUSG00000037754	Ppp1r16b	0.0311015	-0.133718	0.0412159	0.231126	-1.10657	0.000559496	0.00567388	1
ENSMUSG00000032020	Ubash3b	0.0239576	-0.15185	0.029012	-0.333942	-1.10428	4.08981e-10	1.93762e-08	1
ENSMUSG00000070462	Tlnrd1	-0.310529	0.43743	0.0180444	0.195353	-1.10361	1.45826e-05	0.00025983	1
ENSMUSG00000034653	Ythdc2	0.0115739	-0.0646571	0.070631	-0.606155	-1.10127	5.24972e-10	2.44947e-08	1
ENSMUSG00000017499	Cdc6	-0.00929463	-0.0275251	-0.0672008	-0.209327	-1.10079	8.31145e-08	2.55101e-06	1
ENSMUSG00000029613	Eif2ak1	-0.109173	-0.072214	-0.144036	-0.736374	-1.09927	1.36186e-12	9.18362e-11	1
ENSMUSG00000035064	Eef2k	0.0291504	-1.82626	0.879765	-0.0962976	-1.09877	0.00015441	0.00193372	1
ENSMUSG00000038028	Tigar	0.256161	0.0657657	0.250513	0.0533253	-1.09667	2.44195e-08	8.54545e-07	1
ENSMUSG00000022799	Arhgap31	0.0752292	0.077213	-0.169966	0.410476	-1.09356	1.63629e-05	0.000287666	1
ENSMUSG00000028708	Mknk1	-0.455975	-0.582438	-0.241727	-0.581545	-1.09193	0.00776733	0.0457206	1
ENSMUSG00000041064	Pif1	0.161888	0.29439	0.437253	-0.229031	-1.09145	0.0040985	0.0282778	1
ENSMUSG00000042155	Klhl23	-0.0276782	-0.219568	0.317813	-0.287685	-1.08199	0.000406105	0.00434236	1
ENSMUSG00000028890	Mtf1	-0.054844	-0.178766	-0.179574	-0.227166	-1.07872	0.000307565	0.00344208	1
ENSMUSG00000053604	Rpia	0.302368	-0.123799	-0.521701	-0.682018	-1.07279	5.89434e-07	1.52963e-05	1
ENSMUSG00000027804	Ppid	0.0973431	-0.110857	-0.0634099	-0.618643	-1.07276	2.22672e-12	1.47997e-10	1
ENSMUSG00000032122	Slc37a2	1.72844	2.35076	1.14485	1.90345	-1.07217	0.0074044	0.0441326	1
ENSMUSG00000034416	Pkd1l2	1.33079	1.74507	-0.959724	0.513942	-1.06737	0.00429343	0.0293487	1
ENSMUSG00000045671	Spred2	-0.00227598	0.352293	-0.329942	-0.0506346	-1.06699	0.0064639	0.0397582	1
ENSMUSG00000039033	Tasp1	0.033338	-0.130326	-0.287645	-0.630067	-1.06368	0.00240358	0.0184584	1
ENSMUSG00000028683	Eif2b3	0.194405	-0.000573731	-0.296007	-0.314954	-1.06133	1.16196e-10	6.07743e-09	1
ENSMUSG00000054499	Dedd2	-0.598655	-1.93814	-0.718644	-0.221661	-1.06113	0.000135311	0.0017338	1
ENSMUSG00000028480	Glipr2	-0.125959	-0.541941	-0.476591	-1.16527	-1.05945	2.16436e-11	1.25758e-09	1
ENSMUSG00000039483	Asb6	-0.566499	-0.229256	-0.643395	-0.355571	-1.05467	0.00170966	0.014071	1
ENSMUSG00000025630	Hprt	-0.0212863	-0.0512126	0.127721	-0.636273	-1.05024	3.71219e-22	5.31707e-20	1
ENSMUSG00000056124	B4galt6	0.0305766	0.197752	0.168927	0.000554034	-1.04919	5.17846e-07	1.35527e-05	1
ENSMUSG00000086617	Gm11635	-0.532093	2.0048	2.36306	-0.190755	-1.04857	0.00609971	0.0381402	1
ENSMUSG00000043702	Pde12	0.181264	0.0147885	0.107698	-0.296675	-1.04842	1.80141e-11	1.05331e-09	1
ENSMUSG00000021958	Pinx1	0.228738	0.184015	-0.109669	-0.347384	-1.04757	5.17e-06	0.000104286	1
ENSMUSG00000030493	Faap24	-0.217675	-0.0521396	0.171479	-0.182803	-1.04592	0.00194349	0.015613	1
ENSMUSG00000034111	Tmed8	0.0130617	-0.0682274	0.712553	-0.100539	-1.0449	2.97386e-06	6.47971e-05	1
ENSMUSG00000005161	Prdx2	-0.159375	-0.187421	-0.322053	-0.735686	-1.04388	1.62365e-14	1.35136e-12	1
ENSMUSG00000031403	Dkc1	-0.0155416	0.0296737	-0.193433	-0.401791	-1.0351	9.63017e-17	9.77673e-15	1
ENSMUSG00000041506	Rrp9	-0.525728	0.0179693	-0.351344	-0.388915	-1.03484	0.00418699	0.0287391	1
ENSMUSG00000022783	Spag6l	-0.991295	4.44211	-1.41413	1.38119	-1.03328	0.00403192	0.0279332	1
ENSMUSG00000024997	Prdx3	-0.0639736	-0.0772315	-0.0857502	-0.536653	-1.03316	2.37799e-19	2.90053e-17	1
ENSMUSG00000038489	Polr2l	0.393065	-0.174296	-0.208291	-0.0901371	-1.02879	0.00599715	0.0376135	1
ENSMUSG00000035049	Rrp12	0.0999572	-0.032157	-0.0338416	-0.325866	-1.0287	9.5177e-12	5.92116e-10	1
ENSMUSG00000024570	Rbfa	-0.347035	-0.561969	-0.849749	-0.322894	-1.028	0.00573533	0.0364767	1
ENSMUSG00000004328	Hif3a	-0.0458301	-0.0618821	-0.422575	-0.66435	-1.02795	0.000461505	0.00483844	1
ENSMUSG00000031432	Prps1	-0.16062	0.0330854	-0.0336343	-0.810236	-1.02721	1.09505e-06	2.6799e-05	1
ENSMUSG00000000159	Igsf5	-0.288043	0.232103	-0.0905409	0.243759	-1.01978	0.00277482	0.0207572	1
ENSMUSG00000041921	Metap1d	-0.171959	-0.608961	0.0217968	-1.09361	-1.01662	0.00146027	0.0123881	1
ENSMUSG00000063856	Gpx1	-0.134403	-0.408258	-0.380768	-0.80323	-1.01515	6.47434e-15	5.59002e-13	1
ENSMUSG00000018239	Zcchc10	-0.00828846	0.172824	-0.0707807	-0.486112	-1.01015	5.45751e-06	0.000109846	1
ENSMUSG00000031107	Rbmx2	-0.179683	-0.142887	0.202051	-0.368913	-1.00866	0.000472802	0.00492722	1
ENSMUSG00000031781	Ciapin1	-0.0517696	-0.0359595	0.103247	-0.282104	-1.00797	3.25402e-05	0.000526023	1
ENSMUSG00000056091	St3gal5	0.0841616	-0.331308	0.065884	-0.136947	-1.00715	0.000779972	0.00745939	1
ENSMUSG00000011958	Bnip2	-0.0843161	0.0655239	-0.019096	-0.390925	-1.0063	1.44386e-10	7.39009e-09	1
ENSMUSG00000070730	Rmdn3	-0.339895	-0.0227494	-0.369029	-0.404442	-1.0056	0.00528059	0.0343274	1
ENSMUSG00000028698	Pik3r3	0.00352825	0.406522	0.49877	0.0520397	-1.00497	0.00791101	0.0462715	1
ENSMUSG00000037211	Spry1	0.356813	0.292544	-0.0526645	0.0383237	-1.00124	0.00355512	0.0252355	1
ENSMUSG00000029283	Cdc7	-0.125439	-0.140901	0.0287407	-0.472645	-0.998706	0.00583031	0.0369186	1
ENSMUSG00000029178	Klf3	-0.0292985	-0.308252	-0.344628	-0.903302	-0.989449	1.40927e-10	7.23306e-09	1
ENSMUSG00000022696	Sidt1	-1.96806	-1.30298	3.07658	-0.344725	-0.984981	0.000548419	0.00558249	1
ENSMUSG00000032249	Anp32a	-0.166993	-0.214879	-0.209693	-0.295898	-0.982019	8.13709e-13	5.56848e-11	1
ENSMUSG00000042729	Wdr74	0.18136	0.307851	-0.10549	-0.0326591	-0.98173	1.2386e-08	4.56799e-07	1
ENSMUSG00000024312	Wdr46	0.164541	-0.173258	-0.0816252	-0.448885	-0.981503	2.64989e-05	0.000438728	1
ENSMUSG00000041773	Enc1	-0.080693	-0.0297096	0.13011	-0.0204179	-0.978052	0.00133938	0.0115481	1
ENSMUSG00000042462	Dctpp1	-0.00484401	-0.0332486	-0.172881	-0.0678585	-0.977852	0.000641847	0.00634193	1
ENSMUSG00000027722	Spata5	-0.114475	0.137643	-0.130983	-0.238422	-0.976019	1.56116e-10	7.94643e-09	1
ENSMUSG00000033016	Nfatc1	0.552181	0.145698	0.085701	-0.0195019	-0.975204	0.00193128	0.0155419	1
ENSMUSG00000002728	Naa20	-0.26132	-0.0867512	-0.0697053	-0.386841	-0.974027	0.00476804	0.0316448	1
ENSMUSG00000027351	Spred1	-0.108589	0.270922	0.242848	0.0785415	-0.973092	4.08235e-11	2.30671e-09	1
ENSMUSG00000038695	Josd2	0.2457	0.00575541	0.14813	-0.723454	-0.972269	0.000250928	0.00291965	1
ENSMUSG00000020802	Ube2o	-0.39179	-0.434961	-0.510115	-0.655445	-0.968496	0.00161996	0.0134586	1
ENSMUSG00000074305	Peak1	0.16578	-0.0977167	-0.0799748	0.283245	-0.968465	3.66133e-12	2.34897e-10	1
ENSMUSG00000028549	Itgb3bp	0.562754	-0.604011	0.21176	-0.262788	-0.968115	0.000877499	0.00816086	1
ENSMUSG00000059325	Hopx	-0.162278	-0.132993	0.411139	0.00599208	-0.967192	0.00183317	0.014882	1
ENSMUSG00000048279	Sacs	-0.0866554	0.154164	-0.127106	-0.465592	-0.965134	3.63125e-10	1.74272e-08	1
ENSMUSG00000037845	Fdxacb1	-1.33359	-0.46581	-1.26926	-0.78592	-0.962956	0.00231665	0.017965	1
ENSMUSG00000020029	Nudt4	-0.102015	-0.279225	-0.167715	-0.788297	-0.962179	8.03506e-14	6.08458e-12	1
ENSMUSG00000042406	Atf4	-0.227019	-0.0122821	-0.155136	-0.130593	-0.961688	0.000267286	0.00307321	1
ENSMUSG00000061024	Rrs1	-0.160222	0.341041	-0.305382	-0.123212	-0.961525	0.000284752	0.00323976	1
ENSMUSG00000046753	Ccdc66	0.0415964	-0.273552	-0.533158	-0.623827	-0.956733	0.000352164	0.00386857	1
ENSMUSG00000027111	Itga6	-0.112772	0.15323	-0.0884711	0.295451	-0.952309	1.68053e-10	8.50715e-09	1
ENSMUSG00000021149	Gtpbp4	-0.0518504	-0.0583198	-0.150052	-0.451333	-0.94971	2.42271e-09	1.01969e-07	1
ENSMUSG00000067995	Gtf2f2	0.0263698	-0.126738	0.0942421	-0.359712	-0.948568	1.19745e-10	6.23249e-09	1
ENSMUSG00000025981	Coq10b	-0.340803	-0.159359	0.0839965	-0.652396	-0.945351	0.000212494	0.00253306	1
ENSMUSG00000061983	Rps12	-0.553604	-0.361659	-0.00936522	-0.567238	-0.94414	0.00123413	0.0108328	1
ENSMUSG00000051615	Rap2a	-0.392385	-0.0670802	-0.00161883	-0.162102	-0.943564	1.13574e-05	0.000209223	1
ENSMUSG00000016181	Utp25	-0.0591405	0.000798284	-0.0458384	-0.279888	-0.942034	6.03764e-05	0.000886785	1
ENSMUSG00000021981	Cab39l	-0.270567	-0.0787362	-0.103321	-0.53714	-0.941959	2.0615e-06	4.65651e-05	1
ENSMUSG00000020775	Mrpl38	0.251627	0.148176	0.191081	-0.108079	-0.941133	1.33029e-05	0.000240741	1
ENSMUSG00000040565	Btaf1	0.0776147	-0.0869206	-0.148253	-0.46004	-0.939993	7.39521e-18	8.08528e-16	1
ENSMUSG00000025161	Slc16a3	0.17163	-0.175937	0.317577	-0.714695	-0.938313	0.000759759	0.00730388	1
ENSMUSG00000009734	Pou6f2	-0.774123	0.205607	-3.93005	-0.055466	-0.938093	0.00460254	0.0308711	1
ENSMUSG00000079478	Znrd2	-0.123918	-0.117672	-0.0237185	-0.250402	-0.934409	0.00013152	0.00169581	1
ENSMUSG00000020415	Pttg1	-0.0324079	-0.672513	-0.0402797	-0.295007	-0.931234	0.000114384	0.00150789	1
ENSMUSG00000055116	Arntl	-0.144575	0.197193	-0.452765	-0.63437	-0.926794	0.00515792	0.0337021	1
ENSMUSG00000074280	Gm6166	1.74725	-0.104659	1.43046	0.776802	-0.926785	0.00527082	0.0342798	1
ENSMUSG00000028245	Nsmaf	-0.152404	-0.0523537	-0.209853	-0.703195	-0.925495	1.502e-09	6.54538e-08	1
ENSMUSG00000031917	Nip7	-0.3851	-0.0300685	-0.138646	-0.402986	-0.925118	5.51053e-10	2.55824e-08	1
ENSMUSG00000030316	Tamm41	-0.176385	-0.0451161	-0.144372	-0.427603	-0.925009	0.000317945	0.00353837	1
ENSMUSG00000087507	Gm16141	5.91648	2.17725	2.77626	1.48678	-0.922778	0.00010955	0.00145414	1
ENSMUSG00000002068	Ccne1	0.335851	0.228045	-0.0874301	-0.171848	-0.921165	5.45193e-09	2.13422e-07	1
ENSMUSG00000037926	Ssh2	0.112415	-0.0841688	0.00842143	-0.0277373	-0.920621	1.44805e-07	4.28777e-06	1
ENSMUSG00000050910	Cdr2l	0.428856	0.217328	0.862227	0.742606	-0.92022	0.00565121	0.0361932	1
ENSMUSG00000038279	Nop2	-0.0218775	0.325478	-0.140132	-0.062451	-0.918974	1.12274e-08	4.16562e-07	1
ENSMUSG00000027714	Exosc9	-0.0458254	-0.173464	-0.063701	-0.668953	-0.91861	0.000359231	0.00392752	1
ENSMUSG00000038623	Tm6sf1	0.310583	0.802204	1.15499	0.658911	-0.916637	0.00245765	0.0188033	1
ENSMUSG00000024436	Mrps18b	-0.240634	0.0970462	0.00876685	-0.0818609	-0.915132	0.000261647	0.00302343	1
ENSMUSG00000041757	Plekha6	-0.328714	0.00695221	-0.438476	-0.0101935	-0.910084	0.00437616	0.0297164	1
ENSMUSG00000074578	Zfas1	0.0902678	0.228564	0.255863	-0.169486	-0.908245	0.00246787	0.0188425	1
ENSMUSG00000025742	Prps2	0.468567	-0.00565492	0.575602	0.0135018	-0.903403	5.10901e-14	3.96635e-12	1
ENSMUSG00000020021	Fgd6	0.295953	-0.0932435	0.0275307	-0.160448	-0.902795	0.000621339	0.00617382	1
ENSMUSG00000021054	Sgpp1	0.0374006	-0.0667463	0.0188731	0.350907	-0.900092	0.00580305	0.0367958	1
ENSMUSG00000086429	Gt(ROSA)26Sor	-0.13533	0.382816	0.0261647	-0.672846	-0.899569	3.4475e-06	7.34711e-05	1
ENSMUSG00000022814	Umps	0.0358168	-0.0689063	-0.0938138	-0.209054	-0.899052	9.59364e-11	5.07913e-09	1
ENSMUSG00000004268	Emg1	-0.12006	-0.0294264	-0.12057	-0.303499	-0.89514	2.47464e-14	2.02318e-12	1
ENSMUSG00000025626	Phf6	-0.0517702	0.162484	-0.0330194	-0.535178	-0.893131	5.1447e-06	0.000104003	1
ENSMUSG00000029438	Bcl7a	0.319393	0.209264	0.41902	-0.568719	-0.891885	0.000605274	0.00604195	1
ENSMUSG00000058392	Rrp1b	-0.000855893	0.255936	-0.270614	0.00142185	-0.890516	3.8084e-06	8.01455e-05	1
ENSMUSG00000032870	Smap2	-0.0166301	-0.0970638	-0.189277	0.0164047	-0.884941	1.89296e-05	0.000325057	1
ENSMUSG00000026974	Zmynd19	-0.230226	-0.198653	-0.0509928	-0.513173	-0.879685	1.10868e-05	0.000204851	1
ENSMUSG00000047407	Tgif1	0.179715	0.0298121	0.227958	0.301349	-0.877711	0.00504586	0.0331093	1
ENSMUSG00000011179	Odc1	0.0567484	0.0834362	-0.0623445	-0.476315	-0.87332	7.60803e-13	5.22578e-11	1
ENSMUSG00000051730	Mettl5	0.21342	-0.00159387	0.28394	-0.163808	-0.869688	0.00060505	0.00604195	1
ENSMUSG00000027324	Rpusd2	-0.233178	0.0213716	0.0359216	-0.648055	-0.86636	0.000540888	0.00551545	1
ENSMUSG00000038843	Gcnt1	0.0355682	0.128209	0.153072	-0.440056	-0.865687	9.90637e-11	5.22971e-09	1
ENSMUSG00000030729	Pgm2l1	0.284318	0.138923	-0.364325	-0.398209	-0.865646	1.45685e-05	0.00025983	1
ENSMUSG00000068855	Hist2h2ac	-0.0435954	0.046854	0.146834	-0.474136	-0.864186	3.05618e-06	6.6194e-05	1
ENSMUSG00000027374	Mrps5	-0.202742	-0.307493	-0.131826	-0.423004	-0.860174	0.000692012	0.00675452	1
ENSMUSG00000022538	Lsg1	-0.284188	-0.130472	-0.349127	-0.328272	-0.85983	2.40691e-05	0.000403379	1
ENSMUSG00000028771	Ptpn12	0.230085	0.335949	0.296494	-0.0348291	-0.857766	8.64583e-12	5.39693e-10	1
ENSMUSG00000026014	Raph1	0.114203	0.196256	0.254537	0.368943	-0.856887	1.75779e-13	1.29397e-11	1
ENSMUSG00000000253	Gmpr	-0.0611278	0.960778	-0.761405	0.378171	-0.85683	3.3041e-05	0.000532257	1
ENSMUSG00000065637	Gm26397	-0.427809	-0.69464	-0.214389	-1.36562	-0.854981	0.00567868	0.0361976	1
ENSMUSG00000046101	Mcmdc2	-0.837293	0.342247	-0.340337	-0.780364	-0.854555	0.0056603	0.0361943	1
ENSMUSG00000036992	Nxt1	-0.112311	0.0283646	-0.0809875	-0.315757	-0.854105	0.000797962	0.00758433	1
ENSMUSG00000024437	Gm8615	0.297609	-1.43482	0.906048	-0.233208	-0.852998	0.00222417	0.0173615	1
ENSMUSG00000004897	Hdgf	0.158329	0.0231992	-0.107479	-0.550252	-0.850571	6.19409e-20	8.00338e-18	1
ENSMUSG00000040112	Mrps35	-0.387925	-0.426158	-0.283307	-0.341914	-0.850484	0.000137592	0.00175645	1
ENSMUSG00000022792	Yars2	-0.00508632	-0.138585	-0.00835465	-0.367502	-0.848992	5.27804e-06	0.000106349	1
ENSMUSG00000038510	Rpf2	-0.102671	0.0786896	0.00313624	-0.351141	-0.848835	1.23547e-11	7.48449e-10	1
ENSMUSG00000032026	Rexo2	-0.106592	-0.270157	-0.0183093	-0.41125	-0.847917	1.0228e-06	2.51978e-05	1
ENSMUSG00000050890	Pdik1l	-0.186705	-0.0851421	-0.448323	-0.462177	-0.846712	0.00578216	0.0367011	1
ENSMUSG00000020024	Cep83	-0.047371	-0.0818198	-0.293227	-0.245367	-0.84624	0.00110693	0.0098949	1
ENSMUSG00000065544	Mir32	4.02412	-0.582039	-1.51913	3.60331	-0.845295	0.0026083	0.0197839	1
ENSMUSG00000029516	Cit	0.0292239	-0.184172	-0.459291	-0.273706	-0.844669	4.39245e-06	9.03779e-05	1
ENSMUSG00000029147	Ppm1g	-0.111627	-0.0194342	-0.141351	-0.263268	-0.843748	5.57273e-08	1.76012e-06	1
ENSMUSG00000056854	Pou3f4	5.44009	3.34351	0.767068	0.942846	-0.842499	0.00676347	0.0411216	1
ENSMUSG00000056216	Cebpg	-0.00580952	-0.219655	0.14445	-0.181658	-0.840918	5.36274e-08	1.7084e-06	1
ENSMUSG00000029551	Psmg3	-0.0150375	-0.0479181	-0.00499807	0.0385894	-0.838287	0.00798275	0.0464998	1
ENSMUSG00000085358	Gm14437	-2.89549	-2.96403	2.52915	-0.141141	-0.838003	0.000351473	0.00386328	1
ENSMUSG00000052684	Jun	0.456572	-0.109247	0.230495	0.426221	-0.837969	0.00796887	0.0464775	1
ENSMUSG00000025050	Pcgf6	-0.202282	-0.0757515	0.0610085	-0.288637	-0.836769	0.00296719	0.0219562	1
ENSMUSG00000033685	Ucp2	-0.299874	-0.55149	-0.729423	-0.569834	-0.836272	0.00207159	0.0164419	1
ENSMUSG00000045817	Zfp36l2	-0.0534043	0.0168135	-0.0997375	-0.283078	-0.833066	9.58287e-08	2.90267e-06	1
ENSMUSG00000024533	Spire1	0.384689	0.234126	-0.165821	-0.658677	-0.833005	4.92218e-20	6.40473e-18	1
ENSMUSG00000025041	Nt5c2	-0.0718736	-0.12602	-0.371419	-0.609573	-0.832095	0.000574898	0.00579825	1
ENSMUSG00000022972	Cfap298	-0.128484	-0.130262	-0.439406	-0.392138	-0.830826	0.00229503	0.0178323	1
ENSMUSG00000031647	Mfap3l	0.036514	0.332743	0.263679	0.170872	-0.830795	0.00460302	0.0308711	1
ENSMUSG00000023988	Bysl	0.121561	0.04471	0.074246	-0.29145	-0.828426	5.62048e-05	0.000834757	1
ENSMUSG00000025995	Wdr75	-0.141638	0.0321141	-0.0142996	-0.312762	-0.825582	3.45498e-08	1.16705e-06	1
ENSMUSG00000039275	Foxk2	0.077694	0.00336322	0.0115342	-0.292665	-0.824513	2.08421e-08	7.42001e-07	1
ENSMUSG00000063317	Usp31	-0.0575812	-0.130276	0.100333	-0.21607	-0.823341	6.2638e-06	0.000124077	1
ENSMUSG00000030512	Snrpa1	-0.0188818	-0.214861	0.0293344	-0.315963	-0.823151	4.30437e-10	2.03406e-08	1
ENSMUSG00000070733	Fryl	0.0481372	-0.0831404	-0.249745	-0.432905	-0.821412	8.53249e-06	0.000163658	1
ENSMUSG00000040463	Mybbp1a	0.0103768	0.00298352	-0.306326	-0.0464099	-0.820598	2.29569e-10	1.14025e-08	1
ENSMUSG00000024999	Noc3l	0.242578	0.00846315	-0.0285517	-0.329851	-0.820299	5.57782e-13	3.90384e-11	1
ENSMUSG00000031508	Ankrd10	-0.0645643	0.245517	0.153044	0.331257	-0.820231	1.45717e-05	0.00025983	1
ENSMUSG00000067369	Trmt2b	0.0713682	-1.08273	-0.280706	-0.40863	-0.819803	0.00458391	0.0308115	1
ENSMUSG00000021392	Nol8	0.129298	0.0950273	-0.179067	-0.247856	-0.818203	7.08014e-08	2.20607e-06	1
ENSMUSG00000021302	Ggps1	-0.281916	-0.303636	0.0363231	-0.70385	-0.815907	0.000109276	0.00145259	1
ENSMUSG00000025962	Fastkd2	-0.16752	-0.0552155	0.0981311	-0.309805	-0.815751	2.97765e-06	6.48033e-05	1
ENSMUSG00000020307	Cdc34	-0.156157	-0.08722	-0.157584	-0.036794	-0.813908	6.2653e-06	0.000124077	1
ENSMUSG00000047045	Tmem164	0.0441048	0.0826558	-0.306679	-0.315922	-0.811664	1.09343e-05	0.000202641	1
ENSMUSG00000028093	Acp6	-0.0803061	-0.512833	0.442324	-0.474239	-0.81152	0.00302845	0.0223648	1
ENSMUSG00000072761	Gm6712	-1.3585	0.755567	0.208521	-0.505426	-0.811195	0.00345496	0.0246858	1
ENSMUSG00000022849	Hspbap1	-0.298416	0.00278438	-0.196052	-0.0379306	-0.809722	0.00172725	0.0141905	1
ENSMUSG00000026037	Orc2	-0.0382471	0.209318	-0.0586968	-0.501271	-0.809224	4.99416e-08	1.60761e-06	1
ENSMUSG00000029701	Rbm28	-0.0963906	-0.124298	-0.28395	-0.120727	-0.808949	0.0027948	0.0208644	1
ENSMUSG00000025364	Pa2g4	0.0946397	0.130088	0.00221475	-0.287159	-0.80824	1.04752e-14	8.87847e-13	1
ENSMUSG00000066798	Zbtb6	0.0664241	0.0403724	0.211938	-0.400517	-0.806321	6.50367e-05	0.000945462	1
ENSMUSG00000027955	Gask1b	0.0163391	0.73134	0.405556	0.264532	-0.806164	0.000261245	0.00302067	1
ENSMUSG00000065954	Tacc1	0.283026	0.146645	-0.11374	-0.222026	-0.806081	4.13584e-09	1.66126e-07	1
ENSMUSG00000028640	Tfap2c	2.43024	0.313855	2.94914	-0.413562	-0.805923	0.00374769	0.0263193	1
ENSMUSG00000040624	Plekhg1	0.184819	0.251275	0.402749	0.660213	-0.805489	3.97163e-06	8.28261e-05	1
ENSMUSG00000079487	Med12	0.0601115	-0.0106679	-0.0215727	-0.168877	-0.803772	0.000510169	0.00524271	1
ENSMUSG00000028894	Inpp5b	-0.0555634	0.210839	-0.126964	0.0617631	-0.800973	6.90647e-07	1.76746e-05	1
ENSMUSG00000041438	Utp4	0.0408289	0.142821	0.0291824	-0.347218	-0.798885	3.36613e-12	2.18231e-10	1
ENSMUSG00000020741	Cluh	-0.0329958	0.0970932	-0.169718	-0.19192	-0.798623	3.08991e-08	1.05336e-06	1
ENSMUSG00000028333	Anp32b	-0.111883	-0.217617	-0.300693	-0.744979	-0.794845	1.01844e-07	3.07983e-06	1
ENSMUSG00000042814	Mcts2	0.232495	0.104494	-0.106064	-0.368762	-0.793193	0.000712802	0.00692088	1
ENSMUSG00000006941	Eif1b	-0.152233	-0.268239	0.00150036	-0.251937	-0.792898	0.00166199	0.0137276	1
ENSMUSG00000040749	Siah1b	0.0367113	-0.00196233	0.212941	-0.400787	-0.792863	0.000291738	0.0032969	1
ENSMUSG00000027478	Dnmt3b	0.0287893	0.0228075	0.129259	-0.0584924	-0.790827	0.000248217	0.00289722	1
ENSMUSG00000001674	Ddx18	-0.11456	-0.138208	-0.199488	-0.274172	-0.790639	0.000304598	0.00342131	1
ENSMUSG00000027637	Rab5if	0.517559	0.0289527	0.43049	-0.204496	-0.790298	1.4804e-08	5.39514e-07	1
ENSMUSG00000091697	Eif3s6-ps2	0.381899	-1.08602	0.416204	-0.137201	-0.789132	0.00618769	0.0385338	1
ENSMUSG00000070348	Ccnd1	-0.123199	-0.118242	-0.0933491	0.112362	-0.788852	1.48521e-05	0.000264376	1
ENSMUSG00000043445	Pgp	0.0406934	0.0347098	-0.274645	-0.059385	-0.786666	1.44275e-05	0.000258061	1
ENSMUSG00000001785	Pwp1	0.0872495	-0.074162	0.120396	-0.255034	-0.786275	1.24316e-05	0.000226527	1
ENSMUSG00000073775	Kti12	0.24657	-0.048204	0.0174914	-0.0620094	-0.784695	8.62784e-07	2.15719e-05	1
ENSMUSG00000022051	Bnip3l	-0.290989	-0.397201	-0.159646	-0.786944	-0.783144	3.51584e-10	1.70058e-08	1
ENSMUSG00000037697	Ddhd1	0.147819	0.0399684	0.288755	-0.319335	-0.782796	0.000717192	0.00695255	1
ENSMUSG00000061360	Phf5a	0.0266614	0.133588	-0.0218091	-0.111974	-0.782381	1.39232e-10	7.166e-09	1
ENSMUSG00000003848	Nob1	-0.0028793	0.215413	-0.0459213	0.090219	-0.781923	0.000236513	0.0027817	1
ENSMUSG00000005225	Plekha8	-0.0413952	-0.232248	-0.0642527	-0.37306	-0.779391	0.000401047	0.00430072	1
ENSMUSG00000026626	Ppp2r5a	0.00622133	-0.049712	-0.0792223	-0.318564	-0.777679	3.65904e-07	9.957e-06	1
ENSMUSG00000030019	Fbxl14	-0.0794198	-0.536609	0.0250279	-0.330418	-0.776727	0.00101697	0.00924276	1
ENSMUSG00000002833	Hdgfl2	0.0268268	-0.161803	-0.329706	0.444106	-0.776583	0.00592265	0.0373236	1
ENSMUSG00000021610	Clptm1l	0.0288466	0.110624	0.121893	-0.172355	-0.7752	3.50678e-07	9.62774e-06	1
ENSMUSG00000026103	Gls	0.0553757	-0.267441	0.00669034	-0.423457	-0.774744	5.08225e-06	0.000102853	1
ENSMUSG00000021645	Smn1	-0.136266	0.0825447	-0.006976	0.0634698	-0.773602	0.000248835	0.00289895	1
ENSMUSG00000033107	Rnf125	-0.613699	1.04565	-0.645052	0.930856	-0.771503	0.000903662	0.00837252	1
ENSMUSG00000078652	Psme3	0.0284605	0.0257472	-0.102045	-0.43642	-0.771467	5.85541e-10	2.6913e-08	1
ENSMUSG00000021607	Mrpl36	-0.248343	-0.137771	-0.072922	-0.497158	-0.769351	2.51476e-09	1.05363e-07	1
ENSMUSG00000029695	Aass	-0.302518	-0.135645	-0.256771	-0.12183	-0.768178	0.000198994	0.00239375	1
ENSMUSG00000037331	Larp1	0.13411	0.0223832	-0.396034	-0.151382	-0.767634	2.44375e-11	1.40664e-09	1
ENSMUSG00000030322	Mbd4	-0.728186	-1.04323	-0.278973	-0.840592	-0.766706	0.000299316	0.00337018	1
ENSMUSG00000024042	Sik1	0.166245	0.0360862	0.183449	0.243551	-0.765581	1.33583e-06	3.1917e-05	1
ENSMUSG00000020634	Ubxn2a	0.156138	-0.111109	0.00457147	-0.584134	-0.764953	8.66499e-06	0.000165567	1
ENSMUSG00000028869	Gnl2	-0.220844	-0.128887	-0.235418	-0.387585	-0.764659	7.31423e-06	0.000142146	1
ENSMUSG00000037376	Trmt6	-0.125514	0.156546	-0.0384591	-0.37184	-0.764622	3.26805e-07	9.02597e-06	1
ENSMUSG00000033701	Acbd6	0.162848	0.110099	-0.0658031	-0.182629	-0.764563	0.00080035	0.00760311	1
ENSMUSG00000053470	Kdm3a	-0.0817232	-0.243098	0.0783506	-0.296886	-0.764141	0.000634252	0.00627489	1
ENSMUSG00000057147	Dph6	-0.0894784	-0.204226	0.256245	-0.839407	-0.76322	4.4653e-06	9.17745e-05	1
ENSMUSG00000011257	Pabpc4	0.103105	0.0401776	-0.280117	-0.417345	-0.762093	7.274e-10	3.28611e-08	1
ENSMUSG00000066595	Flvcr1	0.0134995	0.443057	-0.0928018	0.105324	-0.761329	1.59508e-07	4.70805e-06	1
ENSMUSG00000026927	Entr1	0.15838	0.105315	-0.315274	-0.119246	-0.756644	0.00167624	0.0138391	1
ENSMUSG00000025869	Nop16	-0.150115	-0.0209542	-0.209018	-0.328141	-0.756006	0.0015977	0.013305	1
ENSMUSG00000042148	Cox10	-0.0230505	0.114912	-0.0207795	-0.0409823	-0.754498	0.000938334	0.00862996	1
ENSMUSG00000002504	Slc9a3r2	0.409531	0.368967	-0.652567	-0.0190904	-0.752336	0.00568014	0.0361976	1
ENSMUSG00000021276	Cinp	-0.11088	-0.267788	-0.164404	-0.428202	-0.750845	4.166e-05	0.00064685	1
ENSMUSG00000027881	Prpf38b	-0.0188182	-0.0326444	-0.171884	-0.0485821	-0.750512	6.46309e-07	1.6684e-05	1
ENSMUSG00000014767	Tbp	-0.35523	-0.333938	-0.0105245	-0.466317	-0.749431	0.000203752	0.00244146	1
ENSMUSG00000075391	Gm13443	0.38661	-3.7289	0.875594	-0.835169	-0.749353	0.000242177	0.00283789	1
ENSMUSG00000040455	Usp45	0.0432333	0.140468	-0.151273	-0.5216	-0.748816	5.5602e-10	2.56854e-08	1
ENSMUSG00000022962	Gart	-0.05728	0.160736	0.0141612	-0.478633	-0.748257	3.00798e-06	6.53095e-05	1
ENSMUSG00000090213	Tmem189	-0.0621319	0.0171836	-0.0765916	-0.326205	-0.747863	0.00138929	0.0119063	1
ENSMUSG00000031119	Gpc4	0.0366667	-0.416301	-0.0286674	-1.07467	-0.746145	0.00756818	0.0448466	1
ENSMUSG00000057836	Xlr3a	-0.128227	-0.503593	0.158194	0.248702	-0.745549	0.00608756	0.0381029	1
ENSMUSG00000015943	Bola1	0.257557	0.330762	0.263711	0.114647	-0.743872	0.00303013	0.0223683	1
ENSMUSG00000056305	Usp39	-0.150761	-0.0547491	0.0113471	-0.328075	-0.743304	3.37379e-05	0.000542065	1
ENSMUSG00000045160	Bola3	0.0486078	-0.00142911	0.0237015	-0.453487	-0.742685	0.00329393	0.0238768	1
ENSMUSG00000041733	Coq5	-0.233751	-0.392297	0.0265386	-0.675181	-0.740628	0.000110944	0.00146947	1
ENSMUSG00000026663	Atf6	-0.0401061	-0.264823	-0.0173182	-0.106331	-0.740621	0.000733588	0.00708177	1
ENSMUSG00000029536	Gatc	-0.0887193	0.156456	0.0235627	-0.518327	-0.740127	2.99031e-05	0.000488041	1
ENSMUSG00000026377	Nifk	-0.0546208	0.121946	0.0475088	-0.0861513	-0.740003	7.87131e-09	3.02366e-07	1
ENSMUSG00000027845	Dclre1b	0.447526	0.0411867	-0.00112095	-0.596243	-0.739799	3.85305e-06	8.0901e-05	1
ENSMUSG00000040688	Tbl3	0.121698	-0.0443317	-0.0455751	-0.418868	-0.739387	0.000818617	0.00773688	1
ENSMUSG00000026594	Ralgps2	-0.330206	-0.0273519	-0.212018	-0.368524	-0.738761	1.3692e-05	0.000246096	1
ENSMUSG00000041794	Myrip	4.30807	-2.1517	-0.801415	2.92589	-0.738648	0.000324964	0.00361056	1
ENSMUSG00000063480	Snu13	0.0524697	-0.019085	0.0681712	-0.428142	-0.738296	1.02102e-05	0.000190308	1
ENSMUSG00000014226	Cacybp	0.00873226	0.0183957	0.107076	-0.322152	-0.737879	4.54215e-12	2.90399e-10	1
ENSMUSG00000033285	Wdr3	0.184786	0.0949011	0.118122	-0.0349362	-0.73552	2.28141e-09	9.64615e-08	1
ENSMUSG00000002658	Gtf2f1	0.0952163	-0.157962	-0.593976	-0.0948862	-0.735194	0.00703303	0.0423978	1
ENSMUSG00000061613	U2af1	-0.299807	-0.29515	-0.514171	-0.260129	-0.735073	0.0013264	0.0114589	1
ENSMUSG00000015461	Atf6b	0.166401	0.072088	-0.0609017	0.112658	-0.734593	0.00472748	0.0314864	1
ENSMUSG00000030138	Bms1	-0.266158	-0.242521	-0.204329	-0.434455	-0.733508	8.67916e-05	0.00120484	1
ENSMUSG00000023919	Cenpq	-0.131496	-0.125325	-0.164941	-0.56365	-0.732985	0.00287726	0.0214108	1
ENSMUSG00000037296	Lsm1	0.103795	0.0602171	0.167946	-0.101251	-0.732858	1.54499e-06	3.61353e-05	1
ENSMUSG00000019779	Frk	0.0255151	0.143257	0.111941	0.0549834	-0.732138	0.00361941	0.0255623	1
ENSMUSG00000019797	1700021F05Rik	-0.110927	-0.0179397	0.178266	-0.197922	-0.731916	0.00116231	0.0103052	1
ENSMUSG00000038187	Btbd10	-0.0552439	0.151384	0.245887	-0.544969	-0.730593	0.00235344	0.0181867	1
ENSMUSG00000049717	Lig4	0.0457481	0.225246	0.243795	0.0739903	-0.728081	2.87083e-05	0.000470668	1
ENSMUSG00000029090	Adgra3	-0.152915	-0.0416548	-0.223767	-0.598753	-0.727994	0.000643249	0.00634899	1
ENSMUSG00000040761	Spen	-0.302575	-0.12546	-0.697304	0.0664615	-0.726754	0.00825962	0.0477214	1
ENSMUSG00000022674	Ube2v2	-0.246356	-0.0916614	0.00316624	-0.418331	-0.726408	0.00619893	0.0385794	1
ENSMUSG00000024528	Srfbp1	0.123972	-0.0799609	0.0452826	-0.330469	-0.725878	0.00691895	0.0418603	1
ENSMUSG00000054715	Zscan22	-0.727488	0.103543	-0.774014	-0.21354	-0.72468	0.00842489	0.048449	1
ENSMUSG00000024732	Ccdc86	0.0445492	0.291718	-0.0825442	-0.0534168	-0.723859	0.00071641	0.00694861	1
ENSMUSG00000026116	Tmem131	0.0342164	-0.0700865	-0.345366	-0.447572	-0.723275	6.96632e-14	5.34094e-12	1
ENSMUSG00000028741	Mrto4	0.0963394	-0.0637325	-0.0940971	-0.289038	-0.722723	0.00052772	0.00539606	1
ENSMUSG00000026196	Bard1	-0.0824369	0.0992353	-0.0647837	-0.517522	-0.722393	0.000158554	0.00197413	1
ENSMUSG00000033294	Noc4l	-0.013929	-0.00116028	-0.0189056	-0.420439	-0.721846	1.72013e-05	0.000300296	1
ENSMUSG00000037458	Azin1	-0.175763	-0.205726	-0.15954	-0.361509	-0.721333	1.61913e-07	4.7638e-06	1
ENSMUSG00000039361	Picalm	-0.0132689	0.0921296	-0.0492897	-0.4681	-0.72089	2.4591e-19	2.96973e-17	1
ENSMUSG00000063316	Rpl27	0.178835	0.0743656	0.134508	-0.179825	-0.720468	0.0033986	0.024388	1
ENSMUSG00000051346	Spryd4	-0.329079	-0.086569	0.348933	-0.435879	-0.720104	0.0048935	0.0323381	1
ENSMUSG00000024683	Mrpl16	-0.182934	-0.175407	-0.156575	-0.373491	-0.719745	0.00566142	0.0361943	1
ENSMUSG00000050244	Heatr1	0.223426	0.231255	0.125623	-0.330918	-0.71943	3.74945e-08	1.25278e-06	1
ENSMUSG00000029826	Zc3hav1	0.0203387	-0.081539	-0.159632	-0.516064	-0.719398	1.40501e-11	8.42868e-10	1
ENSMUSG00000045302	Preb	1.28355	-0.310354	-0.45852	0.0343565	-0.719348	0.00229778	0.0178462	1
ENSMUSG00000054079	Utp18	0.126776	-0.030209	-0.144986	-0.229183	-0.719326	0.000204203	0.00244527	1
ENSMUSG00000049658	Bdp1	-0.163603	-0.218208	-0.437984	-0.202803	-0.718343	0.000253223	0.00294264	1
ENSMUSG00000077394	Gm24339	-0.0348715	-0.146934	-0.0357286	-0.892782	-0.717109	0.00392421	0.0272996	1
ENSMUSG00000028010	Gar1	-0.163855	-0.0349442	-0.0742863	-0.235651	-0.715795	0.00372023	0.0261463	1
ENSMUSG00000042719	Naa25	-0.0951379	0.0185308	-0.113372	-0.366812	-0.714962	7.43191e-07	1.88626e-05	1
ENSMUSG00000025813	Homer2	0.518696	0.263476	-0.0335467	-0.773054	-0.714755	2.91707e-07	8.16647e-06	1
ENSMUSG00000037266	Rsrp1	-0.0714701	-0.197577	0.224715	0.508302	-0.71316	0.00263395	0.0199457	1
ENSMUSG00000021692	Dimt1	0.0519155	0.129665	0.0156272	-0.392881	-0.712958	0.000829014	0.0078032	1
ENSMUSG00000028953	Abcf2	0.125027	-0.160372	-0.29848	-0.247242	-0.711234	0.00408912	0.0282553	1
ENSMUSG00000029028	Lrrc47	0.144904	0.0594515	-0.0656951	-0.0740364	-0.711189	0.000302915	0.00340654	1
ENSMUSG00000001305	Rrp15	0.0961169	0.176866	0.0256824	-0.121602	-0.708954	0.000633043	0.00626834	1
ENSMUSG00000026709	Dars2	0.196317	0.184819	0.0851936	-0.329202	-0.708823	0.00491284	0.032431	1
ENSMUSG00000069206	Zfp874a	-0.340371	-0.166646	0.21601	-1.02101	-0.708357	0.00270413	0.0203769	1
ENSMUSG00000033323	Ctdp1	-0.215529	-0.193087	-0.421585	-0.326269	-0.708345	0.00458465	0.0308115	1
ENSMUSG00000059810	Rgs3	0.778006	0.703045	0.365572	0.950335	-0.707715	0.00141238	0.0120594	1
ENSMUSG00000022253	Nadk2	-0.095807	-0.127461	-0.22809	-0.675171	-0.707661	3.3884e-08	1.14666e-06	1
ENSMUSG00000053716	Dusp7	0.361192	-0.130252	-0.00281013	-0.105966	-0.707151	0.00218231	0.0171294	1
ENSMUSG00000021360	Gcnt2	0.141797	0.0150663	-0.0626553	-0.0988045	-0.706749	0.00509842	0.0333818	1
ENSMUSG00000041360	Pum3	0.158153	0.0337965	-0.0717363	0.018973	-0.705883	3.83875e-06	8.06923e-05	1
ENSMUSG00000040263	Klhdc4	0.0423377	0.220673	0.7166	0.370131	-0.704166	0.00699001	0.0422211	1
ENSMUSG00000069114	Zbtb10	-0.119666	-0.057036	0.117159	-0.17519	-0.703564	2.82076e-05	0.000463282	1
ENSMUSG00000026482	Rgl1	0.149197	-0.206279	-0.0662321	0.328369	-0.700749	1.55557e-06	3.63367e-05	1
ENSMUSG00000034390	Cmip	-0.00494856	0.252387	-0.369761	-0.330113	-0.70048	0.00829028	0.0478245	1
ENSMUSG00000040767	Snrnp25	-0.131416	-0.141211	-0.0732322	-0.724187	-0.699156	0.00536305	0.0347208	1
ENSMUSG00000041057	Wdr43	-0.0280015	0.118243	-0.090761	-0.43114	-0.697465	3.56095e-09	1.44925e-07	1
ENSMUSG00000008348	Ubc	0.219628	-0.352565	0.0653835	0.502991	-0.697385	0.000464184	0.00485934	1
ENSMUSG00000020706	Ftsj3	0.0172956	0.0516222	-0.258486	-0.212246	-0.696431	3.99015e-09	1.60623e-07	1
ENSMUSG00000018697	Aatf	-0.0759312	0.0608895	-0.36663	-0.188055	-0.696277	6.07229e-06	0.000120903	1
ENSMUSG00000034875	Nudt19	0.480207	0.131014	0.226887	-0.0706729	-0.695863	6.45813e-06	0.000127214	1
ENSMUSG00000030056	Isy1	-0.0903599	-0.160091	0.063495	-0.31306	-0.695734	1.39848e-05	0.000250871	1
ENSMUSG00000033502	Cdc14a	0.100843	0.288983	0.274742	-0.126984	-0.695258	0.00659184	0.040357	1
ENSMUSG00000036371	Serbp1	-0.042762	-0.117978	-0.179119	-0.439755	-0.69515	1.88989e-12	1.26063e-10	1
ENSMUSG00000044026	Slc35g1	0.0347746	0.0448205	0.300533	-0.0350833	-0.694879	1.25717e-09	5.53066e-08	1
ENSMUSG00000026516	Nvl	-0.135224	-0.0279327	-0.179189	-0.37783	-0.694659	7.31616e-06	0.000142146	1
ENSMUSG00000037104	Socs5	-0.144113	0.468778	0.283979	0.443688	-0.69238	0.000149292	0.00188034	1
ENSMUSG00000027708	Dcun1d1	-0.00879391	-0.150592	-0.022682	-0.38336	-0.692311	1.81079e-06	4.17653e-05	1
ENSMUSG00000025591	Tma16	-0.252476	-0.482316	0.181893	-0.712913	-0.69027	0.000926715	0.0085401	1
ENSMUSG00000025790	Slco3a1	0.553107	0.423643	0.183755	0.297963	-0.690219	9.57519e-05	0.00130569	1
ENSMUSG00000079043	Fastkd5	-0.174902	0.0160269	0.0499264	-0.348187	-0.69005	0.00626625	0.0388398	1
ENSMUSG00000024665	Fads2	0.728831	0.449759	-0.686187	-0.688504	-0.689964	0.0012026	0.0106064	1
ENSMUSG00000061759	Armt1	-0.204816	0.27156	0.122594	-0.273057	-0.688678	0.000189345	0.00229261	1
ENSMUSG00000032673	Prorsd1	-0.146508	-0.195874	0.52497	-0.378305	-0.688494	3.05564e-05	0.000496561	1
ENSMUSG00000026701	Prdx6	0.0499733	-0.00254397	0.00505215	-0.435977	-0.687726	1.36181e-08	5.00243e-07	1
ENSMUSG00000053581	Zfand2a	-0.531944	-0.159056	-0.509738	-0.111947	-0.68701	0.00321768	0.023409	1
ENSMUSG00000071646	Mta2	-0.0867806	0.246591	-0.00243411	-0.167894	-0.686103	3.7317e-09	1.50547e-07	1
ENSMUSG00000027108	Ola1	-0.088798	-0.0451881	0.0392325	-0.420322	-0.685898	2.03513e-14	1.67871e-12	1
ENSMUSG00000027678	Ncoa3	0.1006	0.0957083	-0.0622598	-0.176146	-0.685646	1.93242e-07	5.61404e-06	1
ENSMUSG00000018076	Med13l	0.121469	-0.0499813	-0.138247	-0.481972	-0.684418	9.23548e-07	2.29052e-05	1
ENSMUSG00000018500	Adora2b	0.000953786	0.320411	0.163842	0.135604	-0.683484	5.14703e-05	0.000772556	1
ENSMUSG00000058773	Hist1h1b	-0.113884	-0.0833085	0.154112	-0.411535	-0.683138	9.66992e-05	0.00131363	1
ENSMUSG00000027427	Polr3f	-0.0704635	-0.0892892	-0.147488	-0.22516	-0.682148	0.000215308	0.00256	1
ENSMUSG00000021967	Mrpl57	-0.222248	-0.191284	-0.137663	-0.490186	-0.680963	0.0055473	0.0356637	1
ENSMUSG00000024613	Tcof1	0.027647	-0.0859586	-0.383863	0.323391	-0.680907	0.00116049	0.0102987	1
ENSMUSG00000033222	Ttf2	-0.4091	-0.166949	-0.61129	-0.273347	-0.680374	0.00199402	0.0159634	1
ENSMUSG00000026234	Ncl	-0.0255633	-0.152941	-0.250154	-0.328776	-0.679427	4.98169e-05	0.000751402	1
ENSMUSG00000005505	Kbtbd4	0.0963867	-0.454269	-0.0134337	-0.612124	-0.679419	0.00175852	0.0143834	1
ENSMUSG00000036693	Nop14	0.027966	-0.0358385	-0.242952	-0.146374	-0.678893	2.31623e-05	0.000389772	1
ENSMUSG00000030031	Kbtbd8	0.383055	-0.0336085	0.218457	-0.120523	-0.677951	0.00246499	0.0188361	1
ENSMUSG00000025728	Pigq	-0.0720372	-0.118003	0.100342	-0.517284	-0.677396	9.27051e-09	3.48153e-07	1
ENSMUSG00000001435	Col18a1	0.0595665	0.152041	-0.191108	0.682229	-0.676047	1.02287e-05	0.000190328	1
ENSMUSG00000040339	Fam102b	-0.161858	-0.0730331	-0.0895599	0.0144228	-0.674867	0.000198829	0.00239333	1
ENSMUSG00000028232	Tmem68	0.0825847	-0.322068	0.159686	-0.20087	-0.672483	0.0035222	0.0250439	1
ENSMUSG00000074656	Eif2s2	-0.0856475	-0.0748709	-0.0159505	-0.484243	-0.671837	1.64142e-09	7.10271e-08	1
ENSMUSG00000091264	Smim13	-0.0153252	-0.0800093	-0.0326205	-0.618963	-0.66968	0.00338564	0.02436	1
ENSMUSG00000022601	Zbtb11	0.0190607	0.00737677	0.275346	-0.222748	-0.668366	7.53697e-06	0.000146282	1
ENSMUSG00000027242	Wdr76	-0.39889	-0.061693	-0.405947	-0.480276	-0.667838	0.00586664	0.0370718	1
ENSMUSG00000035443	Thyn1	-0.202213	-0.49075	0.222765	-0.543029	-0.665753	0.00010938	0.00145292	1
ENSMUSG00000016257	Prelid3b	0.00894721	0.00293479	0.00442236	-0.142211	-0.664067	0.000254526	0.00295407	1
ENSMUSG00000041781	Cpsf2	-0.0401793	-0.00282582	-0.123006	-0.414444	-0.663173	8.49932e-08	2.60434e-06	1
ENSMUSG00000021608	Lpcat1	0.0985943	-0.0825461	-0.166528	-0.324688	-0.662163	3.06008e-07	8.50243e-06	1
ENSMUSG00000020038	Cry1	0.502947	0.480946	0.0945103	-0.0405984	-0.661902	1.24962e-05	0.00022748	1
ENSMUSG00000070544	Top1	-0.126172	-0.193946	-0.248942	-0.306481	-0.661157	6.97782e-10	3.16779e-08	1
ENSMUSG00000010554	Mettl16	-0.0676036	-0.283035	-0.209949	-0.329809	-0.660995	0.000642893	0.00634887	1
ENSMUSG00000021595	Nsun2	0.0807432	0.0181317	-0.0780967	-0.327053	-0.660889	7.20295e-11	3.9029e-09	1
ENSMUSG00000024785	Rcl1	-0.199058	0.0641805	-0.0198786	-0.215549	-0.660863	0.000138233	0.00176269	1
ENSMUSG00000035530	Eif1	-0.173177	-0.0677231	-0.0604255	-0.236738	-0.660827	6.69224e-05	0.00096679	1
ENSMUSG00000030045	Mrpl19	-0.224715	-0.060918	-0.0840046	-0.0701799	-0.659843	0.00312396	0.0228962	1
ENSMUSG00000024580	Grpel2	0.0932826	-0.00351072	0.197663	-0.189732	-0.659777	0.000497019	0.00513902	1
ENSMUSG00000058006	Mdn1	0.108347	0.0916336	-0.0664487	-0.267879	-0.659524	4.9121e-05	0.000745163	1
ENSMUSG00000027405	Nop56	-0.00660644	0.118224	-0.16974	-0.206662	-0.658136	4.65432e-06	9.54472e-05	1
ENSMUSG00000036202	Rif1	-0.117848	0.00193762	0.0630035	-0.260166	-0.657933	2.38093e-09	1.00439e-07	1
ENSMUSG00000061119	Prcp	-0.0597637	-0.635938	0.13244	-0.0199367	-0.657329	0.000354478	0.00388937	1
ENSMUSG00000030980	Knop1	-0.0115224	-0.0525117	-0.259972	-0.287065	-0.656714	1.42342e-06	3.35895e-05	1
ENSMUSG00000026019	Wdr12	-0.159867	0.0661149	-0.0928617	-0.32239	-0.656361	0.00636327	0.039283	1
ENSMUSG00000024360	Etf1	0.0292948	0.104654	0.0296571	-0.319016	-0.655024	7.39976e-12	4.65052e-10	1
ENSMUSG00000036707	Cab39	0.0444092	-0.123746	-0.0842274	-0.0868975	-0.654415	5.62303e-05	0.000834757	1
ENSMUSG00000014668	Chfr	-0.0598898	-0.113304	-0.0623932	-0.384842	-0.654397	0.000937972	0.00862996	1
ENSMUSG00000039552	Rsph4a	-4.89997	0.866008	-0.0999641	-0.190581	-0.654103	0.000177017	0.00216605	1
ENSMUSG00000034075	Zdhhc5	-0.103958	-0.143625	-0.0712028	-0.318449	-0.65391	4.52221e-07	1.20226e-05	1
ENSMUSG00000040888	Gfer	0.427155	0.263315	-0.142358	0.428414	-0.652978	0.000461665	0.00483844	1
ENSMUSG00000032459	Mrps22	-0.0586416	-0.0908769	0.0795493	-0.299928	-0.651592	1.60544e-05	0.000282511	1
ENSMUSG00000030403	Vasp	0.00326853	0.0765086	0.10487	0.217366	-0.649662	0.0031744	0.0232015	1
ENSMUSG00000028381	Ugcg	-0.269123	0.0641643	-0.1932	-0.332586	-0.649359	1.45519e-07	4.30201e-06	1
ENSMUSG00000005846	Rsl1d1	-0.0359411	-0.0345358	-0.0964492	-0.231047	-0.648043	3.90181e-08	1.29665e-06	1
ENSMUSG00000004356	Utp20	0.0937862	0.0306222	0.112153	-0.19826	-0.647943	1.777e-11	1.04234e-09	1
ENSMUSG00000053819	Camk2d	-0.0301221	0.072394	0.168978	0.191689	-0.647479	1.70712e-05	0.000298698	1
ENSMUSG00000091474	2610021A01Rik	-0.0209127	-0.0452985	0.292582	-0.15462	-0.647157	0.000826428	0.0077855	1
ENSMUSG00000063334	Krr1	-0.0754637	-0.0071334	-0.1546	-0.260261	-0.64663	2.64177e-07	7.48649e-06	1
ENSMUSG00000026782	Abi2	0.043185	0.122313	0.18182	-0.154587	-0.646464	0.000383636	0.00414287	1
ENSMUSG00000046675	Tmem251	0.226225	0.467778	0.210402	-0.194173	-0.646463	1.11401e-06	2.7155e-05	1
ENSMUSG00000046909	Tefm	0.195919	-0.0690016	0.152439	-0.204552	-0.644996	0.0002681	0.00308065	1
ENSMUSG00000039810	Zc3h10	0.260814	0.451451	0.222907	0.518911	-0.644105	0.00201847	0.0161172	1
ENSMUSG00000052962	Mrpl35	-0.153101	-0.046371	-0.0338726	-0.830021	-0.64395	6.30227e-11	3.47453e-09	1
ENSMUSG00000040321	Zfp770	0.137219	0.146281	0.158073	-0.28275	-0.643781	2.04859e-05	0.000349186	1
ENSMUSG00000029415	Sdad1	-0.0647625	0.0709993	-0.0721608	-0.0851764	-0.643535	4.63705e-07	1.22749e-05	1
ENSMUSG00000023883	Phf10	-0.226652	-0.146254	-0.154519	-0.539259	-0.643291	0.000126725	0.00164085	1
ENSMUSG00000064145	Arih2	0.0285667	-0.077583	-0.0137968	-0.233851	-0.642082	1.81218e-05	0.000312932	1
ENSMUSG00000022299	Slc25a32	-0.0677534	0.293618	0.0657123	-0.19201	-0.641198	0.000436594	0.00462289	1
ENSMUSG00000030421	Uri1	-0.133417	0.185265	-0.174034	-0.197735	-0.641051	0.000812131	0.00768758	1
ENSMUSG00000034274	Thoc5	0.223689	-0.151714	0.0241569	-0.0308113	-0.640905	0.00493485	0.0325531	1
ENSMUSG00000006818	Sod2	-0.0213954	-0.0849953	0.0182835	-0.490259	-0.64014	8.75927e-09	3.32331e-07	1
ENSMUSG00000014245	Pigl	0.414485	-0.0664256	-0.426826	-0.609931	-0.639445	5.70715e-05	0.000844284	1
ENSMUSG00000028034	Fubp1	0.0581012	-0.0833141	0.0727862	-0.256388	-0.638781	2.53282e-10	1.24797e-08	1
ENSMUSG00000026646	Suv39h2	0.00619546	0.0130574	-0.0712273	-0.13353	-0.63866	0.00776211	0.045719	1
ENSMUSG00000034617	Mtrr	-0.057084	0.112983	-0.114641	-0.540043	-0.638549	0.000115317	0.00151544	1
ENSMUSG00000028899	Taf12	0.106109	-0.190605	-0.0362799	-0.276298	-0.638419	0.00035709	0.00390817	1
ENSMUSG00000022204	Ngdn	-0.358595	-0.276391	0.0488199	-0.29048	-0.636342	0.00564284	0.0361521	1
ENSMUSG00000014859	E2f4	0.214493	0.146852	-0.0111336	-0.204099	-0.635495	2.82224e-07	7.93705e-06	1
ENSMUSG00000019863	Qrsl1	0.309875	0.148513	0.00662451	-0.675345	-0.633957	0.00307496	0.0226269	1
ENSMUSG00000019297	Nop9	0.0670638	0.0273289	-0.108981	-0.377633	-0.633861	0.00158689	0.0132374	1
ENSMUSG00000026198	Abcb6	0.0524492	0.241633	-0.279162	-0.4063	-0.633158	0.00371253	0.0261021	1
ENSMUSG00000020899	Pfas	0.0817557	0.0830068	-0.143571	-0.166387	-0.633036	1.30975e-05	0.000237257	1
ENSMUSG00000028330	Ncbp1	0.0887015	0.0672214	0.195446	-0.137635	-0.631662	4.84694e-09	1.91774e-07	1
ENSMUSG00000073542	Cep76	0.214085	-0.0916576	-0.06407	-0.526954	-0.630874	0.000674796	0.00661794	1
ENSMUSG00000038845	Phb	0.210223	-0.473783	0.0499263	-0.236127	-0.629997	0.00789102	0.0462354	1
ENSMUSG00000052534	Pbx1	0.0434885	0.0350565	-0.125226	-0.590143	-0.627138	7.20063e-08	2.23607e-06	1
ENSMUSG00000020532	Acaca	0.205091	-0.0186151	-0.0216056	-0.323	-0.626514	6.40954e-05	0.000933984	1
ENSMUSG00000034206	Polq	0.243951	-0.298699	0.208115	-0.326962	-0.62643	1.68146e-07	4.93933e-06	1
ENSMUSG00000021895	Arhgef3	0.195187	0.0545508	0.0832634	0.26939	-0.625697	5.47836e-06	0.000110145	1
ENSMUSG00000048379	Socs4	-0.176975	-0.104163	-0.148348	-0.425149	-0.625287	1.77027e-05	0.00030713	1
ENSMUSG00000042608	Stk40	0.225237	0.133621	-0.209158	0.156503	-0.625134	8.26833e-05	0.00115738	1
ENSMUSG00000086324	Gm15564	0.0374087	0.358227	0.685078	0.336423	-0.623903	0.00405486	0.0280605	1
ENSMUSG00000029188	Slc34a2	0.194136	0.484982	-0.200348	-0.19361	-0.622724	0.00117821	0.0104162	1
ENSMUSG00000049799	Lrrc19	0.00350579	-0.128128	0.106967	-0.400122	-0.622102	7.51054e-05	0.00106014	1
ENSMUSG00000028278	Rragd	0.0319494	-0.15422	-0.253626	-0.70305	-0.619211	7.63722e-06	0.000147917	1
ENSMUSG00000039501	Znfx1	0.096736	-0.356559	-0.113223	0.354669	-0.618832	5.77468e-05	0.000851546	1
ENSMUSG00000041229	Phf8	-0.137947	-0.62417	-0.412645	-0.532265	-0.617838	0.00679637	0.0412794	1
ENSMUSG00000049878	Rlf	-0.14029	-0.227766	-0.018825	-0.445808	-0.617441	5.54542e-06	0.000111372	1
ENSMUSG00000028998	Tomm7	-0.26735	-0.295574	0.0556743	-0.199571	-0.614907	0.00709912	0.0426432	1
ENSMUSG00000017376	Nlk	0.175953	0.0995119	0.108638	-0.358708	-0.61342	1.39618e-05	0.000250702	1
ENSMUSG00000090935	Synj2bp	-0.125075	-0.275129	0.155325	-0.345826	-0.613226	4.94366e-05	0.000747496	1
ENSMUSG00000036285	Noa1	0.335393	0.184719	0.0481055	-0.293681	-0.612667	2.10491e-09	8.9614e-08	1
ENSMUSG00000005481	Ddx39	0.040812	-0.150468	-0.036575	-0.338571	-0.61116	4.27362e-07	1.14109e-05	1
ENSMUSG00000026384	Ptpn4	0.0948903	0.0189795	0.103695	-0.617115	-0.609505	1.35654e-05	0.000244535	1
ENSMUSG00000037361	Sf3b6	-0.223432	-0.0871853	0.0845449	-0.303429	-0.609313	9.56767e-06	0.000180574	1
ENSMUSG00000044317	Gpr4	1.49446	1.42129	1.76977	1.30795	-0.609139	0.000294485	0.0033221	1
ENSMUSG00000025503	Taldo1	0.0784608	0.0553171	-0.360051	0.241558	-0.608504	1.25332e-05	0.000227929	1
ENSMUSG00000028224	Nbn	-0.0631401	-0.0592389	-0.39005	-0.145347	-0.608341	0.00565809	0.0361943	1
ENSMUSG00000046994	Mars2	0.623265	0.497026	0.233213	0.00848668	-0.607792	0.000435734	0.00461643	1
ENSMUSG00000078515	Ddi2	0.0857892	-0.0247588	-0.131946	-0.214167	-0.606958	1.85793e-05	0.000319636	1
ENSMUSG00000034320	Slc26a2	0.314877	0.0861917	0.302034	-0.149007	-0.606194	3.02761e-05	0.000492873	1
ENSMUSG00000022426	Josd1	-0.132617	-0.211102	-0.275787	-0.764407	-0.605099	2.33913e-05	0.000393268	1
ENSMUSG00000030603	Psmc4	0.0657336	0.0509209	0.282188	0.205804	-0.604409	2.57735e-05	0.000428253	1
ENSMUSG00000047710	Champ1	-0.259284	0.145764	-0.0432972	-0.342008	-0.602889	0.000105457	0.00141198	1
ENSMUSG00000034157	Cipc	0.285965	0.0960237	0.135654	-0.529671	-0.602403	2.68538e-05	0.000443808	1
ENSMUSG00000042590	Ipo11	0.0583311	-0.023391	-0.00727276	-0.270552	-0.602275	4.94417e-09	1.952e-07	1
ENSMUSG00000067194	Eif1ax	-0.066393	0.0764298	-0.026764	-0.441474	-0.602101	3.09257e-09	1.28408e-07	1
ENSMUSG00000034880	Mrpl34	0.0963146	-0.013434	0.0373047	-0.218547	-0.602098	0.000307123	0.00343982	1
ENSMUSG00000039067	Psmd7	-0.202788	-0.137416	-0.103228	-0.361152	-0.60146	2.75166e-08	9.46787e-07	1
ENSMUSG00000021639	Gtf2h2	0.0400554	-0.00261552	0.185676	-0.243049	-0.601425	0.00502422	0.0330365	1
ENSMUSG00000038542	Pcid2	-0.496994	-0.105039	0.0231589	-0.612501	-0.601122	0.00566123	0.0361943	1
ENSMUSG00000075232	Amd1	-0.0820565	0.0568871	0.184487	-0.0836974	-0.601119	0.000681381	0.0066719	1
ENSMUSG00000070565	Rasal2	0.394742	0.329727	0.197865	0.176768	-0.600285	0.00305371	0.0224974	1
ENSMUSG00000020974	Pole2	-0.141023	-0.26903	0.022807	-0.467983	-0.598305	0.00340586	0.0244104	1
ENSMUSG00000026755	Arpc5l	0.0544768	-0.0802018	0.126168	-0.0575322	-0.596155	9.31581e-05	0.00127881	1
ENSMUSG00000024400	Wdr33	-0.0606116	-0.492388	-0.0572053	-0.315405	-0.59535	0.00016963	0.00208406	1
ENSMUSG00000024539	Ptpn2	-0.204087	-0.105936	-0.0480302	-0.27695	-0.595323	0.000177199	0.00216684	1
ENSMUSG00000053641	Dennd4a	0.326277	0.130132	-0.088889	-0.462387	-0.594532	0.00046243	0.00484372	1
ENSMUSG00000010914	Pdhx	-0.073289	0.00417798	0.119449	-0.352542	-0.592629	0.000310643	0.00346813	1
ENSMUSG00000061458	Nol10	-0.128757	0.186283	-0.175917	-0.173224	-0.592489	0.000413498	0.00441886	1
ENSMUSG00000008682	Rpl10	-0.356878	0.128634	0.304529	-0.000311853	-0.592442	0.000360813	0.00393782	1
ENSMUSG00000019857	Asf1a	0.140053	-0.0585242	-0.0383375	-0.482795	-0.590395	3.0654e-06	6.6194e-05	1
ENSMUSG00000026767	Mindy3	0.194444	0.269541	0.162216	-0.402313	-0.588017	8.1848e-08	2.51737e-06	1
ENSMUSG00000058355	Abce1	0.0594477	0.0467366	0.0561908	-0.281923	-0.587337	2.01404e-07	5.83282e-06	1
ENSMUSG00000084957	Bbip1	-0.0525718	-0.00241179	-0.242209	-0.32518	-0.587264	0.000969369	0.00887563	1
ENSMUSG00000030528	Blm	0.00127825	-0.00627524	0.156227	-0.273323	-0.5864	1.17459e-05	0.000215307	1
ENSMUSG00000050192	Eif5a2	0.268077	0.36016	0.193337	-0.18757	-0.585921	2.80175e-06	6.14092e-05	1
ENSMUSG00000025871	4833439L19Rik	-0.0058903	-0.0841347	-0.0168726	-0.538772	-0.585888	9.59312e-05	0.0013062	1
ENSMUSG00000068134	Zfp120	-0.707276	-0.677176	-0.534994	-1.10988	-0.585779	0.00164796	0.0136367	1
ENSMUSG00000008730	Hipk1	0.204278	-0.0202226	-0.00557085	-0.474755	-0.584427	6.43992e-07	1.66653e-05	1
ENSMUSG00000050627	Gpd1l	-0.103645	0.020703	-0.0209193	-0.202831	-0.581136	0.00813522	0.0472093	1
ENSMUSG00000031960	Aars	0.065989	-0.0551743	0.0695308	-0.205579	-0.579755	1.75555e-07	5.14062e-06	1
ENSMUSG00000021693	Kif2a	0.113923	-0.0590528	-0.0276389	-0.404472	-0.579623	2.48333e-10	1.22686e-08	1
ENSMUSG00000027203	Dut	-0.0355679	0.0551651	-0.134533	-0.229645	-0.579507	0.000291046	0.00329312	1
ENSMUSG00000049807	Arhgap23	0.329007	0.0716115	-0.20277	-0.0202064	-0.578644	0.00208802	0.0165226	1
ENSMUSG00000048039	Isg20l2	0.148718	0.22854	-0.300693	-0.367121	-0.576877	0.000368989	0.00401048	1
ENSMUSG00000024841	Eif1ad	0.0409731	-0.0122879	0.129208	-0.0274454	-0.576389	0.000662355	0.00651668	1
ENSMUSG00000038538	Ubn2	-0.0789893	-0.330724	-0.0600868	-0.417001	-0.576339	0.00294385	0.0218185	1
ENSMUSG00000021681	Aggf1	0.343699	0.0509751	0.057397	-0.182359	-0.575922	6.31835e-11	3.47453e-09	1
ENSMUSG00000026083	Eif5b	-0.162314	-0.198788	-0.518807	0.043768	-0.575367	8.71305e-05	0.00120864	1
ENSMUSG00000028496	Mllt3	-0.220312	-0.318781	-0.278226	-1.03516	-0.574062	2.08902e-13	1.51368e-11	1
ENSMUSG00000029817	Tra2a	0.137714	-0.165197	0.149072	-0.351355	-0.57288	3.56395e-08	1.19729e-06	1
ENSMUSG00000040550	Otud6b	-0.0432481	0.0177695	0.140446	-0.283832	-0.572405	9.61958e-05	0.00130884	1
ENSMUSG00000038806	Sde2	-0.0351132	0.04472	-0.0321859	-0.368354	-0.569791	0.000118916	0.00155171	1
ENSMUSG00000031207	Msn	0.00148332	-0.0244794	-0.265861	0.00433189	-0.569378	6.01995e-09	2.33678e-07	1
ENSMUSG00000028587	Orc1	0.23071	-0.00321816	0.215539	-0.159063	-0.568208	0.000243148	0.00284525	1
ENSMUSG00000003282	Plag1	0.271707	-0.0518527	-0.585474	-0.574488	-0.567388	0.000114615	0.00150837	1
ENSMUSG00000017999	Ddx27	0.192692	0.0227762	-0.191996	-0.30464	-0.567001	0.000114492	0.00150789	1
ENSMUSG00000078713	Tomm5	0.0867134	-0.135606	0.247156	-0.0965579	-0.566944	3.81945e-05	0.000604282	1
ENSMUSG00000042284	Itga1	0.101869	0.649535	-0.170658	0.701121	-0.566874	4.22856e-06	8.76891e-05	1
ENSMUSG00000029486	Mrpl1	0.0102607	-0.0907786	0.14791	-0.217875	-0.566871	0.000106939	0.00142768	1
ENSMUSG00000061032	Rrp1	-0.157939	-0.314831	-0.473098	-0.145883	-0.566471	0.0041066	0.0283126	1
ENSMUSG00000045435	Tmem60	-0.195749	-0.377111	0.000706937	-0.759712	-0.565946	7.60374e-05	0.00107248	1
ENSMUSG00000006599	Gtf2h1	-0.0302886	-0.0221309	-0.172906	-0.198727	-0.564165	6.56555e-07	1.69193e-05	1
ENSMUSG00000016319	Slc25a5	0.162132	0.105708	0.0571929	-0.313088	-0.56304	6.28064e-10	2.86537e-08	1
ENSMUSG00000028274	Rngtt	0.114165	-0.0652674	-0.0487188	-0.381195	-0.561911	0.000966943	0.00885781	1
ENSMUSG00000031333	Abcb7	-0.0324821	-0.0359343	-0.110283	-0.366385	-0.560173	6.75485e-06	0.000132635	1
ENSMUSG00000058290	Espl1	0.0969426	-0.116583	-0.0017171	-0.219993	-0.559034	0.000395729	0.00425109	1
ENSMUSG00000051451	Crebzf	0.127653	0.0795044	0.235713	-0.118772	-0.556832	0.00339789	0.024388	1
ENSMUSG00000023150	Ivns1abp	-0.0731612	0.159323	0.049086	-0.152531	-0.556313	0.000606266	0.00604532	1
ENSMUSG00000031004	Mki67	-0.215506	-0.138437	-0.762743	0.258484	-0.553943	4.42104e-05	0.000679597	1
ENSMUSG00000053907	Mat2a	0.011496	0.18361	0.000837552	-0.146294	-0.553782	4.90882e-05	0.000745163	1
ENSMUSG00000051671	Coa6	-0.206579	-0.240557	-0.0445685	-0.619578	-0.553308	0.00487545	0.0322419	1
ENSMUSG00000029014	Dnajc2	-0.265547	-0.0900054	-0.35955	-0.209137	-0.552519	0.00668984	0.0407813	1
ENSMUSG00000018446	C1qbp	0.121445	0.0567858	0.0291379	-0.237971	-0.552226	3.99795e-08	1.32384e-06	1
ENSMUSG00000034203	Chchd4	-0.109076	0.045308	0.0250818	-0.0421702	-0.551972	0.000660894	0.00650577	1
ENSMUSG00000019054	Fis1	-0.21092	-0.647265	-0.180618	-0.112583	-0.551521	0.00297282	0.0219891	1
ENSMUSG00000039990	Edrf1	-0.0705738	0.0271567	0.218568	-0.144165	-0.54827	0.000731462	0.00706838	1
ENSMUSG00000063406	Tmed5	0.106524	0.0807569	0.0398281	-0.318796	-0.54815	1.536e-08	5.55396e-07	1
ENSMUSG00000037486	Asxl2	-0.0207128	0.151079	-0.0552439	-0.177827	-0.546945	0.00394294	0.0274092	1
ENSMUSG00000029687	Ezh2	-0.0516254	-0.040385	-0.0136646	-0.0153989	-0.546449	9.42493e-05	0.00129187	1
ENSMUSG00000009207	Lnpk	0.0501137	-0.0207137	0.123911	-0.31616	-0.54626	0.00599512	0.0376135	1
ENSMUSG00000055491	Pprc1	0.0932813	0.0851248	-0.270613	-0.199089	-0.544873	0.000395466	0.00425074	1
ENSMUSG00000018189	Uchl5	-0.210548	-0.0623884	-0.0174818	-0.422893	-0.544602	1.74728e-05	0.000303997	1
ENSMUSG00000007041	Clic1	-0.0233974	-0.0982251	-0.220588	0.194329	-0.544493	0.000190372	0.00230053	1
ENSMUSG00000042354	Gnl3	-0.159594	0.0860713	-0.0828542	-0.27584	-0.542692	1.13884e-06	2.76873e-05	1
ENSMUSG00000020464	Pnpt1	-0.0808458	-0.0445133	0.0169553	-0.359172	-0.541788	0.00339645	0.024388	1
ENSMUSG00000028252	Ccnc	0.0889509	0.147549	0.379513	-0.181018	-0.540011	8.37621e-07	2.10282e-05	1
ENSMUSG00000022351	Sqle	0.266547	0.233929	-0.0271741	-0.0906159	-0.537843	0.00218734	0.0171616	1
ENSMUSG00000014195	Dnajc7	-0.0726723	-0.123122	-0.109849	-0.149564	-0.536914	0.000215938	0.00256381	1
ENSMUSG00000027331	Knstrn	0.0509438	-0.0405216	-0.216864	-0.2774	-0.53542	0.000893875	0.00829539	1
ENSMUSG00000032050	Rdx	-0.048702	-0.0483246	-0.0163002	0.00597726	-0.534348	4.34097e-06	8.95878e-05	1
ENSMUSG00000026087	Mrpl30	0.0395889	0.0758879	0.0467756	-0.305386	-0.5342	4.0145e-06	8.35314e-05	1
ENSMUSG00000042515	Pwwp3b	-0.090459	0.35901	0.0799194	-0.0653246	-0.533264	0.000422866	0.00450854	1
ENSMUSG00000016477	E2f3	-0.197216	-0.119816	0.0644111	-0.0388006	-0.53144	0.00148911	0.0125808	1
ENSMUSG00000027404	Snrpb	-0.168895	-0.180094	-0.0272356	-0.233451	-0.530852	0.0023304	0.0180389	1
ENSMUSG00000052681	Rap1b	-0.131647	-0.1002	0.0560209	-0.293064	-0.530013	4.98002e-05	0.000751402	1
ENSMUSG00000022407	Adsl	0.0208019	0.0404371	-0.0498798	-0.110133	-0.52985	0.00499974	0.0328989	1
ENSMUSG00000018995	Nars2	0.19886	-0.0204177	0.118059	-0.274749	-0.529759	0.00741255	0.0441527	1
ENSMUSG00000006262	Mob1b	0.0814812	0.120828	0.0664792	-0.394557	-0.529295	7.44488e-11	4.0222e-09	1
ENSMUSG00000037275	Gemin5	0.302815	0.232403	0.0358368	-0.150382	-0.529267	2.4769e-06	5.48092e-05	1
ENSMUSG00000022247	Brix1	-0.168885	-0.0541463	-0.107948	-0.172403	-0.528832	0.00298109	0.0220415	1
ENSMUSG00000040270	Bach2	-0.0507066	0.36754	-0.459164	-0.103763	-0.527347	0.00615432	0.0383757	1
ENSMUSG00000041817	Fam169a	-0.226382	0.0189367	-0.0854023	-0.586798	-0.525673	1.9551e-08	7.00086e-07	1
ENSMUSG00000028403	Zdhhc21	-0.121855	0.0800935	0.149083	-0.306353	-0.525284	0.000200129	0.0023996	1
ENSMUSG00000049881	2810025M15Rik	0.226136	0.162589	-0.144006	0.0110973	-0.524382	0.0012051	0.0106184	1
ENSMUSG00000047260	Emc6	0.114128	0.0552837	0.0605402	-0.0963598	-0.52365	0.00371191	0.0261021	1
ENSMUSG00000007029	Vars	0.268853	0.0267377	-0.244317	-0.132016	-0.522848	0.00037198	0.00403113	1
ENSMUSG00000032939	Nup93	0.0392224	-0.0440895	0.0723456	-0.149934	-0.522728	3.16704e-05	0.000512412	1
ENSMUSG00000011960	Ccnt1	-0.0443529	-0.0856691	0.190863	-0.157459	-0.522341	0.000284747	0.00323976	1
ENSMUSG00000028156	Eif4e	-0.0572115	0.0159975	0.0246422	-0.262601	-0.521924	0.00134023	0.0115481	1
ENSMUSG00000042133	Ppig	-0.187444	-0.119595	-0.137057	-0.0570473	-0.519737	0.00482639	0.0319927	1
ENSMUSG00000018548	Trim37	-0.145271	-0.0384117	-0.127742	-0.334461	-0.519575	0.00744177	0.0442839	1
ENSMUSG00000039046	Usp6nl	-0.0150071	0.0561401	0.083949	-0.199879	-0.519169	0.00622424	0.0386833	1
ENSMUSG00000022635	Zcrb1	-0.117485	-0.014397	-0.172677	-0.288891	-0.516954	9.51903e-05	0.00130284	1
ENSMUSG00000024493	Lars	0.0928698	-0.116792	-0.107633	-0.108007	-0.514067	1.78169e-06	4.11504e-05	1
ENSMUSG00000026872	Zeb2	0.133619	-0.0546449	-0.295391	-0.262246	-0.513879	0.00150182	0.0126709	1
ENSMUSG00000013736	Trnt1	0.109497	0.0617881	0.107666	-0.120819	-0.513242	0.00010274	0.00138462	1
ENSMUSG00000006442	Srm	0.145385	0.191618	0.054405	0.00319737	-0.510274	0.000245696	0.00287143	1
ENSMUSG00000071072	Ptges3	0.0236376	0.0493461	0.0952851	-0.223808	-0.510088	6.14198e-06	0.000122159	1
ENSMUSG00000024354	Slc23a1	0.00706021	-0.142836	-0.416148	-0.367394	-0.509935	0.00625346	0.0387866	1
ENSMUSG00000055917	Zfp277	-0.168911	-0.0213217	0.409433	-0.248696	-0.507724	8.82779e-05	0.00122272	1
ENSMUSG00000031948	Kars	-0.0653886	-0.167746	-0.141373	-0.112898	-0.506467	7.15767e-05	0.00102046	1
ENSMUSG00000050471	Fam118b	0.447958	0.310906	0.0307847	-0.0566057	-0.506158	3.87048e-05	0.000610195	1
ENSMUSG00000028948	Nol9	0.111916	0.70671	0.120418	-0.0158837	-0.5055	3.36074e-09	1.37992e-07	1
ENSMUSG00000074088	Snrnp40	-0.134867	0.163549	0.273085	-0.0735757	-0.503177	0.000875759	0.00815595	1
ENSMUSG00000023307	2019-03-05	-0.129893	-0.00308578	-0.124346	-0.201355	-0.502632	0.00563987	0.0361456	1
ENSMUSG00000029265	Dr1	0.0899108	0.152604	0.228023	-0.187851	-0.501333	3.60027e-05	0.000574458	1
ENSMUSG00000029246	Ppat	0.0352633	0.0147667	0.149033	-0.195874	-0.500392	4.18824e-07	1.12154e-05	1
ENSMUSG00000037787	Apopt1	0.16927	0.0241958	0.305582	-0.188848	-0.500277	0.00349897	0.0249423	1
ENSMUSG00000079658	Eloc	0.0452258	0.115333	-0.0174648	-0.279895	-0.497162	0.000420628	0.00448726	1
ENSMUSG00000030983	Bccip	-0.137571	0.0657552	-0.139218	-0.336034	-0.496798	0.00572796	0.0364573	1
ENSMUSG00000020176	Grb10	-0.100975	-0.26255	-0.278232	-0.453366	-0.494086	8.95188e-05	0.00123805	1
ENSMUSG00000027889	Ampd2	0.104404	0.247011	0.0513802	-0.13939	-0.493004	0.00756396	0.0448466	1
ENSMUSG00000060373	Hnrnpc	-0.137256	-0.0588746	0.0476611	-0.292149	-0.492206	3.45488e-06	7.35435e-05	1
ENSMUSG00000030695	Aldoa	0.0361237	-0.0748112	0.044416	-0.27395	-0.491762	0.000385904	0.00416249	1
ENSMUSG00000028639	Ybx1	-0.0497666	-0.107319	-0.213645	-0.111666	-0.491553	5.67591e-05	0.000841008	1
ENSMUSG00000018433	Nol11	-0.164112	0.0876747	0.00105964	-0.199025	-0.491499	0.000670181	0.00658317	1
ENSMUSG00000024661	Fth1	0.00239045	0.042199	0.0458175	-0.136783	-0.491373	0.00212555	0.016755	1
ENSMUSG00000032477	Cdc25a	-0.216193	0.131198	-0.0173084	-0.165063	-0.490359	5.53986e-05	0.000824154	1
ENSMUSG00000066232	Ipo7	0.0952408	0.118221	0.10236	-0.181242	-0.489732	2.82232e-06	6.17867e-05	1
ENSMUSG00000040354	Mars	0.101803	0.0727276	-0.0539933	-0.307481	-0.489627	0.000935883	0.008616	1
ENSMUSG00000033166	Dis3	0.156917	0.177607	0.23551	-0.11728	-0.488887	1.97792e-11	1.15287e-09	1
ENSMUSG00000078812	Eif5a	-0.0850745	0.0925476	0.0555965	-0.252417	-0.486415	9.2105e-09	3.46604e-07	1
ENSMUSG00000023036	Pcdhgc4	-0.381652	-0.140129	0.0591403	0.269859	-0.485841	0.0027303	0.0205036	1
ENSMUSG00000051235	Gen1	-0.203097	0.0561275	-0.215193	-0.236511	-0.485659	5.70723e-06	0.00011425	1
ENSMUSG00000076258	Gm23935	0.0907716	0.121986	0.655477	-0.170409	-0.484937	0.003282	0.023809	1
ENSMUSG00000037833	Sh2d4b	0.777827	1.17794	1.10514	0.902166	-0.484666	0.00568128	0.0361976	1
ENSMUSG00000068220	Lgals1	-0.0374969	-0.092129	0.279653	0.427116	-0.483997	3.59505e-06	7.61764e-05	1
ENSMUSG00000038766	Gabpb2	0.182885	-0.109738	0.15856	-0.191547	-0.483699	3.76594e-05	0.000597794	1
ENSMUSG00000057278	Snrpg	-0.157434	-0.350922	-0.185773	-0.324729	-0.482972	0.00713408	0.0427836	1
ENSMUSG00000044763	Trmt10c	0.024309	0.410815	0.119069	-0.0715194	-0.482793	0.000146376	0.00184992	1
ENSMUSG00000057388	Mrpl18	0.036872	-0.0617813	0.0800991	-0.279552	-0.480177	3.36763e-05	0.000541546	1
ENSMUSG00000060032	H2afj	0.194361	0.921493	-0.0662882	-0.0684922	-0.479536	0.00237289	0.0182835	1
ENSMUSG00000040447	Spns2	0.0891786	0.0936698	-0.286577	-0.542133	-0.479361	1.35188e-06	3.2189e-05	1
ENSMUSG00000031278	Acsl4	0.126991	-0.201362	0.151195	-0.0948502	-0.479269	4.06809e-05	0.000635386	1
ENSMUSG00000007617	Homer1	0.163291	0.0188536	0.077408	-0.328286	-0.478895	0.00136002	0.0116879	1
ENSMUSG00000029465	Arpc3	-0.166324	-0.307383	-0.199296	0.141055	-0.478784	0.000379201	0.00410457	1
ENSMUSG00000032540	Abhd5	0.118329	-0.0366467	0.0983957	-0.281639	-0.478325	0.00116506	0.0103197	1
ENSMUSG00000047989	Ino80c	0.119204	0.00569677	-0.131386	-0.177303	-0.477139	0.00109965	0.00983938	1
ENSMUSG00000025794	Rpl14	-0.151999	-0.275496	-0.212244	-0.0627591	-0.476936	0.0038691	0.0270391	1
ENSMUSG00000039737	Prkrip1	0.2478	0.245073	0.0965639	0.0881284	-0.476492	0.00323138	0.0234695	1
ENSMUSG00000016921	Srsf6	-0.144029	-0.0234096	-0.0272927	-0.201573	-0.476026	0.0079224	0.0463088	1
ENSMUSG00000032423	Syncrip	0.0563211	0.0559765	-0.0722045	-0.273389	-0.475465	9.32776e-06	0.000176406	1
ENSMUSG00000021102	Glrx5	0.0699441	-0.107253	-0.209233	-0.236251	-0.474949	0.00431685	0.0294544	1
ENSMUSG00000024982	Zdhhc6	-0.335161	0.0346056	0.0101502	-0.312359	-0.474916	0.00518479	0.0338274	1
ENSMUSG00000025616	Usp16	0.130839	0.0838936	-0.12705	-0.26151	-0.474901	0.000387541	0.00417612	1
ENSMUSG00000028932	Psmc2	-0.025426	0.0110514	0.0230891	-0.107925	-0.473865	0.000434068	0.00460142	1
ENSMUSG00000002846	Timmdc1	0.429382	0.300405	0.192695	0.200541	-0.473818	0.00129521	0.01125	1
ENSMUSG00000044408	Sptssa	0.0148663	-0.0862102	0.150377	-0.00866169	-0.47238	0.0034266	0.024521	1
ENSMUSG00000039804	Ncoa5	0.0643205	0.0584538	0.349114	-0.0527266	-0.472224	0.0014225	0.012129	1
ENSMUSG00000074797	Itpa	0.380187	0.219651	0.468913	0.0411681	-0.470875	1.94263e-05	0.000332659	1
ENSMUSG00000020547	Bzw2	0.175974	0.0521171	0.0689518	-0.0626452	-0.4705	0.00126402	0.0110322	1
ENSMUSG00000022283	Pabpc1	0.0634165	-0.0372485	-0.128025	-0.275273	-0.469421	1.74853e-07	5.12818e-06	1
ENSMUSG00000029821	Gsdme	0.203806	0.178519	0.159791	-0.390392	-0.469312	0.000548974	0.00558249	1
ENSMUSG00000029229	Chic2	0.136937	-0.138971	0.133573	-0.282725	-0.466975	0.00503495	0.0330717	1
ENSMUSG00000032869	Psmf1	0.155939	-0.0621173	0.140055	-0.183229	-0.465676	0.00272421	0.020486	1
ENSMUSG00000040250	Ints13	0.342036	0.128074	0.036161	-0.0372073	-0.463848	8.31477e-05	0.00116212	1
ENSMUSG00000021621	Zcchc9	-0.224803	-0.266084	0.132767	-0.465226	-0.463707	0.00631795	0.0390685	1
ENSMUSG00000004127	Trmt10a	0.184293	0.158038	0.226684	-0.0828248	-0.46368	0.0063052	0.0390156	1
ENSMUSG00000063895	Nupl1	0.0230503	0.11827	0.160149	-0.0464483	-0.463621	0.000169639	0.00208406	1
ENSMUSG00000029642	Polr1d	-0.179409	0.161087	-0.149804	-0.185869	-0.463218	0.000520228	0.00533126	1
ENSMUSG00000026341	Actr3	0.0425185	-0.11711	0.0297608	-0.161158	-0.463114	0.000748119	0.00720625	1
ENSMUSG00000049751	Rpl36al	-0.0188111	-0.134843	-0.0367538	-0.227794	-0.462877	0.00239667	0.0184283	1
ENSMUSG00000036916	Zfp280c	-0.139331	0.0973516	0.145795	-0.468529	-0.46261	0.00104323	0.00943504	1
ENSMUSG00000029388	Eif2b1	0.20441	0.155705	0.0680905	-0.258246	-0.462392	1.66357e-10	8.44447e-09	1
ENSMUSG00000022702	Hira	0.0936244	0.108835	-0.119494	-0.149268	-0.462047	0.00794403	0.0464097	1
ENSMUSG00000029270	Dipk1a	0.361893	0.296206	0.291353	-0.188703	-0.461423	0.0047213	0.0314635	1
ENSMUSG00000026245	Farsb	0.117623	0.153247	0.0130804	-0.238492	-0.461244	9.17326e-06	0.00017384	1
ENSMUSG00000040714	Klc3	-1.37633	1.3842	-2.44995	0.1089	-0.461208	0.0070633	0.0425248	1
ENSMUSG00000022174	Dad1	-0.0748445	-0.266802	0.130637	-0.21552	-0.459977	0.00273304	0.0205036	1
ENSMUSG00000022035	Ccdc25	0.202423	0.109691	0.143938	-0.0878041	-0.459832	0.00140945	0.01204	1
ENSMUSG00000034621	Gpatch8	-0.260083	-0.252791	-0.579442	-0.259861	-0.459526	0.0021395	0.0168434	1
ENSMUSG00000032279	Idh3a	-0.139635	0.131833	0.0962903	-0.223138	-0.459246	0.00222504	0.0173615	1
ENSMUSG00000038388	Mpp6	-0.0295851	-0.000308195	-0.097485	-0.419932	-0.458536	0.000105841	0.00141609	1
ENSMUSG00000032058	Ppp2r1b	0.27192	0.062994	0.11168	-0.516481	-0.457548	3.88682e-08	1.294e-06	1
ENSMUSG00000039630	Hnrnpu	0.0221046	-0.0446718	-0.192169	-0.0417088	-0.457238	4.96793e-06	0.000101031	1
ENSMUSG00000035726	Supt16	0.0296749	-0.0142635	-0.093476	-0.387488	-0.456742	8.56744e-05	0.00119115	1
ENSMUSG00000020361	Hspa4	0.0464114	-0.00466218	-0.12783	-0.188245	-0.454599	0.000600736	0.00601266	1
ENSMUSG00000033732	Sf3b3	-0.0695977	-0.00781566	-0.0804782	-0.129228	-0.453732	0.00115667	0.0102749	1
ENSMUSG00000029553	Tfec	0.253286	0.70714	0.184089	0.896455	-0.45337	0.00566855	0.0361943	1
ENSMUSG00000026229	Psmd1	-0.0695702	-0.107759	-0.0800216	-0.301901	-0.452489	2.01003e-05	0.000343247	1
ENSMUSG00000046062	Ppp1r15b	-0.108722	-0.0705351	-0.042208	-0.282035	-0.452134	1.24071e-05	0.000226365	1
ENSMUSG00000061374	Fiz1	0.237397	-0.110307	-0.156459	-0.510414	-0.451963	0.00193675	0.0155656	1
ENSMUSG00000021111	Papola	0.0145793	-0.0543282	-0.0104089	-0.409949	-0.451641	1.57397e-06	3.67201e-05	1
ENSMUSG00000006392	Med8	-0.00826411	0.0606977	-0.0736436	-0.233796	-0.45047	0.0056769	0.0361976	1
ENSMUSG00000003955	Fam162a	-0.270037	-0.452783	0.0791177	-0.54835	-0.447215	0.000917714	0.00847263	1
ENSMUSG00000031605	Klhl2	-0.0133168	0.0449888	0.259052	-0.0356023	-0.446666	0.00178717	0.0145883	1
ENSMUSG00000055436	Srsf11	-0.0449791	-0.0361415	0.0581739	-0.287369	-0.446501	0.000116848	0.00153229	1
ENSMUSG00000060152	Pop5	0.155046	0.361213	0.142459	0.378881	-0.445177	0.000795386	0.00756374	1
ENSMUSG00000030057	Cnbp	-0.0679657	0.0648691	-0.0288877	-0.203363	-0.444927	3.32524e-05	0.000535195	1
ENSMUSG00000028552	Eps15	0.148385	-0.0246814	-0.00436075	-0.182193	-0.444775	2.14181e-06	4.79688e-05	1
ENSMUSG00000048332	Lhfp	0.212991	0.285814	0.621479	0.757577	-0.444566	0.00231423	0.0179588	1
ENSMUSG00000025155	Dus1l	0.124355	0.142642	0.167504	-0.294461	-0.444337	0.00281226	0.0209694	1
ENSMUSG00000028180	Zranb2	-0.0926367	-0.104766	-0.0406109	-0.404831	-0.441929	0.000655699	0.00646497	1
ENSMUSG00000006678	Pola1	-0.2066	-0.182677	-0.251598	-0.451903	-0.441219	0.00387274	0.0270433	1
ENSMUSG00000061273	Mmgt1	0.198206	-0.127735	0.120726	-0.439837	-0.441048	1.10549e-06	2.6983e-05	1
ENSMUSG00000024085	Man2a1	-0.0460572	0.178394	-0.0458635	0.194704	-0.44102	0.000265202	0.00305348	1
ENSMUSG00000031826	Usp10	0.0686865	0.212189	-0.100623	0.0396203	-0.440413	1.43652e-06	3.38121e-05	1
ENSMUSG00000031939	Taf1d	0.141553	0.170629	0.115444	-0.392563	-0.440218	3.39512e-06	7.24383e-05	1
ENSMUSG00000030753	Thap12	0.0594564	0.209361	0.101178	-0.0507125	-0.440064	7.25706e-07	1.8495e-05	1
ENSMUSG00000031715	Smarca5	0.0248969	0.017203	0.0333639	-0.351007	-0.43931	1.04863e-06	2.56969e-05	1
ENSMUSG00000027660	Skil	0.481044	0.265525	0.611489	0.258827	-0.438714	1.23089e-06	2.96135e-05	1
ENSMUSG00000024800	Rpp30	-0.245279	-0.129914	0.224123	-0.260065	-0.437201	0.00422062	0.0289259	1
ENSMUSG00000027601	Mtfr1	-0.112539	0.061109	0.0874352	-0.280008	-0.435293	0.000194181	0.00233891	1
ENSMUSG00000022682	Rrn3	0.172555	0.0939107	0.00749789	-0.101318	-0.434736	0.00486899	0.0322277	1
ENSMUSG00000021018	Polr2h	0.039173	-0.0362455	0.241183	-0.116981	-0.433841	0.000568951	0.00575397	1
ENSMUSG00000019814	Ltv1	0.0744863	0.140876	-0.0750455	-0.0211105	-0.433198	0.000504074	0.00519452	1
ENSMUSG00000045071	E130308A19Rik	0.367173	0.224914	0.165512	-0.553848	-0.432773	0.00130095	0.0112853	1
ENSMUSG00000025439	Clns1a	-0.0664037	0.00849968	-0.021722	-0.204851	-0.432761	0.00596376	0.0375187	1
ENSMUSG00000020124	Usp15	0.0845744	0.0140276	-0.0581669	-0.293078	-0.43204	1.27577e-07	3.82287e-06	1
ENSMUSG00000063450	Syne2	0.301467	0.284097	-0.347745	0.81376	-0.4309	4.76587e-06	9.75183e-05	1
ENSMUSG00000068798	Rap1a	-0.0671568	-0.0299033	0.0546996	-0.379858	-0.430608	7.03052e-06	0.000137173	1
ENSMUSG00000037905	Bri3bp	0.122915	0.18924	0.165955	-0.112637	-0.430517	6.72317e-05	0.000969743	1
ENSMUSG00000029073	Cptp	0.443261	0.0786189	0.300261	0.279935	-0.430421	0.00582523	0.0369111	1
ENSMUSG00000071359	Tbpl1	0.149812	0.166763	0.323044	-0.143738	-0.429549	3.47726e-05	0.00055772	1
ENSMUSG00000021548	Ccnh	0.0142815	0.126591	0.116531	-0.301204	-0.429429	0.000881069	0.00818889	1
ENSMUSG00000027180	Fbxo3	0.0266653	-0.0496641	-0.262471	-0.215953	-0.428929	0.00308204	0.0226519	1
ENSMUSG00000030662	Ipo5	0.0874559	0.0174249	-0.0297318	-0.148524	-0.428572	3.50562e-05	0.000561294	1
ENSMUSG00000054408	Spcs3	0.0182709	-0.118495	0.287377	-0.206887	-0.428508	2.42397e-06	5.37668e-05	1
ENSMUSG00000020413	Hus1	0.0366649	0.186607	-0.0775349	-0.301905	-0.428199	0.00627753	0.0388967	1
ENSMUSG00000026202	Tuba4a	0.343675	0.252759	0.130634	-0.360014	-0.428016	0.000139375	0.00177358	1
ENSMUSG00000033454	Zbtb1	-0.214825	-0.142752	0.055904	-0.525945	-0.42551	0.00190177	0.0153446	1
ENSMUSG00000020116	Pno1	0.122773	0.0404855	0.0965348	-0.198912	-0.424268	6.034e-06	0.00012027	1
ENSMUSG00000028690	Mmachc	-0.0360659	0.0793953	0.132187	-0.157287	-0.423377	0.00418262	0.0287391	1
ENSMUSG00000051256	Jagn1	0.000925139	0.190319	0.351077	-0.0891018	-0.420314	2.4406e-07	6.93769e-06	1
ENSMUSG00000055239	Kcmf1	-0.0390059	0.0604298	0.155242	-0.26096	-0.419337	0.000125543	0.00162783	1
ENSMUSG00000031467	Agpat5	0.147857	-0.0535811	0.226047	-0.0891963	-0.418782	0.00154212	0.0129468	1
ENSMUSG00000050312	Nsun3	-0.141667	-0.357437	0.433753	-0.193244	-0.418456	0.00525277	0.0341985	1
ENSMUSG00000026020	Nop58	0.019713	0.104717	0.0227549	-0.337242	-0.418305	7.54902e-06	0.000146362	1
ENSMUSG00000031226	Pbdc1	0.100331	0.0733234	-0.108228	-0.386569	-0.418248	3.84586e-05	0.00060735	1
ENSMUSG00000018293	Pfn1	0.109198	-0.00422096	0.131563	-0.0570331	-0.418189	6.48532e-05	0.000944281	1
ENSMUSG00000026192	Atic	0.0336648	0.106969	-0.0446306	-0.233937	-0.418004	0.000153518	0.00192439	1
ENSMUSG00000024258	Polr2d	-0.00414446	0.423952	0.162591	0.290272	-0.417373	0.000163429	0.00202527	1
ENSMUSG00000052812	Atad2b	0.126456	-0.171484	-0.284511	-0.393674	-0.416362	0.000307024	0.00343982	1
ENSMUSG00000020640	Itsn2	0.0345012	-0.152436	-0.0786036	-0.216277	-0.415617	0.00111667	0.00996754	1
ENSMUSG00000030978	Rrm1	-0.0134976	-0.15993	0.0498219	-0.129504	-0.41468	0.000147313	0.00185796	1
ENSMUSG00000033543	Gtf2a2	0.156655	0.0424947	0.280952	-0.19686	-0.41443	0.000105101	0.00141028	1
ENSMUSG00000027193	Api5	0.046683	0.0938571	0.0213969	-0.0948845	-0.414104	0.00295122	0.0218643	1
ENSMUSG00000032803	Cdv3	0.0850608	0.172165	0.0636678	-0.155178	-0.413998	2.79712e-07	7.87842e-06	1
ENSMUSG00000063273	Naa15	-0.0848074	0.0472669	-0.0373167	-0.272441	-0.413384	0.000302494	0.00340388	1
ENSMUSG00000026238	Ptma	0.000306028	-0.000259562	0.0211367	-0.133678	-0.413131	0.00180235	0.014677	1
ENSMUSG00000020484	Xbp1	-0.0351683	-0.0391586	0.0871559	0.199263	-0.41121	0.00350842	0.0249904	1
ENSMUSG00000024966	Stip1	-0.230826	-0.164811	-0.100505	-0.0398294	-0.410104	0.00583042	0.0369186	1
ENSMUSG00000032966	Fkbp1a	-0.0427129	-0.00942295	-0.0483027	0.0329441	-0.409969	0.000248822	0.00289895	1
ENSMUSG00000028820	Sfpq	0.0380616	-0.129867	-0.0363141	-0.259373	-0.409513	3.76322e-05	0.000597794	1
ENSMUSG00000001016	Ilf2	-0.0593608	-0.357146	-0.100259	-0.42529	-0.408983	0.00820899	0.047518	1
ENSMUSG00000020561	Twistnb	0.137767	0.177901	0.133038	-0.527241	-0.408255	7.74102e-06	0.000149771	1
ENSMUSG00000022451	Twf1	-0.106681	-0.0929735	-0.105503	-0.0685412	-0.407286	0.00436899	0.0296896	1
ENSMUSG00000019920	Lims1	-0.0888187	0.0322849	0.0843255	-0.277725	-0.405314	0.00010374	0.00139496	1
ENSMUSG00000027326	Knl1	0.111961	-0.030599	-0.0195614	-0.321369	-0.405163	3.62417e-09	1.4685e-07	1
ENSMUSG00000075031	Hist1h2bb	0.33918	-0.0896951	0.515675	-0.410308	-0.404588	0.00558147	0.0358459	1
ENSMUSG00000022111	Uchl3	0.0154757	0.0868735	0.201167	-0.0850199	-0.404372	0.00214761	0.0169001	1
ENSMUSG00000030824	Nucb1	-0.0352224	-0.373141	-0.584778	0.30133	-0.403437	0.000599442	0.00600645	1
ENSMUSG00000027285	Haus2	0.12078	0.322699	0.349275	-0.194442	-0.402352	1.24104e-05	0.000226365	1
ENSMUSG00000005732	Ranbp1	-0.0666833	0.0101718	-0.107118	-0.143869	-0.400814	0.000293965	0.00332004	1
ENSMUSG00000024317	Rnf138	0.0489965	0.219381	0.0663133	-0.150808	-0.400636	0.00198167	0.0158852	1
ENSMUSG00000023852	Chd1	0.0291563	0.120259	0.043947	-0.0857767	-0.400496	0.000485842	0.00504604	1
ENSMUSG00000029169	Dhx15	0.00178275	0.0723325	-0.0158899	-0.20741	-0.400148	0.000148682	0.00187393	1
ENSMUSG00000024587	Nars	-0.0234282	-0.116685	-0.200632	-0.369628	-0.399499	0.000141379	0.0017929	1
ENSMUSG00000018848	Rars	-0.0423176	-0.0216226	-0.00419523	-0.131745	-0.399399	0.00196013	0.015733	1
ENSMUSG00000001774	Chordc1	0.0619543	-0.0264122	0.217538	-0.26212	-0.399365	0.0073182	0.04376	1
ENSMUSG00000029086	Prom1	-0.301409	-0.0398793	0.845283	-0.327996	-0.398649	0.00431221	0.0294445	1
ENSMUSG00000030224	Strap	0.0464719	0.108744	0.155853	-0.363277	-0.398119	2.99045e-07	8.33403e-06	1
ENSMUSG00000026094	Stk17b	-0.226694	-0.503287	0.0356256	-0.455245	-0.397442	0.00590959	0.0372847	1
ENSMUSG00000030759	Far1	-0.128902	-0.123406	0.0795429	-0.222963	-0.397428	0.00335693	0.0242005	1
ENSMUSG00000029430	Ran	0.0176528	-0.00325714	0.0621149	-0.215082	-0.396847	6.73072e-05	0.000970074	1
ENSMUSG00000013698	Pea15a	-0.169396	-0.0447325	-0.269745	0.348328	-0.395963	0.0016367	0.0135672	1
ENSMUSG00000038482	Tfdp1	-0.128008	-0.0373515	-0.015415	-0.260118	-0.395924	0.00156083	0.0130791	1
ENSMUSG00000037343	Taf2	0.0391021	-0.0131994	0.0610649	-0.279322	-0.395543	8.28555e-05	0.00115891	1
ENSMUSG00000021816	Ppp3cb	-0.116125	-0.104065	-0.136492	-0.284361	-0.394602	0.00152429	0.0128428	1
ENSMUSG00000071180	Smim15	-0.117673	-0.266376	0.133561	-0.237134	-0.39448	0.00328555	0.0238254	1
ENSMUSG00000075415	Fnbp1	-0.0108725	-0.0758815	0.00439107	0.378396	-0.394142	0.00231872	0.017971	1
ENSMUSG00000026134	Prim2	-0.0849306	-0.0752736	0.0163116	-0.54378	-0.393365	0.000488367	0.00506372	1
ENSMUSG00000018379	Srsf1	0.0306295	0.0142594	0.0920825	-0.22842	-0.393165	0.000191121	0.00230806	1
ENSMUSG00000049922	Slc35c1	0.294594	-0.281309	0.0203965	-0.406149	-0.392787	0.000278916	0.0031871	1
ENSMUSG00000021116	Eif2s1	-0.0484337	-0.03471	0.0727242	-0.318697	-0.392105	0.00127157	0.0110877	1
ENSMUSG00000004642	Slbp	0.0841234	0.056322	0.205402	-0.0286736	-0.391092	0.00149063	0.0125879	1
ENSMUSG00000029823	Luc7l2	-0.0154308	0.00221058	0.0684019	-0.269514	-0.390922	0.000242212	0.00283789	1
ENSMUSG00000027651	Rprd1b	0.0491464	0.188398	-0.106433	-0.209188	-0.390518	0.00356823	0.02528	1
ENSMUSG00000051355	Commd1	-0.269267	-0.133517	-0.0835926	0.224296	-0.386392	0.00428532	0.0293041	1
ENSMUSG00000036087	Slain2	0.1909	0.1147	0.0468889	-0.175877	-0.386228	3.65181e-05	0.000581176	1
ENSMUSG00000035949	Fbxw2	0.132932	0.178131	0.312212	0.0691993	-0.385362	0.000242195	0.00283789	1
ENSMUSG00000040028	Elavl1	0.151206	0.0791525	-0.0108014	-0.127154	-0.38522	5.64448e-06	0.000113239	1
ENSMUSG00000022142	Nup155	-0.0119832	0.0869908	0.12197	-0.265915	-0.385017	4.426e-05	0.000679794	1
ENSMUSG00000021952	Xpo4	0.21941	0.215743	0.238297	-0.207323	-0.382623	2.47887e-08	8.60417e-07	1
ENSMUSG00000037736	Limch1	-0.150649	0.119487	-0.0836417	0.702126	-0.38125	0.00256484	0.0195184	1
ENSMUSG00000031665	Sall1	-0.0255505	0.0196553	-0.0639493	0.461817	-0.379687	0.00124493	0.0108862	1
ENSMUSG00000020922	Lsm12	-0.0537888	0.0540889	0.0238084	-0.402623	-0.379447	0.000108282	0.00144249	1
ENSMUSG00000027774	Gfm1	0.0440515	0.160152	-0.0187783	-0.161848	-0.37916	0.00685007	0.0415388	1
ENSMUSG00000019731	Slc35e1	0.0804303	0.148626	0.0323925	-0.0627543	-0.378871	0.00770329	0.0454595	1
ENSMUSG00000025529	Zfp711	-0.0543315	0.248947	0.16753	0.308215	-0.378696	0.00556694	0.0357775	1
ENSMUSG00000028902	Sf3a3	-0.142196	-0.00505842	-0.179699	0.0561954	-0.377966	0.00612135	0.0382367	1
ENSMUSG00000062203	Gspt1	0.0446174	0.00526442	-0.163403	-0.229615	-0.377833	0.000103404	0.00139154	1
ENSMUSG00000063229	Ldha	0.00872727	-0.109585	0.0876306	-0.417149	-0.377332	1.67748e-05	0.000294068	1
ENSMUSG00000070697	Utp3	0.0768594	0.176557	0.117662	-0.354719	-0.376771	3.23225e-06	6.93639e-05	1
ENSMUSG00000047139	Cd24a	0.140149	0.0566163	0.0367545	-0.923271	-0.376034	2.12481e-08	7.53553e-07	1
ENSMUSG00000042305	Tmem183a	0.0446263	-0.12548	0.0735501	-0.0981633	-0.375768	0.00347755	0.0248183	1
ENSMUSG00000007050	Lsm2	0.147784	0.183163	0.103376	-0.0700454	-0.375376	0.00597019	0.0375421	1
ENSMUSG00000005610	Eif4g2	0.0005843	-0.00112753	0.0192899	-0.334289	-0.374803	1.98625e-09	8.51506e-08	1
ENSMUSG00000001855	Nup214	0.043317	0.228439	-0.0957669	-0.311266	-0.374718	1.01209e-05	0.000189084	1
ENSMUSG00000028577	Plaa	0.102942	0.0917126	0.104289	-0.157616	-0.374549	0.00117062	0.010354	1
ENSMUSG00000020534	Shmt1	-0.0726994	0.162612	-0.0333615	0.0652777	-0.374481	0.00178842	0.0145892	1
ENSMUSG00000043284	Tmem11	0.0896319	0.0815652	0.276833	0.114245	-0.374144	0.00733743	0.0438608	1
ENSMUSG00000049327	Kmt5a	0.156976	-0.0256921	-0.0322491	-0.357637	-0.373874	0.00016634	0.00205171	1
ENSMUSG00000056076	Eif3b	0.137283	0.0201408	-0.0998903	0.0569392	-0.372617	0.0019225	0.0154848	1
ENSMUSG00000041859	Mcm3	0.108916	0.0271231	-0.0957897	-0.192287	-0.371511	0.000146307	0.00184992	1
ENSMUSG00000045624	Esf1	0.0552512	0.108923	-0.0754501	-0.0805442	-0.37116	0.00538477	0.0348492	1
ENSMUSG00000034667	Xpot	0.0887079	0.115759	0.0267719	-0.279066	-0.370018	5.39202e-08	1.70889e-06	1
ENSMUSG00000022241	Tars	0.170572	0.0846383	0.0454053	-0.0640068	-0.368434	4.92866e-05	0.000747062	1
ENSMUSG00000025266	Gnl3l	0.0714371	-0.112807	0.237884	-0.286144	-0.368039	2.01162e-06	4.57315e-05	1
ENSMUSG00000061136	Prpf40a	-0.0539555	-0.00504988	-0.017769	-0.133065	-0.365379	0.00697802	0.0421625	1
ENSMUSG00000042444	Mindy2	-0.0163587	0.0535527	-0.0842498	-0.878047	-0.365313	0.000713367	0.00692274	1
ENSMUSG00000020864	Ankrd40	-0.303246	-0.00325769	-0.219097	-0.0838076	-0.36457	0.00691806	0.0418603	1
ENSMUSG00000041712	Ubr7	0.182786	0.289804	0.30933	0.0842864	-0.364371	4.54825e-05	0.000696832	1
ENSMUSG00000033581	Igf2bp2	0.000633759	-0.00380579	-0.252945	0.128714	-0.36423	0.00023101	0.00272985	1
ENSMUSG00000029440	Psmd9	-0.25482	-0.933103	0.0854314	-0.385106	-0.363255	0.000454918	0.00478129	1
ENSMUSG00000022551	Cyc1	-0.0404431	-0.0130349	0.0222592	-0.275794	-0.362653	0.00654587	0.0401688	1
ENSMUSG00000024387	Csnk2b	0.163969	0.146906	-0.00851452	0.0108967	-0.362517	0.000855392	0.00801474	1
ENSMUSG00000042225	Ammecr1	-0.191738	0.0869861	0.0594027	-0.603858	-0.361759	0.000290193	0.00328749	1
ENSMUSG00000058704	Memo1	0.117467	0.0121502	0.0827798	-0.311615	-0.361748	0.00133353	0.0115085	1
ENSMUSG00000066979	Bub3	-0.0881285	0.0474632	-0.106242	-0.220704	-0.360587	0.00402045	0.0278746	1
ENSMUSG00000040620	Dhx33	0.0974699	0.293419	0.292639	-0.11703	-0.358822	0.000137186	0.00175296	1
ENSMUSG00000022855	Senp2	0.300405	0.0194157	0.0697195	-0.313289	-0.35759	0.00156543	0.0130983	1
ENSMUSG00000038827	Abitram	0.178948	0.0223063	0.170448	-0.583872	-0.357323	0.000130784	0.0016875	1
ENSMUSG00000063884	Ptcd3	-0.026209	0.16415	0.0467812	-0.163489	-0.356837	0.000191914	0.00231462	1
ENSMUSG00000026914	Psmd14	0.103427	-0.0713638	-0.000777346	-0.272846	-0.356522	0.00184505	0.0149457	1
ENSMUSG00000029686	Cul1	-0.025061	0.0609855	0.0833374	-0.0616732	-0.352119	0.000115317	0.00151544	1
ENSMUSG00000027099	Mtx2	0.0629364	0.0136268	0.00855449	-0.334858	-0.351506	0.00104418	0.009439	1
ENSMUSG00000025613	Cct8	0.00555033	0.0535302	0.00563568	-0.0605559	-0.343788	0.000475729	0.00494935	1
ENSMUSG00000025980	Hspd1	-0.0312123	-0.0433311	-0.0630294	-0.147391	-0.34378	0.00273246	0.0205036	1
ENSMUSG00000001924	Uba1	-0.0349886	-0.0699505	-0.102397	-0.0415514	-0.343748	0.00587827	0.0371326	1
ENSMUSG00000038023	Atp6v0a2	0.176505	-0.07776	0.50079	-0.359987	-0.343515	0.00267627	0.0202018	1
ENSMUSG00000024537	Psmg2	0.304138	0.16766	0.468769	-0.292858	-0.343041	6.11889e-05	0.00089658	1
ENSMUSG00000026753	Ppp6c	-0.0959626	-0.100152	0.0344595	-0.303518	-0.342275	0.00519136	0.0338431	1
ENSMUSG00000042595	Fam199x	-0.0934078	0.151646	0.297319	0.0298694	-0.34198	0.00781919	0.0459235	1
ENSMUSG00000051391	Ywhag	0.0328966	-0.0139249	0.0230311	-0.183491	-0.341845	0.00797441	0.046481	1
ENSMUSG00000024081	Cebpz	0.0720644	0.0396574	-0.0898297	-0.157091	-0.341562	0.00147422	0.0124779	1
ENSMUSG00000056211	R3hdm1	0.108827	0.0382877	0.0211153	-0.465863	-0.340701	0.00128356	0.0111764	1
ENSMUSG00000023025	Larp4	0.00532622	0.10779	0.0626012	-0.180526	-0.339957	1.77747e-05	0.0003078	1
ENSMUSG00000022412	Mief1	0.391052	0.0489532	0.0235423	-0.119184	-0.339717	0.000423672	0.00451193	1
ENSMUSG00000033075	Senp1	0.191479	0.244227	0.191252	-0.256298	-0.33953	4.90785e-06	0.000100312	1
ENSMUSG00000079614	Seh1l	0.0463155	0.0572983	0.0572668	-0.267159	-0.338755	8.08439e-05	0.00113507	1
ENSMUSG00000028221	Pip4p2	-0.000789404	0.0368085	0.182257	-0.0803046	-0.338218	0.00622163	0.0386833	1
ENSMUSG00000024097	Srsf7	0.019895	0.142863	0.0239037	-0.134714	-0.337986	0.000543254	0.00553652	1
ENSMUSG00000031770	Herpud1	0.111531	-0.0399288	0.116049	0.716403	-0.337945	0.0042544	0.0291466	1
ENSMUSG00000047714	Ppp1r2	0.00570848	0.283529	0.163007	-0.0640139	-0.337884	2.20448e-05	0.000373005	1
ENSMUSG00000015749	Anp32e	0.0162441	0.0910338	-0.00677333	-0.327981	-0.337068	0.00740894	0.0441454	1
ENSMUSG00000031924	Cyb5b	-0.0114494	0.0333153	-0.0105632	-0.14306	-0.33653	0.00431498	0.0294525	1
ENSMUSG00000020362	Cnot6	0.00340349	-0.0651351	-0.106171	-0.309126	-0.336224	0.000157323	0.00196145	1
ENSMUSG00000020280	Pus10	-0.0210751	0.0282075	-0.0992297	-0.35476	-0.335645	0.00376833	0.0264341	1
ENSMUSG00000020074	Ccar1	0.029992	-0.0683779	0.099471	-0.242076	-0.334994	0.00273525	0.0205036	1
ENSMUSG00000027852	Nras	-0.0132692	-0.00256687	-0.101836	-0.262933	-0.334878	0.000956929	0.00877913	1
ENSMUSG00000005683	Cs	0.154714	0.0300905	-0.0105444	-0.0913823	-0.333754	0.00400522	0.0277899	1
ENSMUSG00000029513	Prkab1	0.214655	0.442884	0.0428591	0.0962905	-0.33342	9.79793e-05	0.00132627	1
ENSMUSG00000000959	Oxa1l	0.21868	-0.0496236	0.239679	-0.0115821	-0.331319	0.00616022	0.0383757	1
ENSMUSG00000020372	Rack1	-0.0309288	-0.0732774	0.0494766	-0.169549	-0.329813	0.00134721	0.0115887	1
ENSMUSG00000026867	Gapvd1	0.039319	-0.124828	-0.00155671	-0.216455	-0.329665	0.00436411	0.0296673	1
ENSMUSG00000053553	3110082I17Rik	0.409559	-0.00381925	-0.310021	-0.235695	-0.329289	0.00591444	0.0372847	1
ENSMUSG00000036752	Tubb4b	0.103392	0.000837264	-0.0173219	-0.22751	-0.329159	0.00453978	0.0305913	1
ENSMUSG00000000561	Wdr77	0.14238	0.142776	0.0545216	-0.219545	-0.328617	0.0079613	0.0464499	1
ENSMUSG00000024754	Cemip2	-0.00155681	-0.0120758	0.127543	0.386808	-0.327906	7.62094e-07	1.92893e-05	1
ENSMUSG00000033392	Clasp2	-0.00551266	-0.00783773	0.138561	-0.240183	-0.326723	0.00158481	0.0132261	1
ENSMUSG00000035247	Hectd1	0.149747	-0.0017981	-0.104934	-0.270362	-0.32649	0.000318084	0.00353837	1
ENSMUSG00000022391	Rangap1	0.00354442	-0.075513	-0.238193	-0.0173387	-0.326481	0.00330429	0.0239286	1
ENSMUSG00000022175	Lrp10	0.452554	0.0708126	0.319625	0.0911083	-0.32591	0.00474766	0.0315662	1
ENSMUSG00000039640	Mrpl12	-0.0247281	-0.0114176	-0.237168	0.237024	-0.32558	0.00482912	0.0319927	1
ENSMUSG00000004945	Tmem242	-0.0152072	-0.778983	0.250872	-0.0989411	-0.325325	0.00218999	0.0171751	1
ENSMUSG00000022752	Tomm70a	-0.0439894	0.154388	0.00504445	-0.0954065	-0.324883	6.87305e-05	0.000988276	1
ENSMUSG00000064337	mt-Rnr1	-0.212718	-0.00231618	0.505848	-0.65796	-0.324686	0.0023853	0.0183598	1
ENSMUSG00000045751	Mms22l	0.311089	0.241882	0.0693775	-0.305438	-0.32422	4.34881e-06	8.95878e-05	1
ENSMUSG00000042684	Npl	-0.173075	-0.247915	-0.373067	0.231492	-0.323915	0.000172346	0.0021131	1
ENSMUSG00000026275	Ppp1r7	0.0371752	0.0188266	-0.2489	0.128623	-0.323666	0.00462387	0.0309886	1
ENSMUSG00000079104	Prps1l3	-0.0509888	0.0436584	0.203631	-0.251374	-0.32366	0.00630728	0.0390156	1
ENSMUSG00000036103	Colec12	-0.281211	-0.171018	-0.207946	0.423982	-0.323648	2.1357e-05	0.00036203	1
ENSMUSG00000020134	Peli1	0.160529	0.20533	0.223253	-0.262282	-0.323405	0.000345211	0.00379897	1
ENSMUSG00000047879	Usp14	-0.0418844	0.133669	0.00347179	-0.181727	-0.323167	0.000682258	0.00667695	1
ENSMUSG00000032412	Atp1b3	-0.00756873	0.0920181	0.180107	-0.149595	-0.320947	0.00386921	0.0270391	1
ENSMUSG00000022698	Naa50	0.0136107	0.00441915	0.0822627	-0.293589	-0.320609	0.000503447	0.00519385	1
ENSMUSG00000062014	Gmfb	0.0536022	0.013447	0.184164	-0.15012	-0.319792	0.000843198	0.00791253	1
ENSMUSG00000022961	Son	-0.0573573	0.0393581	-0.130309	-0.129913	-0.319643	0.0016925	0.013936	1
ENSMUSG00000075700	Selenot	0.00441118	0.0441412	0.149636	-0.30058	-0.319225	1.66464e-05	0.000292095	1
ENSMUSG00000011831	Evi5	0.174981	-0.00489577	0.152249	0.0293996	-0.319171	0.00107159	0.00962558	1
ENSMUSG00000030934	Oat	-0.152358	0.0443001	0.126624	0.0292327	-0.317055	0.00101891	0.00925413	1
ENSMUSG00000022868	Ahsg	-2.38598	3.05076	-2.69181	1.34563	-0.315986	0.00709094	0.0426173	1
ENSMUSG00000007739	Cct4	0.0628326	0.0518238	0.0530474	-0.177836	-0.315538	1.02855e-05	0.000191192	1
ENSMUSG00000025758	Plk4	-0.125707	-0.084094	0.0741945	-0.314222	-0.315495	0.00162245	0.0134672	1
ENSMUSG00000022710	Usp7	0.0314469	0.0741922	-0.0293832	-0.141801	-0.314577	0.00176608	0.0144389	1
ENSMUSG00000087022	9130024F11Rik	4.94118	1.05697	3.51821	-0.175454	-0.313286	0.00524814	0.0341805	1
ENSMUSG00000024991	Eif3a	0.0153811	-0.0494089	-0.176167	-0.302341	-0.312175	0.00150652	0.0127047	1
ENSMUSG00000029247	Paics	-0.152333	-0.0911879	0.0621699	-0.401504	-0.312169	1.3074e-05	0.000237064	1
ENSMUSG00000027496	Aurka	0.206707	-0.0247627	0.0966103	-0.230276	-0.311538	0.000360069	0.00393435	1
ENSMUSG00000026999	Nup35	0.506401	0.39212	0.310829	-0.0218496	-0.310972	0.0024832	0.0189283	1
ENSMUSG00000044221	Grsf1	0.0508614	0.125383	0.157834	-0.158184	-0.310943	5.13115e-05	0.000770799	1
ENSMUSG00000022386	Trmu	1.33735	0.681589	0.318819	0.384095	-0.310426	0.00862412	0.0493949	1
ENSMUSG00000032397	Tipin	0.016814	0.414551	0.0159369	-0.137217	-0.309714	0.00016535	0.00204496	1
ENSMUSG00000032462	Pik3cb	0.0724625	-0.211952	0.0645372	-0.207922	-0.306152	0.00768441	0.0453916	1
ENSMUSG00000014504	Srp19	0.0214542	0.00177556	0.0978168	-0.276246	-0.30462	0.000387619	0.00417612	1
ENSMUSG00000033499	Larp4b	-0.0232698	0.0178433	0.0189366	-0.241325	-0.303736	0.00334558	0.0241375	1
ENSMUSG00000036167	Pphln1	0.128052	0.0634871	-0.00430641	-0.375451	-0.303578	0.000102104	0.00137807	1
ENSMUSG00000000295	Hddc2	-0.100352	-0.127809	0.420544	-0.28812	-0.30356	0.00633043	0.0391195	1
ENSMUSG00000005813	Metap1	-0.0317222	0.0367741	0.0781599	-0.137808	-0.303524	0.00411967	0.0283815	1
ENSMUSG00000038127	Ccdc50	-0.00764407	-0.0194218	0.0397971	-0.364541	-0.301714	9.38098e-05	0.0012868	1
ENSMUSG00000031604	Msmo1	0.144273	0.466088	0.569185	0.33011	-0.301559	8.65806e-05	0.00120282	1
ENSMUSG00000029328	Hnrnpdl	-0.29533	0.129331	-0.213632	-0.0454251	-0.298903	0.00116978	0.0103516	1
ENSMUSG00000036112	Metap2	-0.00619083	0.0888788	-0.0821715	-0.142019	-0.298623	0.00336866	0.0242472	1
ENSMUSG00000020978	Klhdc2	-0.0478372	-0.0519569	-0.129356	-0.374288	-0.297672	0.00475324	0.0315709	1
ENSMUSG00000013629	Cad	0.345546	0.21374	0.0405669	0.000651562	-0.296189	0.000477637	0.0049664	1
ENSMUSG00000068882	Ssb	0.0108342	-0.0772359	-0.0397511	-0.245636	-0.29564	0.00868513	0.0496674	1
ENSMUSG00000013663	Pten	-0.0084678	0.0253713	0.0867713	-0.162203	-0.295497	0.00412174	0.0283851	1
ENSMUSG00000019891	Dcbld1	0.237481	0.0120198	0.192652	0.35314	-0.295117	0.000100794	0.00136237	1
ENSMUSG00000031697	Orc6	-0.303792	-0.0151837	0.0568041	-0.226049	-0.294982	0.00258913	0.0196708	1
ENSMUSG00000021890	Eaf1	-0.00566668	0.0906628	0.190112	0.0239202	-0.294359	0.00347304	0.0248053	1
ENSMUSG00000052997	Uba2	0.124223	0.100932	0.226073	-0.119821	-0.292583	6.83737e-05	0.000983911	1
ENSMUSG00000002718	Cse1l	-0.0191028	0.0407659	0.0709862	-0.295423	-0.290112	0.000183511	0.00223368	1
ENSMUSG00000004880	Lbr	0.0399602	-0.0563191	0.170287	-0.116417	-0.289627	0.00316583	0.023148	1
ENSMUSG00000027957	Slc35a3	-0.184292	0.0096071	-0.0311504	-0.519482	-0.288022	0.00547115	0.03526	1
ENSMUSG00000010830	Kdelr3	0.151468	0.0170883	0.372101	-0.201167	-0.286948	0.00162122	0.0134631	1
ENSMUSG00000031976	Urb2	0.21566	0.209877	-0.043931	-0.309041	-0.286369	0.000466191	0.00487482	1
ENSMUSG00000024359	Hspa9	-0.00805342	0.00137005	-0.0242443	-0.130442	-0.285951	0.00453046	0.0305397	1
ENSMUSG00000025133	Ints4	0.285341	0.369198	0.170139	-0.0351643	-0.28351	0.0014067	0.0120332	1
ENSMUSG00000026502	Desi2	0.0694101	0.029929	0.210933	-0.160909	-0.282849	0.00655759	0.0402139	1
ENSMUSG00000021282	Eif5	-0.0249147	0.0701888	-0.0364846	-0.280813	-0.281705	3.2678e-05	0.000527738	1
ENSMUSG00000034158	Lrrc58	0.156111	0.00996572	0.249301	-0.196576	-0.28145	0.000336351	0.00371474	1
ENSMUSG00000037475	Thoc2	0.116112	0.0901174	0.110628	-0.223311	-0.281034	0.00451832	0.030469	1
ENSMUSG00000007656	Arpp19	0.0125469	-0.150686	0.195754	-0.0963454	-0.279349	0.00393138	0.0273391	1
ENSMUSG00000040044	Orc3	-0.0807041	0.0026016	0.0372988	-0.356166	-0.279001	0.00126118	0.0110166	1
ENSMUSG00000024691	Fam111a	-0.15498	0.348278	-0.0654553	-0.0423905	-0.278155	0.00614077	0.0383192	1
ENSMUSG00000003226	Ranbp2	-0.0113379	0.0323313	-0.0050978	-0.208277	-0.27543	0.00566379	0.0361943	1
ENSMUSG00000031657	Heatr3	0.221451	0.216691	0.0490786	0.154974	-0.275028	0.00637366	0.0393078	1
ENSMUSG00000040174	Alkbh3	0.424444	0.139038	0.161471	-0.419031	-0.274009	0.0078933	0.0462354	1
ENSMUSG00000031642	Sh3rf1	-0.186485	-0.374307	-0.141646	0.386327	-0.273621	0.00107075	0.00962266	1
ENSMUSG00000040111	Gramd1b	0.318911	0.379273	0.107086	0.395828	-0.272953	0.0014618	0.0123954	1
ENSMUSG00000004099	Dnmt1	-0.0592132	0.0251943	-0.28456	0.124597	-0.272765	0.00682127	0.0413913	1
ENSMUSG00000004044	Cavin1	0.412053	0.103065	0.02735	0.970278	-0.272171	0.000579562	0.00583891	1
ENSMUSG00000085058	8030453O22Rik	2.86448	3.74374	1.7496	0.802097	-0.272103	0.00466814	0.0312059	1
ENSMUSG00000031256	Cstf2	0.157	0.147011	0.211536	-0.0883321	-0.271451	0.000820471	0.00774372	1
ENSMUSG00000025326	Ube3a	-0.0320977	0.0596049	-0.0246179	-0.387708	-0.271107	0.00026524	0.00305348	1
ENSMUSG00000071415	Rpl23	-0.0683807	-0.0629223	0.0592903	-0.159161	-0.268321	0.00719636	0.0431292	1
ENSMUSG00000041268	Dmxl2	-0.0703553	0.0872732	0.175495	-0.412544	-0.267349	0.000507102	0.00521699	1
ENSMUSG00000010936	Vac14	0.542318	0.125588	0.00912718	0.123815	-0.26597	0.00325556	0.0236357	1
ENSMUSG00000020496	Rnf187	0.133822	0.00960866	0.321602	-0.096323	-0.265328	0.00352135	0.0250439	1
ENSMUSG00000020184	Mdm2	-0.0317848	0.25836	0.0815094	-0.190697	-0.262907	0.00315617	0.0230865	1
ENSMUSG00000026739	Bmi1	0.0530145	0.0291085	0.129292	-0.435458	-0.260823	0.00327265	0.0237505	1
ENSMUSG00000002679	Med6	-0.139113	-0.0444531	0.173446	-0.339674	-0.259219	0.00647264	0.0397987	1
ENSMUSG00000012609	Ttll5	0.65117	-0.0518702	-0.403432	-0.180782	-0.257892	0.00361276	0.0255465	1
ENSMUSG00000022905	Kpna1	0.206354	0.268594	0.234306	-0.0519291	-0.257551	9.21113e-06	0.000174379	1
ENSMUSG00000026159	Agfg1	0.150038	0.187	0.197412	0.0569148	-0.257291	0.00827523	0.0477966	1
ENSMUSG00000002881	Nab1	0.197335	0.574128	0.480745	-0.0325338	-0.256765	0.00074498	0.00718388	1
ENSMUSG00000026455	Klhl12	0.266357	0.117714	0.615394	-0.201656	-0.253548	0.00341144	0.0244409	1
ENSMUSG00000021929	Kpna3	0.0855807	0.0887542	0.203354	-0.30931	-0.252943	1.94091e-08	6.96354e-07	1
ENSMUSG00000024095	Hnrnpll	-0.0311887	0.103829	0.200373	-0.13032	-0.251796	0.00198771	0.0159198	1
ENSMUSG00000037851	Iars	0.224822	-0.0275331	0.0332517	-0.343711	-0.250114	1.8463e-05	0.000318229	1
ENSMUSG00000006386	Tek	-0.0475392	0.176942	-0.269747	0.403611	-0.247481	0.000205314	0.00245698	1
ENSMUSG00000022673	Mcm4	-0.0111937	-0.00890722	-0.157907	-0.291904	-0.24725	0.004283	0.0293041	1
ENSMUSG00000020629	Adi1	-0.0311359	-0.684701	-0.024803	-0.194266	-0.246909	8.55388e-06	0.000163782	1
ENSMUSG00000027787	Nmd3	0.0177815	0.302624	0.144841	-0.165647	-0.244761	0.00660256	0.0404093	1
ENSMUSG00000016757	Ttll12	0.269925	0.0340024	0.0280822	-0.243167	-0.244445	0.000700198	0.00680924	1
ENSMUSG00000022770	Dlg1	-0.0544393	-0.134954	-0.0386292	-0.377362	-0.242727	0.00525495	0.0342007	1
ENSMUSG00000024498	Tcerg1	0.020391	0.0878864	-0.271089	-0.0277955	-0.238971	0.00753099	0.0446997	1
ENSMUSG00000027184	Caprin1	0.0815988	0.0676409	0.0722582	-0.177681	-0.237624	0.000206713	0.00247212	1
ENSMUSG00000074909	Ranbp6	0.288116	0.0820994	0.260957	-0.224199	-0.236301	0.00404622	0.0280113	1
ENSMUSG00000074629	4930518I15Rik	1.8725	0.875878	0.630908	-1.53545	-0.233896	0.000826711	0.0077855	1
ENSMUSG00000001280	Sp1	0.0243483	-0.051478	-0.0223661	-0.387566	-0.229681	0.00261481	0.0198252	1
ENSMUSG00000025862	Stag2	0.193297	0.120152	0.127698	-0.184423	-0.229528	0.00134229	0.0115571	1
ENSMUSG00000028345	Tex10	0.114891	0.181826	0.227981	-0.1846	-0.229067	0.00367966	0.0259033	1
ENSMUSG00000035901	Dennd5a	0.131383	0.0890232	0.381827	0.133213	-0.225524	0.00122577	0.0107696	1
ENSMUSG00000071172	Srsf3	0.0383209	0.0619522	0.0925249	-0.288161	-0.223984	0.000860839	0.00805353	1
ENSMUSG00000020794	Ube2g1	0.00379126	0.000399042	0.100867	-0.49001	-0.223425	0.000614982	0.00611902	1
ENSMUSG00000030615	Tmem126a	0.257359	0.0274274	0.289845	-0.176211	-0.218808	7.40463e-05	0.00105	1
ENSMUSG00000021190	Lgmn	-0.186966	0.18673	-0.31251	0.81406	-0.216669	2.74601e-06	6.0259e-05	1
ENSMUSG00000028124	Gclm	0.141617	0.00159613	0.0218861	-0.5676	-0.216365	3.35325e-06	7.17106e-05	1
ENSMUSG00000049323	Smcr8	0.200042	-0.171009	0.14083	-0.196454	-0.215641	0.0062232	0.0386833	1
ENSMUSG00000027823	Gmps	0.0789386	0.0915561	0.0584017	-0.248528	-0.215055	0.00111104	0.00992206	1
ENSMUSG00000038664	Herc1	0.0930764	0.206458	-0.0699756	-0.260834	-0.20972	0.000903599	0.00837252	1
ENSMUSG00000068749	Psma5	0.0408099	0.00899063	0.0900017	-0.279469	-0.209624	0.0020676	0.0164243	1
ENSMUSG00000026028	Trak2	0.0821421	-0.243976	-0.339646	-0.150287	-0.208927	0.00779172	0.0458058	1
ENSMUSG00000030867	Plk1	0.276537	0.0957814	0.236631	-0.158095	-0.208866	6.68529e-05	0.000966542	1
ENSMUSG00000027170	Eif3m	-0.0809538	0.0928618	-0.0433913	-0.33076	-0.208853	0.00790369	0.0462433	1
ENSMUSG00000019471	Cdc37	-0.00354073	0.0725502	-0.107859	0.290849	-0.206625	0.00862949	0.0494103	1
ENSMUSG00000024067	Dpy30	-0.101206	0.10138	0.227775	-0.459535	-0.203613	0.000160923	0.00199644	1
ENSMUSG00000078185	Chml	-0.387402	-0.367715	-0.234754	-0.86744	-0.202828	0.0031514	0.0230607	1
ENSMUSG00000020687	Cdc27	0.157743	0.0921842	0.20879	-0.238696	-0.201656	7.85119e-06	0.000151743	1
ENSMUSG00000057726	Serpinb9g	0.925719	-0.314849	2.48115	-3.64	-0.201341	0.0018782	0.0151742	1
ENSMUSG00000036964	Trim17	1.72114	0.328473	2.72153	1.62415	-0.201188	0.00494508	0.0325973	1
ENSMUSG00000038214	Bend3	-0.000732293	0.328236	0.0523153	-0.195778	-0.199906	0.000307177	0.00343982	1
ENSMUSG00000025979	Mob4	-0.114348	-0.0414563	0.283185	-0.167389	-0.196671	0.00550662	0.0354639	1
ENSMUSG00000024826	Dpf2	-0.0778745	0.192435	0.367318	-0.179293	-0.195598	0.00260582	0.0197732	1
ENSMUSG00000061778	Mospd2	-0.0536465	-0.266552	0.232516	-0.231569	-0.195418	0.00354174	0.0251695	1
ENSMUSG00000022472	Desi1	0.57058	0.240718	0.335078	-0.0080926	-0.194224	0.00409559	0.0282683	1
ENSMUSG00000043671	Dpy19l3	0.777378	0.254076	1.09017	0.591217	-0.180696	5.69665e-10	2.62486e-08	1
ENSMUSG00000026112	Coa5	0.0860901	0.0512639	0.129166	-0.258295	-0.180445	0.00667876	0.0407407	1
ENSMUSG00000029202	Pds5a	0.167326	0.236873	0.132092	-0.133597	-0.177619	7.28059e-05	0.0010348	1
ENSMUSG00000028578	Caap1	0.473038	0.544413	0.245037	-0.10556	-0.175136	0.000279784	0.00319306	1
ENSMUSG00000038697	Taf5l	0.108732	0.293005	0.0023459	-0.138353	-0.173175	0.00822085	0.0475569	1
ENSMUSG00000031691	Tnpo2	0.344216	0.253812	0.309528	0.121123	-0.165025	0.00532046	0.0344813	1
ENSMUSG00000032624	Eml4	-0.0595056	0.0579539	-0.105152	0.187321	-0.163044	0.00474948	0.0315669	1
ENSMUSG00000020439	Smtn	0.45279	0.436752	0.346188	0.696069	-0.162038	0.00114478	0.0101791	1
ENSMUSG00000009112	Bcl2l13	0.330535	0.1096	0.17782	-0.173706	-0.161103	0.00518404	0.0338274	1
ENSMUSG00000039244	E130309D02Rik	0.701736	0.425308	0.561484	0.0290066	-0.159671	1.281e-06	3.0739e-05	1
ENSMUSG00000030247	Kcnj8	0.293681	3.83441	1.9635	5.06252	-0.159436	0.00789482	0.0462354	1
ENSMUSG00000026667	Uhmk1	0.15646	0.0601737	0.116804	-0.208965	-0.1571	0.00498679	0.0328254	1
ENSMUSG00000041846	Ppp4r3a	0.141911	0.024901	-0.027781	-0.188359	-0.156183	0.00566985	0.0361943	1
ENSMUSG00000038733	Wdr26	0.057678	-0.0893307	-0.0867879	-0.410738	-0.154558	0.000308023	0.00344512	1
ENSMUSG00000041747	Utp15	0.0451835	0.156974	0.167275	-0.323521	-0.153274	0.00574142	0.0364801	1
ENSMUSG00000027171	Prrg4	-0.15364	0.951907	0.174912	-0.697778	-0.15218	0.00741899	0.0441768	1
ENSMUSG00000017421	Zfp207	0.0908864	0.0976451	0.210549	-0.219445	-0.149946	0.00563817	0.0361456	1
ENSMUSG00000079262	Slco1a6	1.02429	-1.01321	0.975149	-0.616803	-0.147064	3.98173e-05	0.000624536	1
ENSMUSG00000046791	Riox1	0.509058	0.508224	0.0409632	-0.177836	-0.146157	0.00681	0.0413365	1
ENSMUSG00000051316	Taf7	0.131603	-0.14625	0.400618	-0.265837	-0.132748	6.82509e-07	1.75149e-05	1
ENSMUSG00000040738	Ints8	0.202179	0.128095	0.218503	-0.189185	-0.132664	0.000154524	0.00193372	1
ENSMUSG00000025153	Fasn	0.238198	0.276328	0.0335553	0.0503412	-0.132418	0.00649131	0.0398952	1
ENSMUSG00000005397	Nid1	0.190708	0.329787	-0.0366774	0.746394	-0.127708	3.82977e-14	2.99842e-12	1
ENSMUSG00000021279	Cdc42bpb	-0.0449557	0.0683647	-0.200554	0.417599	-0.127032	0.00437326	0.0297076	1
ENSMUSG00000064367	mt-Nd5	-0.0186914	-0.0377104	0.24629	-0.660878	-0.126249	0.00767435	0.0453466	1
ENSMUSG00000032307	Ube2q2	0.274254	0.10648	0.352651	-0.169984	-0.12418	0.000970402	0.0088807	1
ENSMUSG00000059981	Taok2	0.441542	0.457467	0.0394666	0.542344	-0.120807	0.00380046	0.0266191	1
ENSMUSG00000028792	Ak2	-0.0994802	0.24624	-0.204473	0.161462	-0.112573	0.000588674	0.00591459	1
ENSMUSG00000057561	Eif1a	0.0464144	0.188194	0.175594	-0.166903	-0.111753	0.00360009	0.0254666	1
ENSMUSG00000037369	Kdm6a	0.071388	0.348495	0.173014	-0.283111	-0.108704	0.000778651	0.00745061	1
ENSMUSG00000078578	Ube2d3	0.0481493	0.07607	0.196934	-0.254273	-0.101407	0.00178752	0.0145883	1
ENSMUSG00000035383	Pmch	0.672822	1.12595	2.36658	-0.0150078	-0.100507	0.00828985	0.0478245	1
ENSMUSG00000051329	Nup160	0.0772858	0.0825005	0.136692	-0.301262	-0.0954846	0.00150775	0.0127093	1
ENSMUSG00000020386	Sar1b	-0.00278786	0.0928805	0.35122	-0.10317	-0.0939652	0.00138328	0.0118657	1
ENSMUSG00000041638	Gcn1	0.183802	0.107898	-0.259477	0.295877	-0.0923516	0.00387218	0.0270433	1
ENSMUSG00000047044	D030056L22Rik	0.11775	0.148175	0.519702	-0.130986	-0.0874712	0.00655449	0.0402083	1
ENSMUSG00000026096	Osgepl1	0.143798	0.0813353	0.084488	-0.536602	-0.0709606	0.00531234	0.0344407	1
ENSMUSG00000029676	Pot1a	-0.252688	0.429786	0.143615	-0.336224	-0.0606438	0.00286522	0.021347	1
ENSMUSG00000020477	Mrps24	0.389648	0.182981	0.158614	-0.209211	-0.0562549	0.00544432	0.0351361	1
ENSMUSG00000064345	mt-Nd2	-0.00426308	-0.0351025	0.311112	-0.62629	-0.052661	0.00221905	0.0173367	1
ENSMUSG00000024913	Lrp5	0.152912	0.258568	0.0280556	0.458773	-0.0431498	0.00418439	0.0287391	1
ENSMUSG00000064347	mt-Ta	-0.0824636	-0.0114076	0.696145	-0.711147	-0.0416282	0.00321799	0.023409	1
ENSMUSG00000022637	Cblb	0.490818	0.396935	0.188468	0.261389	-0.0363299	0.00156428	0.0130961	1
ENSMUSG00000020572	Nampt	0.0495083	0.0243296	0.173992	-0.291194	-0.035168	0.00649265	0.0398952	1
ENSMUSG00000024287	Thoc1	0.0818579	0.103456	0.212249	-0.270299	-0.0326758	0.00246027	0.0188078	1
ENSMUSG00000022564	Grina	-0.0926225	-0.231457	-0.294335	-0.917705	-0.024038	0.0005297	0.00541032	1
ENSMUSG00000031523	Dlc1	0.371804	-0.196536	0.143324	0.441832	-0.0237684	8.87316e-06	0.000168552	1
ENSMUSG00000032777	Gtf3c1	0.220855	0.197634	-0.148614	0.341019	-0.00169226	0.00695866	0.042073	1
ENSMUSG00000024560	Cxxc1	0.876305	0.516078	-0.00908847	-0.0876994	-0.000804704	0.0018048	0.0146905	1
ENSMUSG00000064370	mt-Cytb	0.0106755	0.0028129	0.32733	-0.607881	0.00628629	0.00226092	0.0176043	1
ENSMUSG00000043629	1700019D03Rik	-0.096043	-0.412007	0.128031	-0.730027	0.0105938	0.000236683	0.00278192	1
ENSMUSG00000023027	Atf1	-0.0593177	0.249666	-0.0211549	-0.246338	0.0212763	0.00376174	0.0263979	1
ENSMUSG00000035790	Cep19	0.0585309	-0.491964	0.744249	0.295242	0.0265234	0.00137113	0.0117725	1
ENSMUSG00000064349	mt-Tc	-0.00590718	0.112514	0.472509	-0.431943	0.0279379	0.00146555	0.0124215	1
ENSMUSG00000075595	Zfp652	0.35224	-0.036769	0.266079	0.325998	0.0320764	0.00833082	0.0480127	1
ENSMUSG00000022325	Pop1	-0.219238	0.778566	-0.125127	0.220682	0.0375674	0.00357992	0.0253531	1
ENSMUSG00000087233	Gm43213	1.02657	-1.36032	0.151021	-1.92901	0.0420852	0.0018551	0.0150139	1
ENSMUSG00000018986	Slfn3	4.6984	4.76953	1.32143	4.13994	0.0447941	0.00442186	0.0299058	1
ENSMUSG00000000958	Slc7a7	0.284993	0.56542	0.473101	0.195754	0.0507752	0.000560564	0.00568159	1
ENSMUSG00000027663	Zmat3	0.247191	0.121649	1.59217	0.0536976	0.0542139	0.00164803	0.0136367	1
ENSMUSG00000064363	mt-Nd4	0.106208	0.0794894	0.457944	-0.621735	0.0770108	0.00591446	0.0372847	1
ENSMUSG00000023764	Sfi1	-0.241699	-0.335796	0.811695	0.0699456	0.0877343	0.000943074	0.00866924	1
ENSMUSG00000016346	Kcnq2	3.37828	0.1809	-0.16321	3.65367	0.0997624	0.00867972	0.0496518	1
ENSMUSG00000026708	Cenpl	0.342873	0.286575	0.160244	-0.121406	0.110045	0.00265991	0.0201093	1
ENSMUSG00000059835	Rpl13-ps3	0.016366	0.420891	5.14123	0.611825	0.114063	1.44731e-06	3.39797e-05	1
ENSMUSG00000042742	Bmt2	0.0650612	0.184189	0.578954	-0.0935543	0.132833	3.07515e-05	0.000498418	1
ENSMUSG00000042190	Cmklr1	-1.27035	-2.03416	2.08609	-0.270271	0.138487	0.000726487	0.00703158	1
ENSMUSG00000064351	mt-Co1	0.1369	0.162197	0.487507	-0.649406	0.140364	0.000385293	0.00415833	1
ENSMUSG00000088875	Gm25862	0.162087	4.07328	1.33015	4.29658	0.141064	0.00543556	0.0351041	1
ENSMUSG00000042105	Inpp5f	0.201356	-0.00409874	0.429255	0.0319521	0.141342	0.00156596	0.0130983	1
ENSMUSG00000074269	Rec114	2.08224	-0.869752	0.564327	0.721302	0.161842	0.00684759	0.0415374	1
ENSMUSG00000029616	Erp29	0.0784706	-0.0216712	1.14721	0.354177	0.162201	0.00515827	0.0337021	1
ENSMUSG00000052155	Acvr2a	-0.0182266	0.0955638	0.517334	0.198807	0.163756	0.00107549	0.0096512	1
ENSMUSG00000043061	Tmem18	0.448428	-0.230235	0.659757	0.347467	0.184992	0.00220065	0.0172221	1
ENSMUSG00000086259	Tmem150cos	3.94959	1.19442	-1.34379	-1.16918	0.185904	0.00708363	0.0426129	1
ENSMUSG00000006219	Fblim1	0.859224	1.67631	1.03462	0.347167	0.205659	0.000486755	0.00505126	1
ENSMUSG00000083563	Gm13340	0.11296	0.165791	0.544972	-0.586946	0.221892	0.00197063	0.0158035	1
ENSMUSG00000042390	Gatad2b	0.397519	0.032353	0.025381	-0.342236	0.226317	0.000133854	0.00171991	1
ENSMUSG00000028096	Gpr89	0.0624475	0.451179	0.428258	0.182389	0.226887	0.0062516	0.0387866	1
ENSMUSG00000063015	Ccni	0.356365	0.119715	0.221627	-0.156755	0.236181	0.00623019	0.0387072	1
ENSMUSG00000093277	Gm26236	5.05069	4.14168	5.07195	4.16471	0.250482	0.00409438	0.0282683	1
ENSMUSG00000028680	Plk3	1.5566	1.77562	0.809608	1.82652	0.265589	0.000621492	0.00617382	1
ENSMUSG00000024772	Ehd1	0.333584	-0.0792847	1.86373	0.236799	0.299205	0.000444898	0.00469467	1
ENSMUSG00000079278	Tmem233	0.277192	-0.0505528	5.88932	0.107623	0.336445	0.000212448	0.00253306	1
ENSMUSG00000057290	Gm15732	3.85304	3.1306	-0.100862	5.41024	0.344858	0.00472133	0.0314635	1
ENSMUSG00000036099	Vezt	0.970271	0.597066	0.401806	0.211392	0.448083	0.00386306	0.0270239	1
ENSMUSG00000027399	Il1a	5.53518	3.40148	3.04814	4.14375	0.518088	0.00662345	0.0404968	1
ENSMUSG00000045587	Lypd10	-2.60882	2.84219	-0.555919	-5.22969	0.592705	0.00220781	0.0172635	1
ENSMUSG00000064647	Gm23301	-1.49592	1.63499	1.48304	1.58685	0.746741	0.00432064	0.0294585	1
ENSMUSG00000089617	Scarna10	-0.180424	3.07154	1.66509	-0.826216	0.763847	0.00403387	0.0279362	1
ENSMUSG00000048347	Pcdhb18	4.82467	0.0989707	3.44016	0.366285	0.781351	0.00304537	0.0224449	1
ENSMUSG00000088601	Gm24190	-2.06526	-2.0797	3.5327	-1.99789	0.815314	0.00089454	0.0082974	1
ENSMUSG00000057444	Olfr915	5.08433	-0.167031	1.53182	0.165527	0.819404	0.000160995	0.00199644	1
ENSMUSG00000090744	Gm6871	-0.180696	0.164984	1.37924	-0.873089	0.850458	0.00248506	0.0189346	1
ENSMUSG00000048895	Cdk5r1	1.65594	-0.0571296	0.879017	-0.240449	0.853421	0.00746097	0.0443696	1
ENSMUSG00000037482	Erv3	3.25095	-0.67143	1.12259	-1.11048	0.927899	0.00304176	0.0224272	1
ENSMUSG00000040759	Cmtm5	1.53098	5.00324	2.71076	2.10051	1.05072	0.00562138	0.0360592	1
ENSMUSG00000078963	Hsbp1l1	1.10634	0.956638	3.41947	0.6369	1.20106	2.80974e-05	0.000461882	1
ENSMUSG00000027612	Mmp24	5.93479	-0.174068	4.14728	0.0190123	1.43169	0.000244384	0.0028579	1
ENSMUSG00000059256	Gzmd	3.95233	-0.0625862	4.418	-1.38169	1.63212	0.00362897	0.0256121	1
ENSMUSG00000086607	4930511M06Rik	1.25407	2.92058	4.11752	2.79741	1.66756	0.00679115	0.0412628	1
ENSMUSG00000084824	Gm16344	1.49876	5.58408	0.949423	-0.154298	1.68348	0.000466609	0.00487644	1
ENSMUSG00000036641	Ccdc148	4.76047	-2.5914	1.57155	3.10768	1.7577	0.000166132	0.00205171	1
ENSMUSG00000041323	Ak7	4.77575	4.89	-0.0553368	3.04767	2.04455	0.00548622	0.0353448	1
ENSMUSG00000004267	Eno2	4.06988	-1.03414	4.85837	-1.2791	2.21419	0.00277318	0.0207534	1
ENSMUSG00000041722	Khdc1c	6.84023	2.98706	3.44264	2.41522	2.49356	0.00759608	0.0449704	1
ENSMUSG00000068748	Ptprz1	0.753186	3.01301	2.83692	-0.110878	2.52141	0.000159104	0.00197711	1
ENSMUSG00000041556	Fbxo2	5.53607	4.88081	-0.056582	0.524688	2.63514	0.000287446	0.00326438	1
ENSMUSG00000064308	2410137M14Rik	3.13231	-0.0133027	5.7375	1.93896	2.87942	0.00739551	0.0441008	1
ENSMUSG00000021536	Adcy2	5.60881	6.19803	5.55502	3.27123	3.28114	0.00172118	0.0141532	1
ENSMUSG00000038572	Bpifb5	-0.286569	5.44664	2.84195	3.85504	3.98064	0.00341877	0.0244745	1
ENSMUSG00000046145	1700018M17Rik	5.85001	2.27694	6.05467	2.1972	4.46602	0.000455683	0.00478661	1
ENSMUSG00000091971	Hspa1a	-2.56689	-2.40761	-1.59464	1.49374	-1.6841	0.00457141	0.0307484	2
ENSMUSG00000036027	1810046K07Rik	-0.882166	-2.4811	-2.0399	-1.447	-1.49696	0.00519193	0.0338431	2
ENSMUSG00000042638	Gucy2c	-0.439254	-4.02227	-0.981098	-0.713733	-0.856399	0.000107473	0.00143274	2
ENSMUSG00000030220	Arhgdib	-0.745865	-0.246431	-0.841651	0.199459	-0.453956	0.00695008	0.0420349	2
ENSMUSG00000061755	Bod1l	-0.240049	-0.193856	-0.840798	0.250212	-0.0814643	0.00028964	0.00328324	2
ENSMUSG00000022844	Pdia5	-0.181155	-0.319887	-0.565666	0.352591	-0.0678588	0.00153518	0.0129169	2
ENSMUSG00000027422	Rrbp1	-0.0754837	0.11791	-0.456524	0.858212	-0.067157	0.000146177	0.00184992	2
ENSMUSG00000035578	Iqcg	-1.4089	0.0276079	-0.889012	-0.495374	-0.0107959	0.00413601	0.0284728	2
ENSMUSG00000038587	Akap12	-0.163432	-0.166639	-0.688462	0.626031	0.00363091	6.49686e-05	0.000945217	2
ENSMUSG00000029311	Hsd17b11	-0.278497	-0.209772	-0.239946	0.320331	0.00379607	0.000816527	0.00772107	2
ENSMUSG00000004849	Ap1s1	-0.410323	-0.257129	-0.446351	0.485482	0.0641414	0.00788703	0.0462354	2
ENSMUSG00000020427	Igfbp3	-0.121135	0.0819077	-0.110729	0.768062	0.0845438	0.000125313	0.00162598	2
ENSMUSG00000029408	Abcb9	-1.61937	-0.787861	-1.77789	0.289515	0.092097	0.00104158	0.00942474	2
ENSMUSG00000043501	Lgals2	-0.332793	-0.339655	-0.373205	0.102421	0.0970642	0.00513696	0.033611	2
ENSMUSG00000030605	Mfge8	-0.842421	-0.461847	-0.600035	0.765585	0.112149	1.54134e-05	0.000273314	2
ENSMUSG00000029811	Aoc1	-1.34302	-0.0456542	-1.1434	-0.318397	0.112783	0.00704484	0.0424433	2
ENSMUSG00000028465	Tln1	0.133805	-0.0445972	-0.445988	0.475441	0.153587	6.14306e-05	0.000898696	2
ENSMUSG00000031502	Col4a1	-0.306189	-0.0069574	-0.46878	0.845081	0.167914	2.85405e-07	8.00217e-06	2
ENSMUSG00000022443	Myh9	0.0317746	-0.0155155	-0.407223	0.696163	0.17679	8.07217e-07	2.03478e-05	2
ENSMUSG00000071551	Akr1c19	-0.580862	-1.21416	-0.912442	-0.950378	0.178832	0.00026124	0.00302067	2
ENSMUSG00000031503	Col4a2	-0.0408547	-0.153274	-0.656115	0.770583	0.185239	1.77442e-05	0.00030756	2
ENSMUSG00000034243	Golgb1	-0.179517	0.0157988	-0.616756	0.574442	0.194745	0.000143907	0.00182372	2
ENSMUSG00000057738	Sptan1	-0.0574365	-0.298353	-0.292539	0.463926	0.249345	7.06804e-05	0.00101002	2
ENSMUSG00000002985	Apoe	-0.215825	-0.0828095	-0.727469	1.00662	0.25418	1.10777e-07	3.33358e-06	2
ENSMUSG00000036138	Acaa1a	-0.1616	-0.410034	-0.374526	-0.0206127	0.261724	0.00528968	0.0343662	2
ENSMUSG00000051359	Ncald	-0.391518	-0.966834	-0.55547	0.148399	0.267939	0.00635606	0.0392517	2
ENSMUSG00000040808	S100g	-0.464548	-0.86608	-0.768204	0.500333	0.273873	0.000124776	0.00162244	2
ENSMUSG00000018593	Sparc	-0.023777	-0.119951	-0.215941	0.834215	0.27684	3.09632e-08	1.05361e-06	2
ENSMUSG00000053898	Ech1	-0.461101	-0.326297	-0.350608	0.399755	0.320157	0.000255	0.00295771	2
ENSMUSG00000026131	Dst	-0.225242	-0.17283	-0.276166	0.582268	0.325972	0.00109284	0.00979259	2
ENSMUSG00000004085	Map3k20	-0.411145	-0.158921	-0.67027	-0.0410847	0.334824	5.16369e-05	0.000774412	2
ENSMUSG00000034285	Nipsnap1	-0.05137	-0.0555065	-0.0245796	0.488295	0.338896	0.00430582	0.0294226	2
ENSMUSG00000069833	Ahnak	-0.126628	-0.3374	-0.520471	0.277741	0.352556	1.73796e-05	0.000302945	2
ENSMUSG00000079523	Tmsb10	-0.113379	-0.0255767	-0.162517	0.699348	0.357492	0.00128195	0.0111676	2
ENSMUSG00000038224	Serpinf2	-0.377332	-0.325746	-0.8502	0.403398	0.361709	0.000106115	0.00141873	2
ENSMUSG00000026193	Fn1	-0.095652	0.08012	-0.347309	0.71522	0.365146	1.07194e-09	4.77261e-08	2
ENSMUSG00000030541	Idh2	-0.0616532	-0.120943	-0.171825	0.627931	0.365331	0.00131693	0.0113918	2
ENSMUSG00000030852	Tacc2	-0.234271	-0.30949	-0.337549	0.175065	0.367937	0.000467895	0.00488435	2
ENSMUSG00000020911	Krt19	-0.303252	-0.627471	-0.180243	0.136439	0.383445	0.00219446	0.0171955	2
ENSMUSG00000036606	Plxnb2	-0.0863164	-0.0670461	-0.266359	0.336835	0.403837	2.408e-05	0.000403379	2
ENSMUSG00000020900	Myh10	-0.198517	-0.230873	-0.497853	0.647688	0.408731	1.86358e-06	4.27212e-05	2
ENSMUSG00000004207	Psap	0.123228	0.185789	-0.31349	0.732009	0.420204	0.00310132	0.0227664	2
ENSMUSG00000027239	Mdk	-0.238861	0.0302193	-0.676897	0.761207	0.431259	1.51163e-10	7.71559e-09	2
ENSMUSG00000034813	Grip1	0.106691	-0.454092	-0.95198	0.363168	0.434246	2.44974e-05	0.000409628	2
ENSMUSG00000019820	Utrn	-0.189448	-0.28245	-0.517617	0.291399	0.436069	9.3386e-11	4.95831e-09	2
ENSMUSG00000022485	Hoxc5	-2.30214	0.238125	-0.460325	1.83274	0.442574	0.0058329	0.0369217	2
ENSMUSG00000029161	Cgref1	0.0832128	-0.0342476	-0.296593	0.696723	0.454849	0.0044521	0.0300883	2
ENSMUSG00000031173	Otc	-0.474851	-0.508998	-0.911753	0.402568	0.463076	0.00748955	0.0445016	2
ENSMUSG00000013418	B4galnt2	0.108965	-0.954226	-0.00565747	0.442761	0.466255	0.000601038	0.00601266	2
ENSMUSG00000061808	Ttr	-0.0757053	-0.130191	-0.362293	0.353701	0.473282	2.62334e-08	9.06007e-07	2
ENSMUSG00000025533	Asl	0.0726979	0.106673	-0.211399	0.509518	0.484635	0.000284298	0.00323858	2
ENSMUSG00000040964	Arhgef10l	-0.17078	-0.834209	-0.367217	0.405877	0.485678	0.00598462	0.0375668	2
ENSMUSG00000021806	Nid2	-0.119424	0.0212072	-0.287672	0.513119	0.485963	1.6703e-06	3.87716e-05	2
ENSMUSG00000016256	Ctsz	-0.100963	-0.0531715	-0.488732	0.565841	0.487962	1.14122e-05	0.000210023	2
ENSMUSG00000025268	Maged2	-0.231649	-0.194022	-0.467373	0.679597	0.488706	2.90872e-06	6.34526e-05	2
ENSMUSG00000059412	Fxyd2	-0.833283	0.0152027	-0.709768	0.530501	0.499557	0.00529763	0.0344053	2
ENSMUSG00000045312	Lhfpl2	-0.129639	-0.616685	-0.0937115	-0.0802357	0.503889	0.00426283	0.0291936	2
ENSMUSG00000060176	Kif27	-0.941483	-1.18004	-1.16134	0.119542	0.507799	0.00514607	0.033658	2
ENSMUSG00000035041	Creb3l3	0.0684884	0.170612	-0.342594	0.423346	0.508701	1.1064e-05	0.000204635	2
ENSMUSG00000057530	Ece1	0.0676523	0.143566	-0.271384	0.818638	0.509966	7.69652e-07	1.9454e-05	2
ENSMUSG00000044080	S100a1	-0.401863	-0.329452	-0.823577	0.353033	0.523849	1.02649e-06	2.52213e-05	2
ENSMUSG00000032353	Tmed3	-0.235624	-0.245996	0.0185361	0.760717	0.525527	0.000156064	0.00194838	2
ENSMUSG00000023043	Krt18	0.028705	-0.226709	-0.121528	0.455626	0.526624	8.86366e-09	3.35602e-07	2
ENSMUSG00000032796	Lama1	-0.169916	-0.146043	-0.0687818	0.5392	0.530854	2.5521e-05	0.000424439	2
ENSMUSG00000038872	Zfhx3	-0.367706	-0.344964	-0.481744	0.420993	0.532993	1.9092e-07	5.55531e-06	2
ENSMUSG00000000031	H19	-0.220709	-0.218237	-0.359487	0.55392	0.533799	5.56052e-10	2.56854e-08	2
ENSMUSG00000028226	Mmp16	-1.52381	-1.53276	-0.333904	-0.33869	0.537939	0.00387979	0.0270823	2
ENSMUSG00000026715	Serpinc1	-0.529739	-0.31432	-0.819512	0.614885	0.563176	0.000396251	0.00425423	2
ENSMUSG00000032527	Pccb	-0.0609757	-0.0504199	0.0475262	0.645225	0.563819	0.000213016	0.00253765	2
ENSMUSG00000063354	Slc39a4	-0.123354	-0.321828	-0.207109	0.367791	0.56901	1.34835e-06	3.21464e-05	2
ENSMUSG00000018340	Anxa6	0.0635838	-0.210656	-0.0450104	0.513638	0.572741	5.65463e-06	0.00011332	2
ENSMUSG00000030770	Parva	0.0242162	-0.127937	-0.214859	0.580048	0.575794	3.46486e-12	2.23847e-10	2
ENSMUSG00000034708	Grn	0.0358118	-0.0712196	-0.228997	0.535239	0.580383	3.81423e-05	0.000604282	2
ENSMUSG00000031838	Ifi30	0.136738	-0.144128	-0.253499	0.555511	0.584493	3.56391e-06	7.56033e-05	2
ENSMUSG00000026494	Kif26b	-0.81987	-0.10082	-1.56387	0.45285	0.585422	4.24711e-06	8.79753e-05	2
ENSMUSG00000029260	Ugt2b34	-0.370866	-0.673342	0.0342072	-0.00933848	0.588268	0.00159114	0.0132669	2
ENSMUSG00000032470	Mras	-0.107939	-0.313095	-0.0825315	0.191634	0.594553	1.54506e-05	0.000273711	2
ENSMUSG00000048078	Tenm4	-0.123632	-0.405816	-0.886506	0.195404	0.599428	4.78783e-05	0.000728104	2
ENSMUSG00000000673	Haao	-3.33801	-0.900998	-3.76394	0.451534	0.599722	0.00204176	0.0162751	2
ENSMUSG00000024644	Cndp2	-0.113039	-0.0156486	-0.298307	0.371142	0.610013	1.3375e-05	0.000241686	2
ENSMUSG00000032554	Trf	-0.323395	-0.470649	-1.15503	1.11387	0.614906	1.80974e-05	0.000312802	2
ENSMUSG00000027253	Lrp4	-0.0171751	-0.310355	-0.276961	0.441947	0.615801	0.00244558	0.0187278	2
ENSMUSG00000053644	Aldh7a1	-0.169169	-0.347716	-0.436304	0.4705	0.617964	1.22606e-06	2.95356e-05	2
ENSMUSG00000021665	Hexb	-0.390932	-0.174566	-0.180463	0.257247	0.618116	0.00607708	0.0380631	2
ENSMUSG00000054555	Adam12	0.390401	-0.0181277	-0.14777	0.775401	0.618696	0.00433012	0.0295106	2
ENSMUSG00000035783	Acta2	-0.0567911	0.0583681	-0.0849921	0.425061	0.626556	3.50343e-05	0.000561294	2
ENSMUSG00000011008	Mcoln2	-0.141501	-0.180177	0.050061	0.351945	0.627054	1.15243e-05	0.000211875	2
ENSMUSG00000042644	Itpr3	-0.0101662	-0.0492287	-0.527439	0.463953	0.627552	6.89056e-07	1.76584e-05	2
ENSMUSG00000048583	Igf2	-0.113851	-0.102313	-0.260772	0.46656	0.633762	1.62332e-14	1.35136e-12	2
ENSMUSG00000032080	Apoa4	-0.522058	-0.0546082	-0.437046	0.914056	0.633841	3.21531e-08	1.09008e-06	2
ENSMUSG00000034485	Uaca	-0.159975	0.0326153	-0.262798	0.830851	0.641748	1.3495e-05	0.000243502	2
ENSMUSG00000076441	Ass1	0.0727622	-0.149289	-0.206842	0.517428	0.643647	1.5787e-09	6.84734e-08	2
ENSMUSG00000048612	Myof	-0.498608	-0.380116	-0.419553	0.440976	0.64436	0.00111923	0.00997798	2
ENSMUSG00000058145	Adamts17	-0.412466	-0.593539	-0.777493	0.1292	0.645138	0.00542991	0.0350921	2
ENSMUSG00000070436	Serpinh1	-0.00734011	-0.137258	-0.180673	0.676401	0.659219	1.28254e-09	5.62887e-08	2
ENSMUSG00000054474	Thnsl2	-0.043243	-0.0417247	0.00759079	0.499263	0.662946	0.00433302	0.0295106	2
ENSMUSG00000019975	Ikbip	-0.333879	-0.251619	0.14518	0.361236	0.66581	3.31012e-07	9.12853e-06	2
ENSMUSG00000035342	Lzts2	-0.282593	-0.328063	-0.689634	0.245888	0.66639	0.000908933	0.00840979	2
ENSMUSG00000025453	Nnt	-0.30145	-0.0526802	-0.198733	0.290118	0.667018	4.16197e-08	1.37078e-06	2
ENSMUSG00000052698	Tln2	-0.119181	0.172268	-0.0420408	0.652843	0.675077	0.000252938	0.00294118	2
ENSMUSG00000006369	Fbln1	0.202848	0.109493	-0.270801	0.789242	0.676899	7.41338e-05	0.00105044	2
ENSMUSG00000024909	Efemp2	-0.292721	-0.0611133	-0.147715	0.505251	0.677992	0.000432569	0.0045908	2
ENSMUSG00000029103	Lrpap1	-0.155441	-0.224957	-0.287067	0.686405	0.67838	2.05699e-07	5.94789e-06	2
ENSMUSG00000026879	Gsn	-0.589825	-0.276307	-0.79793	0.811881	0.68224	5.8879e-05	0.000866858	2
ENSMUSG00000039477	Tnrc18	0.102428	0.260599	-0.188529	0.654202	0.683487	0.00463652	0.0310508	2
ENSMUSG00000022892	App	-0.162832	0.0866981	-0.261612	0.725281	0.702183	4.50769e-08	1.47413e-06	2
ENSMUSG00000000823	Zfp512b	-0.0346131	0.0661425	-0.247062	0.476239	0.703241	0.000125795	0.00162995	2
ENSMUSG00000014329	Bicc1	-0.110288	-0.31124	-0.207625	0.315402	0.703488	2.03096e-09	8.68659e-08	2
ENSMUSG00000032083	Apoa1	-0.0348593	0.05671	-0.480623	0.709803	0.707485	6.18324e-08	1.94962e-06	2
ENSMUSG00000023186	Vwa5a	-0.0591942	-0.649299	-0.397454	0.115704	0.707621	0.000134485	0.00172561	2
ENSMUSG00000020661	Dnmt3a	0.0300588	0.0386369	-0.101824	0.444067	0.709973	3.73231e-06	7.89037e-05	2
ENSMUSG00000032394	Igdcc3	-0.149545	-0.414057	-0.514592	0.748793	0.710877	0.000171453	0.00210494	2
ENSMUSG00000081049	Rps24-ps3	-1.7192	1.27834	-2.20246	0.657575	0.712625	0.00340209	0.0243928	2
ENSMUSG00000070372	Capza1	-0.379062	0.510681	-0.740243	0.490114	0.716861	0.000442241	0.00467197	2
ENSMUSG00000028001	Fga	-0.221941	-0.253957	-0.346988	0.256335	0.718437	5.84958e-06	0.000116973	2
ENSMUSG00000057068	Fam47e	-0.642918	-1.50144	-1.93976	0.0852412	0.718684	0.000985842	0.00899971	2
ENSMUSG00000046402	Rbp1	-0.0741411	-0.470712	-0.0475607	0.684215	0.722761	0.00118521	0.0104731	2
ENSMUSG00000030208	Emp1	-0.310997	0.37215	-0.727012	-0.0416033	0.724477	0.000689412	0.0067327	2
ENSMUSG00000034918	Cdhr2	-0.0176276	0.15982	-0.135607	0.795072	0.730487	6.46518e-07	1.6684e-05	2
ENSMUSG00000074622	Mafb	-0.469171	-1.57762	-0.5449	-0.506225	0.734546	1.81283e-06	4.17653e-05	2
ENSMUSG00000030681	Mvp	-0.227053	-0.508085	-0.522721	0.379523	0.740558	3.50425e-08	1.18153e-06	2
ENSMUSG00000018339	Gpx3	-0.115405	-0.291647	-0.734896	0.745926	0.74124	2.78599e-12	1.83846e-10	2
ENSMUSG00000052854	Nrk	0.0143568	-0.146717	-0.115218	0.258505	0.741455	3.98404e-10	1.89237e-08	2
ENSMUSG00000024975	Pdcd4	-0.219758	-0.12761	0.0926363	0.270679	0.744736	0.00132655	0.0114589	2
ENSMUSG00000001666	Ddt	0.0477076	0.139915	-0.177349	0.444094	0.747576	1.32243e-09	5.79017e-08	2
ENSMUSG00000033318	Gstt2	-0.000318328	-0.0780493	-0.718244	0.120004	0.748155	0.0012394	0.0108611	2
ENSMUSG00000045330	4933402E13Rik	-0.0907103	-0.218699	-0.174468	0.312951	0.748758	3.95373e-07	1.06647e-05	2
ENSMUSG00000070867	Trabd2b	0.0340684	-0.370716	-0.180051	0.423031	0.749478	0.000382253	0.00413034	2
ENSMUSG00000032899	Styk1	-3.02675	-0.657551	-1.07082	-0.00609147	0.754766	0.00372343	0.0261588	2
ENSMUSG00000051910	Sox6	-0.0498109	-0.254242	0.00943831	0.423488	0.755356	7.37271e-07	1.8738e-05	2
ENSMUSG00000019539	Rcn3	-0.174984	0.19788	-0.0113239	1.21703	0.761781	5.18596e-08	1.66067e-06	2
ENSMUSG00000057286	St6galnac2	0.113999	0.0333553	-0.513164	0.259232	0.76928	0.000833747	0.00783977	2
ENSMUSG00000015027	Galns	-0.347832	-0.19505	-0.226409	0.405085	0.77093	0.000634383	0.00627489	2
ENSMUSG00000036882	Arhgap33	-0.839298	-0.301173	-1.14125	-0.400921	0.77177	0.00277853	0.0207682	2
ENSMUSG00000037016	Frem2	0.0851165	-0.107261	-0.134404	0.529485	0.774417	2.94759e-08	1.00857e-06	2
ENSMUSG00000071176	Arhgef10	0.115643	-0.153096	-0.049977	0.0710103	0.777232	0.00273079	0.0205036	2
ENSMUSG00000025743	Sdc3	-0.512708	-0.253051	-0.440948	0.409676	0.781272	0.000504803	0.00519624	2
ENSMUSG00000043789	Vwce	0.148039	0.112077	-0.23401	0.604516	0.78612	0.00434375	0.0295506	2
ENSMUSG00000025969	Nrp2	0.0088131	0.166071	0.0483863	0.553145	0.794053	1.45756e-08	5.32241e-07	2
ENSMUSG00000068699	Flnc	-0.0126657	0.0011032	-0.400415	0.559176	0.796192	8.12534e-06	0.000156387	2
ENSMUSG00000022636	Alcam	-0.0591055	-0.0108501	-0.309776	0.331446	0.798061	0.0023416	0.0181028	2
ENSMUSG00000037032	Apbb1	0.0434226	-0.256602	-0.383061	0.307129	0.798648	0.00141342	0.0120627	2
ENSMUSG00000022817	Itgb5	-0.0849931	-0.122143	-0.17058	0.671189	0.800193	0.00100223	0.0091223	2
ENSMUSG00000056220	Pla2g4a	0.125682	-0.500234	-0.119595	0.244323	0.802752	0.00223416	0.0174253	2
ENSMUSG00000030122	Ptms	-0.246541	0.0455733	-0.508206	0.735241	0.804459	0.000192527	0.00232049	2
ENSMUSG00000032047	Acat1	0.0108576	0.226137	-0.349721	0.306972	0.808444	6.6108e-05	0.000958774	2
ENSMUSG00000019505	Ubb	-0.53042	0.488182	-0.805799	0.627343	0.813036	7.72245e-14	5.87192e-12	2
ENSMUSG00000033720	Sfxn5	0.275442	0.548977	-0.0669004	0.568479	0.814338	0.00433308	0.0295106	2
ENSMUSG00000036334	Igsf10	-0.412181	0.307934	-0.84805	0.592078	0.815993	0.000314151	0.00350306	2
ENSMUSG00000018102	Hist1h2bc	-0.202545	-0.295626	-0.340586	0.350824	0.819882	0.000171789	0.00210767	2
ENSMUSG00000028980	H6pd	-0.329417	-0.314552	-0.427925	0.253628	0.822771	5.50835e-07	1.43349e-05	2
ENSMUSG00000025579	Gaa	0.220198	0.0958889	-0.611305	0.488378	0.825937	1.27514e-05	0.000231669	2
ENSMUSG00000039323	Igfbp2	-0.118204	-0.121753	-0.325847	1.16783	0.832015	6.35787e-06	0.000125641	2
ENSMUSG00000026837	Col5a1	0.0270421	-0.0747065	-0.185729	0.96044	0.834279	8.19914e-05	0.00115031	2
ENSMUSG00000049382	Krt8	-0.108997	0.00944094	-0.129197	0.579605	0.834503	6.79809e-09	2.62779e-07	2
ENSMUSG00000026883	Dab2ip	0.189244	-0.139332	0.081581	0.479846	0.838178	5.94962e-05	0.000874552	2
ENSMUSG00000027230	Creb3l1	0.226599	-0.0675494	-0.116455	0.574702	0.839576	8.23612e-22	1.15287e-19	2
ENSMUSG00000022040	Ephx2	-0.129489	-0.193634	-0.374072	0.235763	0.840227	4.22835e-06	8.76891e-05	2
ENSMUSG00000006920	Ezh1	0.192982	0.28824	0.0405582	0.684725	0.844016	0.000925782	0.00853931	2
ENSMUSG00000031844	Hsd17b2	-0.141421	0.0216664	0.0199053	0.231146	0.844373	2.40055e-07	6.84491e-06	2
ENSMUSG00000002980	Bcam	0.00226836	0.171559	-0.481134	1.26466	0.847631	9.23761e-05	0.00126997	2
ENSMUSG00000020728	Cep112	-1.03727	-0.203636	-0.0277882	0.581479	0.848966	0.0010324	0.00935536	2
ENSMUSG00000022309	Angpt1	-0.198067	0.234219	0.0614974	0.255593	0.850484	0.00517737	0.0338148	2
ENSMUSG00000040249	Lrp1	-0.0589762	0.0419484	-0.237599	0.829488	0.862556	3.16335e-11	1.80958e-09	2
ENSMUSG00000074261	Erich4	-0.0491021	-0.0614384	-0.790989	0.284844	0.8649	6.94121e-06	0.000135717	2
ENSMUSG00000022210	Dhrs4	0.0403144	0.299033	-0.308078	0.640749	0.868891	0.00439925	0.0298293	2
ENSMUSG00000002266	Zim1	-0.121847	-0.2154	0.0661887	0.428366	0.872517	0.000767765	0.0073617	2
ENSMUSG00000025105	Bnc1	0.142536	-0.347163	-0.271908	0.264936	0.875342	0.0020452	0.0162885	2
ENSMUSG00000031561	Tenm3	0.0458214	-0.0893727	-0.359789	0.484497	0.881197	2.87535e-06	6.27989e-05	2
ENSMUSG00000063018	2010204K13Rik	-0.0719332	-0.205767	0.0980343	0.277101	0.884203	0.00347471	0.0248077	2
ENSMUSG00000022453	Naga	-0.69425	-0.152504	-1.16764	-0.00784366	0.885814	1.15849e-05	0.000212777	2
ENSMUSG00000027624	Epb41l1	0.0317367	-0.0268518	0.0906258	0.279039	0.886142	3.3907e-07	9.33681e-06	2
ENSMUSG00000023044	Csad	-0.283246	-0.148991	-0.267022	0.232354	0.886806	0.000444193	0.00468991	2
ENSMUSG00000029455	Aldh2	-0.151038	-0.0246987	-0.581816	0.427162	0.887236	0.00307619	0.0226269	2
ENSMUSG00000054889	Dsp	-0.136928	-0.137517	-0.494052	0.834541	0.887629	8.32613e-12	5.21498e-10	2
ENSMUSG00000040856	Dlk1	-0.0650783	0.154879	-0.462339	1.21967	0.892329	6.3976e-11	3.50767e-09	2
ENSMUSG00000022505	Emp2	-0.226609	-0.348358	-0.0218363	0.0513061	0.897035	5.01271e-06	0.00010178	2
ENSMUSG00000046982	Tshz1	0.131026	-0.395994	-0.0121184	0.65521	0.901299	0.000232969	0.00274701	2
ENSMUSG00000055235	Wdr86	-0.102621	-0.728883	-0.00535488	0.294572	0.903819	0.00134062	0.0115481	2
ENSMUSG00000049690	Nckap5	-0.446739	-0.276992	-0.364351	0.166759	0.906441	6.3432e-06	0.000125485	2
ENSMUSG00000032060	Cryab	0.253684	-0.0122152	-0.0905916	0.405342	0.907029	5.06581e-05	0.000762844	2
ENSMUSG00000041895	Wipi1	0.194988	-0.418033	0.175236	0.0758083	0.908169	0.000150415	0.00189191	2
ENSMUSG00000049090	Zadh2	-0.0632969	0.20088	0.0241382	0.610159	0.91108	2.9967e-05	0.000488272	2
ENSMUSG00000019066	Rab3d	-1.17496	0.151283	-1.20923	0.0662901	0.915835	0.000306874	0.00343982	2
ENSMUSG00000022090	Pdlim2	-0.599975	-0.391254	-0.596208	0.00816959	0.922313	0.00279876	0.0208855	2
ENSMUSG00000021760	Gpx8	-0.392926	-0.325179	0.116386	0.489677	0.922757	3.5396e-08	1.19128e-06	2
ENSMUSG00000000876	Pxmp4	-0.304826	-0.131049	-0.0189676	0.140958	0.925068	4.09409e-07	1.10188e-05	2
ENSMUSG00000040265	Dnm3	-0.38954	-1.22284	0.0286595	0.580221	0.927811	8.32198e-05	0.00116225	2
ENSMUSG00000035473	Galm	0.233152	0.0601387	0.0496852	0.413287	0.93043	2.84257e-06	6.21565e-05	2
ENSMUSG00000080811	Gm14513	-4.26117	-5.04322	-4.17485	1.75448	0.933877	0.000987318	0.00900428	2
ENSMUSG00000023886	Smoc2	-0.010717	-0.00373013	-0.155422	0.972721	0.937475	3.45016e-09	1.41037e-07	2
ENSMUSG00000033860	Fgg	-0.44825	-0.232187	-0.813936	0.258777	0.937625	5.36171e-11	2.97502e-09	2
ENSMUSG00000067276	Capn6	0.386541	-0.226407	-0.0775205	0.107708	0.940593	6.71941e-05	0.000969743	2
ENSMUSG00000061143	Maml3	-0.112499	0.531066	-0.774618	0.742127	0.940926	1.00283e-05	0.000187733	2
ENSMUSG00000033491	Prss35	-0.610095	-0.0753941	0.0232233	0.715365	0.943798	0.00134373	0.011564	2
ENSMUSG00000001555	Fkbp10	0.592636	0.240724	-0.108673	1.23797	0.950438	5.67227e-05	0.000841008	2
ENSMUSG00000036545	Adamts2	-0.474111	-0.469693	0.31535	1.08521	0.959706	0.00105855	0.0095409	2
ENSMUSG00000028487	Bnc2	-0.0137532	-0.373713	0.0271884	0.160968	0.96253	1.01211e-08	3.77032e-07	2
ENSMUSG00000032615	Nt5m	0.163248	0.0335025	-0.451043	0.148719	0.962579	0.00579883	0.0367943	2
ENSMUSG00000035357	Pdzrn3	0.52801	0.0782522	0.0893822	0.471755	0.965183	3.10062e-05	0.000502104	2
ENSMUSG00000063296	Tmem117	-3.55583	1.05763	-0.426576	1.18161	0.965622	0.000769948	0.00737498	2
ENSMUSG00000072941	Sod3	0.0773635	-0.506613	-0.330307	0.425966	0.967068	0.000185469	0.00225454	2
ENSMUSG00000020122	Egfr	0.30516	-0.276562	-0.114079	0.441587	0.970869	7.86954e-05	0.00110706	2
ENSMUSG00000052911	Lamb2	0.435234	-0.275501	-0.181613	0.565536	0.974836	0.000331691	0.00367866	2
ENSMUSG00000005681	Apoa2	-0.262927	-0.695395	-0.745715	0.403522	0.98284	8.36105e-07	2.10186e-05	2
ENSMUSG00000036098	Myrf	0.353622	0.105066	-0.221294	0.772511	0.986606	2.02206e-06	4.58424e-05	2
ENSMUSG00000038068	Rnf144b	0.0424858	-0.0254207	0.290835	0.607834	0.992261	2.30799e-05	0.00038874	2
ENSMUSG00000024598	Fbn2	0.0215252	0.263934	-0.0668988	0.804197	0.994706	3.31311e-06	7.10166e-05	2
ENSMUSG00000046070	Igfals	-0.710854	-1.49638	-0.855472	0.235104	0.994922	4.30279e-05	0.000664738	2
ENSMUSG00000000594	Gm2a	-0.603657	-0.417308	-0.084389	0.342756	0.996472	5.24497e-12	3.31888e-10	2
ENSMUSG00000033420	Antxr1	-1.11959	0.0489341	-0.989164	0.80952	0.998908	0.000167866	0.00206915	2
ENSMUSG00000018800	Abca5	0.622178	-0.227572	-0.552699	-0.151056	1.00849	0.000110094	0.00146031	2
ENSMUSG00000021850	ccdc198	-0.568068	0.0478241	-0.285052	0.770444	1.01047	3.35307e-06	7.17106e-05	2
ENSMUSG00000003534	Ddr1	-0.13519	-0.00916313	-0.319229	0.341399	1.01049	5.19994e-05	0.0007786	2
ENSMUSG00000014599	Csf1	0.0822958	0.0625987	0.0109935	0.656566	1.01404	0.00498184	0.0328045	2
ENSMUSG00000027408	Cpxm1	0.238197	0.202017	-0.193438	0.909955	1.01778	0.00164969	0.0136443	2
ENSMUSG00000042607	Asb4	-0.175183	0.435909	0.0833933	0.637074	1.02021	6.51655e-06	0.000128228	2
ENSMUSG00000032245	Cln6	0.165382	-0.0826879	-0.0187952	0.244355	1.02412	2.10209e-07	6.04988e-06	2
ENSMUSG00000029185	Fam114a1	-0.148537	-0.0755167	-0.013624	0.391977	1.02682	2.63643e-08	9.08831e-07	2
ENSMUSG00000033022	Cdo1	0.19193	0.285366	-0.108418	0.262892	1.03067	3.20046e-08	1.08704e-06	2
ENSMUSG00000056481	Cd248	0.38361	0.157241	-0.345461	0.991215	1.03389	5.15824e-06	0.000104163	2
ENSMUSG00000028464	Tpm2	-0.473559	-0.283967	-0.690074	0.42878	1.04336	3.64858e-09	1.47516e-07	2
ENSMUSG00000000120	Ngfr	-1.4438	-0.362146	-0.219538	2.28366	1.0435	0.00507333	0.0332529	2
ENSMUSG00000059049	Frem1	-0.293656	0.137081	0.0209363	0.72426	1.04594	3.89575e-11	2.20803e-09	2
ENSMUSG00000029053	Prkcz	0.393372	0.0670321	-0.24763	0.547587	1.05156	7.15076e-05	0.00102027	2
ENSMUSG00000052821	Cysltr1	0.096211	0.437089	-0.023542	0.243386	1.05372	0.00454395	0.0306083	2
ENSMUSG00000040998	Npnt	-0.117891	0.0217427	-0.173679	0.746756	1.05992	0.00206586	0.0164243	2
ENSMUSG00000028024	Enpep	-0.360768	-0.190061	-0.565042	0.591525	1.06278	2.75855e-10	1.35198e-08	2
ENSMUSG00000064325	Hhip	0.152703	0.258085	-0.195525	0.151211	1.06599	0.000105348	0.00141162	2
ENSMUSG00000032487	Ptgs2	0.473065	-0.142516	-0.0872632	0.513327	1.07063	6.67792e-05	0.000966233	2
ENSMUSG00000034687	Fras1	-0.00141476	0.162367	-0.0502422	0.662169	1.0739	5.96146e-10	2.73325e-08	2
ENSMUSG00000009291	Pttg1ip	0.0984249	0.0538919	0.138249	0.381332	1.0786	3.34632e-14	2.6423e-12	2
ENSMUSG00000038600	Atp6v0a4	-0.951968	-0.468991	-0.765157	-0.244566	1.08171	2.82967e-05	0.000464332	2
ENSMUSG00000031274	Col4a5	0.0602729	0.238195	-0.156643	1.3579	1.08438	0.000598637	0.00600163	2
ENSMUSG00000038074	Fkbp14	0.128531	-0.143386	-0.0884872	0.36397	1.08497	0.000336279	0.00371474	2
ENSMUSG00000002732	Fkbp7	-0.195951	-1.32437	0.0781213	0.50115	1.09674	0.000317178	0.00353255	2
ENSMUSG00000005124	Ccn4	-0.0661476	-0.0787657	-0.215114	0.475228	1.09674	7.02592e-18	7.72726e-16	2
ENSMUSG00000053886	Sh2d4a	0.0889294	-0.411205	-0.242817	0.0959016	1.10593	0.00104634	0.00945387	2
ENSMUSG00000056380	Gpr50	0.150135	-0.399218	-0.198656	0.144038	1.10686	0.00319415	0.0232998	2
ENSMUSG00000057969	Sema3b	-0.707507	0.223993	-0.675045	0.181007	1.10821	1.38352e-06	3.28156e-05	2
ENSMUSG00000035769	Xylb	0.472138	0.151668	-0.102611	0.48318	1.11151	2.24078e-05	0.000378801	2
ENSMUSG00000033902	Mapkbp1	-1.13815	0.171267	-0.477011	0.348066	1.11287	0.000370383	0.0040209	2
ENSMUSG00000022766	Serpind1	-0.675097	-1.69004	-0.67764	0.0541294	1.11321	3.78512e-06	7.98375e-05	2
ENSMUSG00000022054	Nefm	-3.51948	1.91598	-3.05222	1.91955	1.11761	4.81033e-08	1.56205e-06	2
ENSMUSG00000059456	Ptk2b	-0.377326	0.108665	-0.485135	0.354149	1.12043	0.00243105	0.0186384	2
ENSMUSG00000026463	Atp2b4	0.131219	-0.287413	0.148528	0.490394	1.12192	5.43947e-05	0.000810524	2
ENSMUSG00000025504	Eps8l2	0.0394418	0.223676	0.00897901	0.658658	1.1234	5.9937e-11	3.31574e-09	2
ENSMUSG00000034427	Myo15b	0.259929	-0.353946	-0.236097	0.708685	1.13262	3.81365e-10	1.82079e-08	2
ENSMUSG00000040557	Mettl27	-0.212955	-0.53685	0.14527	0.0858131	1.14161	0.00815953	0.0473058	2
ENSMUSG00000028399	Ptprd	0.284082	0.455281	-0.531796	0.791098	1.14775	1.54215e-11	9.16217e-10	2
ENSMUSG00000013921	Clip3	0.172045	-0.481456	-0.250373	0.686976	1.15012	0.000131646	0.00169625	2
ENSMUSG00000058571	Gpc6	0.185487	0.187743	0.0545094	0.344508	1.15124	6.49755e-08	2.03483e-06	2
ENSMUSG00000035413	Tmem98	0.0256457	0.116283	0.218318	0.580267	1.15318	5.04291e-06	0.000102281	2
ENSMUSG00000047735	Samd9l	-0.782727	0.626903	0.0509815	0.194816	1.15462	0.00841221	0.0483911	2
ENSMUSG00000056427	Slit3	-0.00022678	0.0483613	-0.665663	0.716896	1.16912	2.68007e-11	1.53788e-09	2
ENSMUSG00000046699	Slitrk4	-0.763006	0.215397	0.540571	0.886909	1.18321	0.00101127	0.00919548	2
ENSMUSG00000039058	Ak5	-0.221546	-0.206685	-0.441776	0.513183	1.18398	0.000263897	0.00304181	2
ENSMUSG00000033308	Dpyd	-0.836707	-0.902699	-1.03956	-0.0735898	1.18633	0.000791262	0.00754005	2
ENSMUSG00000022479	Vdr	0.0600738	0.0180857	-0.234702	0.573612	1.18751	1.87409e-05	0.000322116	2
ENSMUSG00000072949	Acot1	-0.0714852	0.0249221	-0.0256856	0.406807	1.19225	6.1281e-26	1.23075e-23	2
ENSMUSG00000002847	Pla1a	-0.0176035	0.03019	0.237679	0.83843	1.19658	0.00334213	0.0241315	2
ENSMUSG00000029082	Bst1	-1.08544	-0.118605	-0.77928	0.174601	1.20551	8.84873e-05	0.0012247	2
ENSMUSG00000019817	Plagl1	0.0372736	0.133181	-0.011851	0.495198	1.2069	4.90564e-08	1.58464e-06	2
ENSMUSG00000062006	Rpl34	-0.287969	1.16029	-0.606655	1.02922	1.21666	2.52625e-08	8.74112e-07	2
ENSMUSG00000039461	Tcta	-0.533398	-0.208773	0.126749	0.482468	1.22309	0.00120341	0.0106085	2
ENSMUSG00000040181	Fmo1	-0.203041	-0.180707	-0.139959	0.455631	1.24414	4.83287e-07	1.27385e-05	2
ENSMUSG00000042156	Dzip1	0.102175	0.532839	0.305123	0.949302	1.25224	0.00321453	0.023409	2
ENSMUSG00000028597	Gpx7	0.0638886	-0.0459624	-0.271515	0.547778	1.25276	0.000719504	0.0069713	2
ENSMUSG00000040296	Ddx58	0.381824	0.254836	0.0109762	0.690347	1.25538	2.02803e-05	0.000346001	2
ENSMUSG00000036131	Frmd7	-0.576198	0.0225224	-0.735022	0.219577	1.25996	3.06327e-06	6.6194e-05	2
ENSMUSG00000036216	Leap2	-0.64852	-0.687034	0.573893	0.717594	1.26008	0.000139892	0.00177649	2
ENSMUSG00000037440	Vnn1	-0.200583	-0.127159	-0.20903	0.0130562	1.26219	3.60531e-10	1.73478e-08	2
ENSMUSG00000031891	Hsd11b2	0.05421	-0.0337857	-0.145563	0.604409	1.26335	5.05099e-23	7.77726e-21	2
ENSMUSG00000027254	Map1a	0.295541	-0.0410909	-0.164619	1.33451	1.2711	1.358e-05	0.000244559	2
ENSMUSG00000047878	A4galt	-0.118071	-0.343887	-0.163268	0.175305	1.2739	4.09695e-07	1.10188e-05	2
ENSMUSG00000022231	Sema5a	0.102648	-0.0477872	0.24367	0.629018	1.27408	6.38831e-23	9.59649e-21	2
ENSMUSG00000019899	Lama2	-1.32877	-0.587193	-2.27562	-1.38598	1.27645	0.00615808	0.0383757	2
ENSMUSG00000001870	Ltbp1	0.339948	0.522308	0.283255	1.39901	1.28002	2.01469e-06	4.57315e-05	2
ENSMUSG00000026295	Spp2	-0.230851	-0.518321	-0.824316	0.634888	1.28009	2.59767e-10	1.27652e-08	2
ENSMUSG00000040703	Cyp2s1	-0.418529	-0.238873	-0.547231	0.460455	1.28165	1.7002e-11	1.00047e-09	2
ENSMUSG00000048126	Col6a3	-0.310262	-0.356046	-0.528611	1.40287	1.2966	5.62468e-05	0.000834757	2
ENSMUSG00000023235	Ccl25	0.387253	-0.0805208	-0.252623	0.508697	1.30407	0.0023922	0.0184016	2
ENSMUSG00000021180	Rps6ka5	-0.441113	0.378087	-0.25916	0.478782	1.30898	0.000554545	0.00563221	2
ENSMUSG00000038591	Colec10	0.09707	-0.109732	-0.472257	0.429503	1.30942	2.82553e-10	1.3775e-08	2
ENSMUSG00000034981	Parm1	0.130148	-0.559461	-0.0891744	0.694517	1.31071	2.08367e-09	8.89145e-08	2
ENSMUSG00000049985	Ankrd55	-3.39797	0.671751	-4.11456	-0.350206	1.31675	0.00272007	0.020486	2
ENSMUSG00000038167	Plekhg6	0.529462	0.423998	-0.00580375	0.525435	1.31801	0.00251364	0.0191445	2
ENSMUSG00000070985	Acnat1	0.619106	0.18497	-0.676714	0.758223	1.31891	0.000166296	0.00205171	2
ENSMUSG00000021226	Acot2	-0.51726	-0.0825202	0.00339978	0.226293	1.31994	0.000499862	0.00516264	2
ENSMUSG00000026748	Plxdc2	-0.0785679	-0.179446	-0.0162355	0.425981	1.32724	0.00664351	0.0405524	2
ENSMUSG00000042073	Abhd14b	0.12796	-0.307263	-0.0238761	0.440392	1.32899	9.85992e-07	2.43558e-05	2
ENSMUSG00000020695	Mrc2	-0.0286757	0.0595351	0.100453	0.99039	1.33975	3.58883e-07	9.78034e-06	2
ENSMUSG00000024621	Csf1r	-0.700744	-0.515364	-1.26635	-0.904211	1.34408	0.00822677	0.0475763	2
ENSMUSG00000026888	Grb14	0.259891	-0.0248971	-0.381026	-0.171182	1.34833	0.000103808	0.00139496	2
ENSMUSG00000041592	Sdk2	0.973056	0.363124	0.111297	1.24669	1.34833	0.000115611	0.00151823	2
ENSMUSG00000029338	Antxr2	0.204366	0.0538737	-0.171783	0.391517	1.34955	1.44554e-06	3.39797e-05	2
ENSMUSG00000067786	Nnat	0.104079	0.475717	-0.274936	0.987662	1.36221	2.75961e-05	0.000454856	2
ENSMUSG00000038070	Cntln	-0.115867	-0.216508	-0.103792	1.01504	1.3672	4.14665e-06	8.61841e-05	2
ENSMUSG00000022821	Hgd	-1.32783	-2.00352	-0.684043	0.287037	1.38327	0.00138223	0.0118622	2
ENSMUSG00000037235	Mxd4	-0.488411	0.0965535	-0.113389	0.498109	1.38369	1.27445e-08	4.69085e-07	2
ENSMUSG00000040966	Slc22a2	-0.280968	-0.710623	-0.914949	0.553765	1.39549	6.10255e-09	2.36388e-07	2
ENSMUSG00000028369	Svep1	0.265836	0.522812	0.0218468	0.988088	1.40792	1.7748e-14	1.47054e-12	2
ENSMUSG00000038763	Alpk3	-0.749341	-0.215174	-0.719425	0.0949649	1.40812	0.00367287	0.0258725	2
ENSMUSG00000028583	Pdpn	0.0882749	0.011657	0.162038	0.924178	1.40848	2.25153e-06	5.01828e-05	2
ENSMUSG00000054932	Afp	-0.134512	-0.18644	-0.388443	1.15132	1.41785	3.04321e-13	2.17943e-11	2
ENSMUSG00000027932	Slc27a3	0.228627	0.231198	0.100279	0.933161	1.4225	4.73118e-10	2.21873e-08	2
ENSMUSG00000051041	Olfml1	0.0883574	-0.317105	0.0654141	0.530119	1.43031	2.34047e-08	8.23713e-07	2
ENSMUSG00000009145	Dqx1	0.45078	-0.144888	0.411058	0.726068	1.44057	8.51759e-07	2.13376e-05	2
ENSMUSG00000054196	Cthrc1	0.226963	-0.577799	-0.296362	1.11792	1.46433	0.0036198	0.0255623	2
ENSMUSG00000018427	Ypel2	0.412989	-0.189159	-0.0253962	0.729315	1.47803	8.68341e-09	3.3013e-07	2
ENSMUSG00000001583	Tnk1	0.82824	0.877525	0.139934	1.61659	1.48002	0.00713716	0.0427882	2
ENSMUSG00000027204	Fbn1	0.071374	0.103964	-0.210242	0.771068	1.49202	2.81852e-14	2.29418e-12	2
ENSMUSG00000004038	Gstm3	-0.0866857	0.216985	-0.283537	0.537644	1.49938	1.38669e-08	5.07363e-07	2
ENSMUSG00000031189	Aff2	0.0805996	0.363021	-0.0986396	0.32526	1.49997	9.72488e-16	8.93964e-14	2
ENSMUSG00000036853	Mcoln3	-0.48382	0.718165	0.302297	0.664279	1.50037	0.000914405	0.00845196	2
ENSMUSG00000024650	Slc22a6	0.0577803	-0.626174	-0.644064	0.277454	1.50104	6.96792e-06	0.000136095	2
ENSMUSG00000067235	H2-Q10	-1.4355	0.44706	-1.41118	0.822168	1.51119	7.33188e-05	0.00104128	2
ENSMUSG00000020681	Ace	-2.17444	0.0102535	-2.1963	0.423801	1.52294	6.08314e-05	0.000892757	2
ENSMUSG00000026621	2019-03-01	-0.0540717	0.221532	-0.0623107	0.491151	1.52847	4.75964e-07	1.25634e-05	2
ENSMUSG00000021763	BC067074	-1.03528	-0.0569609	-0.826217	0.700576	1.53792	9.07053e-11	4.85751e-09	2
ENSMUSG00000006360	Crip1	-0.418085	-0.659622	-0.749177	0.669342	1.53959	6.42488e-14	4.94636e-12	2
ENSMUSG00000063564	Col23a1	-0.113778	-0.0239007	-0.701177	1.18578	1.55253	3.9612e-05	0.000622903	2
ENSMUSG00000024529	Lox	-0.432615	-0.0479434	-0.55477	0.243683	1.56189	0.00102006	0.00925722	2
ENSMUSG00000048249	Crebrf	0.141336	-0.126755	0.354289	0.175256	1.56666	8.18822e-08	2.51737e-06	2
ENSMUSG00000031538	Plat	0.696154	0.0937613	0.799392	1.86647	1.57591	0.000475377	0.00494847	2
ENSMUSG00000039542	Ncam1	0.335137	0.157941	-0.196383	1.07788	1.58887	1.83735e-13	1.34185e-11	2
ENSMUSG00000061947	Serpina10	-0.49346	-0.264049	-0.0301578	0.970454	1.59976	0.00111946	0.00997798	2
ENSMUSG00000029661	Col1a2	-0.0369516	-0.0888996	-0.331388	1.40309	1.60607	1.40824e-19	1.74631e-17	2
ENSMUSG00000048644	Ctxn1	0.144746	0.345048	-0.114269	0.79763	1.61215	0.00786287	0.0461507	2
ENSMUSG00000026043	Col3a1	0.205961	0.00722114	-0.279279	2.02092	1.62272	1.72336e-24	3.21642e-22	2
ENSMUSG00000026042	Col5a2	-0.124817	0.236947	0.069802	1.40631	1.63021	3.00486e-22	4.33756e-20	2
ENSMUSG00000006342	Susd2	-0.09414	-0.282416	-0.391225	0.817805	1.63578	1.61532e-07	4.76018e-06	2
ENSMUSG00000045282	Tmem86b	0.692314	0.703633	0.446195	0.702952	1.63804	0.00410853	0.0283153	2
ENSMUSG00000039883	Lrrc17	0.0975914	-0.440601	-0.349882	1.58848	1.63905	0.000234034	0.00275606	2
ENSMUSG00000040147	Maob	0.100806	0.0361174	-0.142173	0.50537	1.65642	0.00122445	0.0107649	2
ENSMUSG00000057777	Mab21l2	0.214514	0.556974	0.129682	0.662429	1.65908	4.9914e-17	5.18124e-15	2
ENSMUSG00000019929	Dcn	-0.701482	-0.272387	-0.966838	1.07857	1.67803	1.03209e-11	6.3779e-10	2
ENSMUSG00000053399	Adamts18	-0.462681	-0.0701128	0.073339	1.05513	1.68151	2.16278e-10	1.07713e-08	2
ENSMUSG00000032816	Igdcc4	0.192967	-0.0546626	0.404874	1.00229	1.68621	0.0044149	0.0298915	2
ENSMUSG00000036446	Lum	0.242421	0.272568	0.0418829	0.986438	1.68946	1.52436e-13	1.12662e-11	2
ENSMUSG00000026674	Ddr2	0.416857	0.0701245	0.016329	0.825494	1.70512	8.99057e-07	2.23278e-05	2
ENSMUSG00000020758	Itgb4	0.504728	0.396063	-0.268941	0.848108	1.71685	8.68581e-08	2.65708e-06	2
ENSMUSG00000023039	Krt7	-0.154914	-0.81385	-0.00949194	0.73669	1.73289	6.61537e-08	2.06473e-06	2
ENSMUSG00000043079	Synpo	0.432071	-0.138734	-0.451199	0.4772	1.74042	1.07516e-11	6.59991e-10	2
ENSMUSG00000027460	Angpt4	0.352514	-0.584322	-0.0727877	0.998201	1.74431	0.00397398	0.0275939	2
ENSMUSG00000004698	Hdac9	-0.198186	0.286803	0.508825	-0.0491773	1.7891	0.000372972	0.00403951	2
ENSMUSG00000036892	Prodh2	0.771816	0.953341	-0.278832	1.13688	1.81058	1.57356e-05	0.000278226	2
ENSMUSG00000040093	Bmf	0.099287	0.161784	0.196509	0.610201	1.81246	4.06764e-08	1.3445e-06	2
ENSMUSG00000058063	Trim31	-2.70282	-2.14203	-1.73365	1.60716	1.84535	0.00160218	0.0133349	2
ENSMUSG00000059974	Ntm	0.226815	-0.685442	-1.43995	1.10253	1.84662	0.0010602	0.00955113	2
ENSMUSG00000003420	Fcgrt	1.03819	0.235391	1.22741	1.7979	1.87098	6.90397e-11	3.7741e-09	2
ENSMUSG00000061126	Cyp4f39	-0.687561	-0.0408182	-1.39489	-0.312117	1.90654	0.00206748	0.0164243	2
ENSMUSG00000001506	Col1a1	-0.509995	-0.0194465	-1.01288	1.65655	1.9397	1.03207e-20	1.41256e-18	2
ENSMUSG00000032454	Rbp2	-0.379652	-0.277935	-0.720251	1.0417	1.96424	2.96856e-05	0.000485399	2
ENSMUSG00000037664	Cdkn1c	-0.0617455	-0.118007	-0.186957	1.02464	1.9908	5.82323e-30	1.43461e-27	2
ENSMUSG00000033187	BC016579	-0.268749	0.657948	-1.06958	0.854699	1.99106	0.00857581	0.0491487	2
ENSMUSG00000042010	Acacb	0.102252	0.064962	-0.372853	0.139059	1.99242	0.000150798	0.00189544	2
ENSMUSG00000038112	AW551984	0.211196	0.474966	0.658063	1.72046	2.02218	0.00205355	0.0163408	2
ENSMUSG00000030739	Myh14	-0.497962	-0.479491	-1.49635	-0.0331548	2.03571	0.00027237	0.00312195	2
ENSMUSG00000004885	Crabp2	0.461189	0.585665	0.0405004	0.899521	2.04325	1.16437e-10	6.07743e-09	2
ENSMUSG00000027750	Postn	-0.0526284	0.137998	-0.0165948	1.69789	2.09662	1.44598e-20	1.95017e-18	2
ENSMUSG00000028255	Clca1	0.306131	0.132833	-1.45529	-0.534405	2.10705	0.00272526	0.020486	2
ENSMUSG00000042851	Zc3h6	-3.98305	0.103783	1.23339	0.820337	2.11281	0.00506286	0.0331961	2
ENSMUSG00000027966	Col11a1	0.151109	-0.154675	-0.537346	1.48949	2.13179	4.77874e-12	3.03425e-10	2
ENSMUSG00000071540	3425401B19Rik	1.0115	0.305897	-0.909084	1.14534	2.16348	3.9275e-06	8.2091e-05	2
ENSMUSG00000048988	Elfn1	0.835702	0.682591	0.694785	1.09273	2.18692	0.000571768	0.0057793	2
ENSMUSG00000030491	Tdrd12	-1.74469	0.288551	0.600457	-0.0330721	2.22313	7.45513e-05	0.00105554	2
ENSMUSG00000018451	6330403K07Rik	0.190273	0.904858	0.0972717	1.17463	2.22501	7.47543e-05	0.0010568	2
ENSMUSG00000073758	Sh3d21	0.325578	0.357569	0.998339	1.32565	2.2341	0.00482889	0.0319927	2
ENSMUSG00000037206	Islr	0.050267	-0.050657	-0.879106	1.29299	2.2366	7.02426e-05	0.00100532	2
ENSMUSG00000028364	Tnc	0.304322	0.305989	-0.270582	1.56919	2.25919	1.22108e-11	7.42165e-10	2
ENSMUSG00000083695	Rnf138rt1	-1.46264	-4.65097	-1.13775	-0.0698521	2.2874	3.1114e-07	8.6191e-06	2
ENSMUSG00000032807	Alox12b	1.72006	0.0332294	0.706417	0.750318	2.29641	0.000276795	0.00316678	2
ENSMUSG00000050069	Grem2	0.963411	-0.0360279	0.318544	1.60848	2.32269	2.43865e-07	6.93769e-06	2
ENSMUSG00000031825	Crispld2	-0.44972	-1.04859	0.594715	1.92763	2.33428	3.9133e-08	1.29813e-06	2
ENSMUSG00000047497	Adamts12	0.355276	0.379115	0.40392	1.77169	2.34777	2.13221e-09	9.05675e-08	2
ENSMUSG00000090223	Pcp4	0.81904	-1.4747	1.01386	1.74752	2.43541	0.000626936	0.00622455	2
ENSMUSG00000042436	Mfap4	-0.0232388	-0.113393	0.139383	1.24851	2.44313	3.97009e-05	0.000623239	2
ENSMUSG00000040536	Necab1	-0.224666	-0.24113	-2.84247	1.2331	2.5172	0.000342919	0.00377878	2
ENSMUSG00000028088	Fmo5	2.55539	0.930883	0.613339	1.27628	2.57461	0.00720841	0.0431594	2
ENSMUSG00000025726	Slc28a1	-0.725337	-0.600192	-0.376428	1.26439	2.6141	0.000168136	0.0020711	2
ENSMUSG00000024897	Apba1	-0.866475	1.49553	-0.268071	1.93946	2.64186	0.000884372	0.00821545	2
ENSMUSG00000034810	Scn7a	0.180486	0.655364	0.445262	1.21487	2.64389	9.65295e-12	5.98515e-10	2
ENSMUSG00000020226	Slc5a4b	0.100408	-1.08785	-0.116275	1.05366	2.67879	0.000124663	0.00162211	2
ENSMUSG00000029651	Mtus2	-0.346929	1.32952	-0.847504	-0.44948	2.73509	7.12915e-07	1.81941e-05	2
ENSMUSG00000047161	Chst9	-0.398026	0.69367	-0.180134	1.07134	2.73551	2.70588e-07	7.64473e-06	2
ENSMUSG00000035775	Krt20	-0.045648	-0.635726	-1.16474	0.948379	2.80845	0.000557751	0.00565929	2
ENSMUSG00000059898	Dsc3	-1.8531	-0.10813	-3.39284	1.92198	2.85778	4.86945e-08	1.57571e-06	2
ENSMUSG00000039529	Atp8b1	-3.33573	-2.44774	-0.876927	-0.0334894	2.87139	9.95372e-06	0.000186716	2
ENSMUSG00000074882	Cyp2c68	0.412544	-4.02993	-0.895771	0.751862	2.98794	0.000306723	0.00343982	2
ENSMUSG00000023828	Slc22a3	1.23644	0.0542711	0.469	1.67658	2.98906	2.07053e-06	4.66551e-05	2
ENSMUSG00000044071	Tafa2	-1.58685	-1.07911	-2.1142	1.47046	3.05797	0.00567098	0.0361943	2
ENSMUSG00000035948	Acss3	-0.276528	0.174135	-0.25966	0.936799	3.07491	0.000536426	0.00547401	2
ENSMUSG00000027359	Slc27a2	-0.170345	-0.174181	-1.33568	1.31276	3.11813	9.99368e-11	5.26078e-09	2
ENSMUSG00000022512	Cldn1	-0.593342	-0.336455	-0.173894	0.689386	3.14902	1.76723e-25	3.51108e-23	2
ENSMUSG00000022875	Kng1	0.145763	-0.739009	-0.192882	1.66582	3.21677	3.00024e-08	1.02468e-06	2
ENSMUSG00000040752	Myh6	-3.39182	0.439366	-0.862336	0.582029	3.23331	0.00493739	0.0325582	2
ENSMUSG00000042804	Gpr153	1.19259	1.95611	0.811152	2.03125	3.3345	8.5211e-05	0.00118647	2
ENSMUSG00000042116	Vwa1	0.774976	0.379488	0.220542	1.96252	3.45692	4.93879e-05	0.000747371	2
ENSMUSG00000020017	Hal	2.55536	1.11829	1.65487	2.55452	3.53987	0.00502968	0.0330489	2
ENSMUSG00000057933	Gsta2	-0.133865	1.2122	0.848882	2.04258	3.64181	0.00199924	0.0159913	2
ENSMUSG00000017344	Vtn	-0.796033	-0.982054	-0.390507	0.967604	3.67616	4.85989e-05	0.000738455	2
ENSMUSG00000025347	Mettl7b	-2.31381	-1.05323	-0.214096	1.67341	3.76766	0.00123194	0.0108187	2
ENSMUSG00000050063	Klk6	-0.786143	-0.796594	-3.32344	1.70316	3.95169	0.000289041	0.00327846	2
ENSMUSG00000054072	Iigp1	0.651378	1.21051	2.84618	4.39595	4.26869	0.00441198	0.0298899	2
ENSMUSG00000036899	Trpv5	-0.20038	0.131703	-2.03892	1.82254	4.50467	4.40578e-05	0.000677835	2
ENSMUSG00000057816	Cfap299	-0.0367119	1.3636	0.516749	1.70347	4.51294	4.34455e-05	0.00067021	2
ENSMUSG00000049109	Themis	3.19901	0.463676	-0.651185	1.66078	4.54977	0.00193269	0.0155465	2
ENSMUSG00000024008	Cpne5	-0.844894	0.632305	-0.879358	3.5723	4.67017	0.000731819	0.00706838	2
ENSMUSG00000049241	Hcar1	2.92202	-1.74678	0.377127	4.21387	4.72486	0.00164453	0.013626	2
ENSMUSG00000048424	Ranbp3l	1.71133	1.04817	0.856697	2.29346	4.94682	0.00252294	0.0192074	2
ENSMUSG00000041559	Fmod	1.29666	3.27904	1.84501	4.22477	5.00661	0.00244576	0.0187278	2
ENSMUSG00000060284	Sp7	3.5945	2.26008	1.18493	3.71991	5.32958	0.00849445	0.048758	2
ENSMUSG00000030244	Gys2	2.60479	2.14009	-1.33886	4.12026	5.84124	0.000745332	0.00718388	2
ENSMUSG00000034310	Tmem132d	3.05647	2.74566	2.14702	5.05716	6.76388	0.0045129	0.0304435	2
ENSMUSG00000032564	Cpne4	-1.55044	3.47152	-0.224648	2.38466	8.59613	4.15809e-05	0.000646165	2
ENSMUSG00000026815	Gfi1b	-0.0405266	-0.537808	-0.335679	-2.14837	-10.5564	3.45059e-37	1.27513e-34	3
ENSMUSG00000030000	Add2	-0.153213	-0.647398	-1.31004	-2.64946	-10.1376	7.87753e-34	2.467e-31	3
ENSMUSG00000028332	Hemgn	-0.155305	-1.1618	-1.13179	-2.93194	-10.0265	9.0714e-44	4.41085e-41	3
ENSMUSG00000071068	Treml2	-0.420656	-1.13516	-1.07124	-1.99787	-9.39272	1.8881e-26	3.91982e-24	3
ENSMUSG00000051839	Gypa	-0.259626	-0.355735	-0.666031	-2.61602	-9.01068	1.53117e-109	7.07285e-106	3
ENSMUSG00000073400	Trim10	-0.258142	-0.576922	-0.609254	-2.89616	-8.95994	4.05891e-66	4.99976e-63	3
ENSMUSG00000038725	Pkhd1l1	-0.101603	-0.723454	-0.441334	-2.6457	-8.71221	1.34246e-42	6.20117e-40	3
ENSMUSG00000025889	Snca	0.131327	-0.237349	-0.56441	-1.68835	-8.60796	1.59437e-50	1.13305e-47	3
ENSMUSG00000085700	Hbb-bh0	0.0895312	-3.44991	-0.714837	-2.60664	-8.43966	6.30037e-15	5.46535e-13	3
ENSMUSG00000071714	Csf2rb2	0.296319	-0.309852	-0.150016	-1.71137	-8.02282	3.93721e-13	2.798e-11	3
ENSMUSG00000028717	Tal1	-0.0323342	-0.199347	-0.676164	-1.67988	-7.96612	7.8941e-97	2.43099e-93	3
ENSMUSG00000023926	Rhag	-0.267694	-0.51832	-0.943585	-3.01917	-7.89344	2.49895e-29	5.99651e-27	3
ENSMUSG00000052187	Hbb-y	-0.278549	-1.23997	-1.52131	-2.01642	-7.86728	5.25045e-18	5.88219e-16	3
ENSMUSG00000054435	Gimap4	-0.105234	-0.163157	-0.174601	0.0480458	-7.80902	3.7975e-76	7.01664e-73	3
ENSMUSG00000035459	Stab2	0.0730498	0.0845759	-0.253945	0.509488	-7.6434	4.73816e-47	2.8241e-44	3
ENSMUSG00000023216	Epb42	0.0528579	-0.382978	-0.741953	-1.79871	-7.61405	3.30521e-56	3.21423e-53	3
ENSMUSG00000006574	Slc4a1	0.13669	-0.824027	-1.08907	-2.44308	-7.47158	1.77664e-28	4.10338e-26	3
ENSMUSG00000026532	Spta1	-0.012447	-0.6835	-1.03064	-2.22399	-7.33735	3.0936e-45	1.58779e-42	3
ENSMUSG00000018654	Ikzf1	0.0410306	-0.101561	-0.592814	-1.78392	-7.32784	1.38662e-73	2.32915e-70	3
ENSMUSG00000028644	Ermap	-0.0913058	-1.2011	-0.64386	-3.33976	-7.32473	1.53519e-31	4.05224e-29	3
ENSMUSG00000030787	Lyve1	-0.116478	0.186869	-0.290748	0.570065	-7.14573	3.40138e-173	6.28473e-169	3
ENSMUSG00000031162	Gata1	-0.27812	-0.412888	-0.681857	-2.2931	-7.1305	1.03347e-58	1.06086e-55	3
ENSMUSG00000021719	Rgs7bp	0.416547	0.250083	0.880703	0.580773	-7.11456	3.35471e-32	9.39167e-30	3
ENSMUSG00000054191	Klf1	0.0490692	-0.304542	-0.532795	-2.29434	-7.08981	7.52526e-97	2.43099e-93	3
ENSMUSG00000031543	Ank1	-0.155007	-0.212895	-0.753538	-1.9696	-7.03622	6.14109e-65	7.09181e-62	3
ENSMUSG00000055691	Gja6	-0.533309	-0.592794	-0.637876	-2.58368	-6.8713	2.63026e-24	4.81182e-22	3
ENSMUSG00000058794	Nfe2	0.0316546	-0.666966	-0.644408	-2.14333	-6.74237	3.59164e-34	1.14419e-31	3
ENSMUSG00000059588	Calcrl	0.247932	0.24611	0.172322	-0.0294283	-6.71883	1.98286e-137	1.83186e-133	3
ENSMUSG00000052384	Nrros	0.415799	-0.215549	-0.0600779	-0.225961	-6.69595	3.94725e-43	1.87008e-40	3
ENSMUSG00000035566	Pcdh17	-0.289975	0.700004	-0.755244	0.119545	-6.68373	2.60336e-17	2.71765e-15	3
ENSMUSG00000052217	Hbb-bh1	-0.266135	-0.47796	-0.619281	-1.98108	-6.6602	7.77668e-39	2.99354e-36	3
ENSMUSG00000039167	Adgrl4	0.268665	0.549188	0.418803	0.590341	-6.64802	2.22449e-40	9.34134e-38	3
ENSMUSG00000034796	Cpne7	0.329892	-0.165168	-0.323114	-2.08709	-6.6309	3.2212e-35	1.06282e-32	3
ENSMUSG00000055609	Hba-x	-0.0516221	-0.565918	-0.997162	-2.03131	-6.51633	1.61633e-27	3.59819e-25	3
ENSMUSG00000058396	Gpr182	-0.124362	0.301867	0.0172584	0.29393	-6.44446	7.84552e-116	4.83206e-112	3
ENSMUSG00000026712	Mrc1	-0.051046	0.061282	-0.266174	0.480217	-6.20634	3.43703e-45	1.71638e-42	3
ENSMUSG00000046280	She	0.236662	0.245786	0.0454658	0.428904	-6.15353	6.06121e-52	4.66637e-49	3
ENSMUSG00000026614	Slc30a10	0.339351	-0.34512	-0.594986	-1.92215	-6.11047	1.53213e-22	2.26473e-20	3
ENSMUSG00000020120	Plek	-0.526944	-0.603499	-0.66074	-0.944805	-5.96633	3.70421e-27	8.14794e-25	3
ENSMUSG00000020689	Itgb3	0.139668	-0.284468	-0.552242	-0.99179	-5.84415	1.25387e-47	7.7226e-45	3
ENSMUSG00000031170	Slc38a5	0.211838	0.0141961	0.0574727	-2.37871	-5.74188	2.47409e-55	2.07789e-52	3
ENSMUSG00000022099	Dmtn	-0.26315	-1.02895	-0.775218	-2.06818	-5.61617	3.13209e-23	5.16711e-21	3
ENSMUSG00000071713	Csf2rb	0.311632	-0.295476	-0.426329	-1.72954	-5.52749	2.22955e-11	1.29139e-09	3
ENSMUSG00000006235	Epor	0.0480747	-0.0215383	-0.472177	-1.88636	-5.4888	1.09975e-47	7.00694e-45	3
ENSMUSG00000024451	Arap3	0.753781	0.541707	0.746993	0.883847	-5.46819	6.12365e-56	5.65733e-53	3
ENSMUSG00000034845	Plvap	-0.0543248	0.320358	-0.204186	0.639765	-5.40371	5.17062e-46	2.89508e-43	3
ENSMUSG00000031871	Cdh5	-0.1725	0.073125	-0.156568	0.537353	-5.3141	1.65801e-77	3.40389e-74	3
ENSMUSG00000009654	Oit3	0.116203	0.0749559	-0.106877	0.551514	-5.29321	2.97532e-86	6.87187e-83	3
ENSMUSG00000016494	Cd34	0.474126	-0.0598233	-0.0798403	0.106151	-5.26769	1.98481e-45	1.07863e-42	3
ENSMUSG00000016087	Fli1	0.116764	0.0218022	0.0169129	0.215067	-5.13942	6.4207e-91	1.69479e-87	3
ENSMUSG00000046186	Cd109	-0.0584756	-0.13251	-0.231139	0.175648	-5.13498	1.97582e-35	6.63767e-33	3
ENSMUSG00000030123	Plxnd1	-0.184451	-0.232835	-0.69895	0.103762	-5.01967	4.81294e-49	3.17603e-46	3
ENSMUSG00000042286	Stab1	0.371877	0.229035	0.349286	0.693533	-4.96636	7.19868e-39	2.83e-36	3
ENSMUSG00000025597	Klhl4	0.238657	0.725776	0.313412	0.702581	-4.96098	9.99778e-24	1.75932e-21	3
ENSMUSG00000052921	Arhgef15	0.00425421	-0.398076	-0.338329	0.184114	-4.95056	1.61331e-30	4.14015e-28	3
ENSMUSG00000034037	Fgd5	-0.0167571	-0.201091	-0.382907	0.608703	-4.62817	2.42096e-24	4.4732e-22	3
ENSMUSG00000040732	Erg	0.353197	0.590428	0.61496	0.535639	-4.51781	2.78613e-30	6.95667e-28	3
ENSMUSG00000021061	Sptb	0.0836708	-0.212296	-1.08106	-1.47728	-4.50897	4.91462e-40	2.01794e-37	3
ENSMUSG00000025270	Alas2	-0.0202141	-0.397283	-0.748893	-2.05123	-4.49157	2.07865e-42	9.36761e-40	3
ENSMUSG00000070803	Cited4	0.124643	-0.260236	-0.669609	-1.97946	-4.39152	4.21385e-67	5.56139e-64	3
ENSMUSG00000008398	Elk3	-0.279089	-0.426361	-0.237281	0.0460566	-4.32919	1.29373e-22	1.92776e-20	3
ENSMUSG00000032028	Nxpe2	-0.251223	0.0554612	-1.21649	-3.52228	-4.26167	8.60798e-09	3.27937e-07	3
ENSMUSG00000026389	Steap3	0.405703	-0.389436	-0.692954	-2.29351	-4.24893	3.81337e-25	7.4168e-23	3
ENSMUSG00000028132	Tmem56	0.250015	-0.00406229	-0.29156	-2.02935	-4.12746	3.08842e-41	1.32709e-38	3
ENSMUSG00000002997	Prkar2b	-0.111286	0.0253457	-0.316885	-1.27226	-4.09426	5.24884e-72	7.46021e-69	3
ENSMUSG00000090523	Gypc	-0.08441	0.0771824	-0.464377	-1.03614	-3.90245	6.94273e-36	2.42039e-33	3
ENSMUSG00000045930	Clec14a	0.316116	-0.0822353	0.408896	0.523919	-3.88127	2.45508e-23	4.08671e-21	3
ENSMUSG00000020053	Igf1	-0.0876103	0.520332	0.346136	0.426023	-3.87167	1.98847e-72	3.06174e-69	3
ENSMUSG00000026814	Eng	0.609275	0.283204	0.197452	0.97658	-3.85825	7.47621e-27	1.58779e-24	3
ENSMUSG00000001542	Ell2	0.0501879	-0.123442	-0.538834	-1.87941	-3.76441	1.58881e-49	1.08728e-46	3
ENSMUSG00000031342	Gpm6b	0.0972777	0.478157	0.452467	0.471344	-3.70781	2.31318e-30	5.85487e-28	3
ENSMUSG00000034248	Slc25a37	0.344343	-0.282327	-0.603393	-1.85504	-3.54768	6.03239e-37	2.1855e-34	3
ENSMUSG00000020717	Pecam1	-0.0500097	0.411628	0.00513424	0.492416	-3.54745	1.78261e-32	5.06726e-30	3
ENSMUSG00000039706	Ldb2	0.131737	0.0793892	0.116852	0.434301	-3.31567	7.00323e-33	2.02185e-30	3
ENSMUSG00000022797	Tfrc	-0.177329	-0.378083	-0.249527	-1.53124	-3.30432	1.03462e-61	1.12451e-58	3
ENSMUSG00000056492	Adgrf5	0.00195828	0.543618	-0.00212903	0.250325	-3.12331	4.63161e-39	1.8604e-36	3
ENSMUSG00000027435	Cd93	0.0706249	0.154779	-0.105525	0.339552	-3.10111	3.95961e-20	5.22584e-18	3
ENSMUSG00000021055	Esr2	-5.01652	-3.57808	-1.51721	-4.78566	-3.00292	0.00644684	0.0396796	4
ENSMUSG00000014846	Tppp3	-6.12366	-2.40982	-5.62272	-5.75427	-1.76511	1.51472e-05	0.000269111	4
ENSMUSG00000049538	Adamts16	-1.56444	-1.51053	-1.67659	3.13036	-1.72887	0.000176889	0.00216592	4
ENSMUSG00000090061	Nwd2	-4.14928	-3.65604	-1.64704	1.8824	-1.29905	0.00757015	0.0448466	4
ENSMUSG00000085166	Gm15522	-1.85041	-1.01275	-3.93991	-5.60065	-1.11395	0.0045563	0.0306692	4
ENSMUSG00000047992	Dipk1c	-5.22845	-1.35235	1.46541	-4.90257	-0.886741	0.0084787	0.0486979	4
ENSMUSG00000036298	Slc2a13	-1.85651	-3.00665	-0.461879	-2.31267	-0.613849	0.00368337	0.0259169	4
ENSMUSG00000000753	Serpinf1	-3.09618	-1.96662	-1.92196	-1.0653	-0.59737	0.00212074	0.0167242	4
ENSMUSG00000061356	Nuggc	-1.09555	-4.59841	-4.80679	-2.56482	-0.457497	0.00308108	0.0226519	4
ENSMUSG00000087354	4930404I05Rik	-3.69273	0.810574	-2.25762	-2.33194	-0.454696	0.00344816	0.0246466	4
ENSMUSG00000092889	Gm22121	-3.14294	-3.68254	0.803088	0.889789	-0.454569	0.00331443	0.0239783	4
ENSMUSG00000066178	6030445D17Rik	-5.73491	-0.895817	-4.48462	-3.40326	-0.421887	0.00487157	0.0322277	4
ENSMUSG00000074968	Ano3	-4.84053	-1.26908	-1.54517	-1.42912	-0.382296	0.000885748	0.0082241	4
ENSMUSG00000035258	Abi3bp	-3.20315	-1.27665	0.520953	-1.65148	-0.32784	0.00155754	0.0130575	4
ENSMUSG00000000957	Mmp14	0.0294364	-0.137223	-0.316124	0.496722	-0.288722	0.003325	0.024036	4
ENSMUSG00000073000	Gm10451	-3.93575	-0.585475	-1.60479	-0.884749	-0.27041	0.0035892	0.0253993	4
ENSMUSG00000030779	Rbbp6	-0.0977397	-0.0876315	-0.6414	0.0143053	-0.265024	0.00184348	0.0149443	4
ENSMUSG00000018501	Ncor1	-0.117727	-0.17206	-0.551315	-0.0692233	-0.252965	0.000946921	0.00869596	4
ENSMUSG00000027709	Mccc1	-0.209525	-0.605309	-0.808179	-0.337887	-0.225564	0.00396226	0.0275228	4
ENSMUSG00000031996	Aplp2	-0.302744	-0.180297	-0.541971	0.396491	-0.198267	1.337e-06	3.1917e-05	4
ENSMUSG00000019986	Ahi1	-0.252773	-0.475622	-1.10623	-0.363874	-0.181846	0.00823498	0.0476088	4
ENSMUSG00000049775	Tmsb4x	-0.212185	-0.231591	-0.132547	0.336872	-0.163366	0.00641832	0.0395305	4
ENSMUSG00000054428	Atpif1	-0.431889	-0.477653	-0.456217	-0.209379	-0.159795	5.04189e-05	0.000759861	4
ENSMUSG00000031245	Hmgn5	-0.201873	-1.08349	-0.552365	-0.0180542	-0.129674	0.00566806	0.0361943	4
ENSMUSG00000032231	Anxa2	-0.305113	-0.469327	-0.0941071	0.314481	-0.123388	0.00181285	0.01473	4
ENSMUSG00000026987	Baz2b	-0.273554	-0.205268	-0.665812	0.000994839	-0.119962	0.00821686	0.0475487	4
ENSMUSG00000090622	A930033H14Rik	-1.47541	-3.18865	-0.168402	-0.003501	-0.116997	0.000582772	0.00586486	4
ENSMUSG00000029622	Arpc1b	-0.067091	-0.452052	-0.472248	0.287845	-0.10927	8.72597e-06	0.000166388	4
ENSMUSG00000045328	Cenpe	-0.167937	-0.056561	-0.445179	0.246615	-0.105547	0.00228415	0.0177628	4
ENSMUSG00000034868	Myl12b	-0.33711	-0.31571	-0.319554	0.151818	-0.0897826	0.000707796	0.0068759	4
ENSMUSG00000045948	Mrps12	-0.440999	-0.0553452	-1.18816	-0.295775	-0.0848688	2.19321e-09	9.29449e-08	4
ENSMUSG00000028158	Mttp	-0.173675	-0.0131347	-0.374662	0.1077	-0.0757291	0.00434001	0.029536	4
ENSMUSG00000026496	Parp1	-0.138847	-0.0734094	-0.375638	0.0509641	-0.0712712	0.00339221	0.024388	4
ENSMUSG00000041258	Zfp236	-0.622308	0.041063	-0.621322	-0.279723	-0.0684055	0.00507627	0.0332603	4
ENSMUSG00000054808	Actn4	-0.0453887	-0.104742	-0.339776	0.320603	-0.0479805	0.000872009	0.00813332	4
ENSMUSG00000006005	Tpr	-0.0684643	-0.0149563	-0.414584	0.275962	-0.0435231	0.00278654	0.0208112	4
ENSMUSG00000020056	Washc3	-0.597464	-0.515156	-0.279893	-0.234159	-0.0269795	5.16778e-05	0.000774412	4
ENSMUSG00000085196	Gm14963	-0.908562	-3.94125	0.363937	2.10215	-0.0204135	0.000763209	0.00732562	4
ENSMUSG00000021556	Golm1	-0.152055	-0.153244	-0.577841	0.3983	-0.0130456	5.93136e-05	0.000872562	4
ENSMUSG00000027642	Rpn2	-0.0253867	-0.0251674	-0.41467	0.325713	0.011331	0.000191419	0.00231016	4
ENSMUSG00000025809	Itgb1	0.00327109	-0.0484684	-0.0548104	0.294156	0.0137252	0.00779695	0.045822	4
ENSMUSG00000051557	Pusl1	-1.08007	0.818051	-0.904537	-0.132692	0.0143076	4.24439e-07	1.13493e-05	4
ENSMUSG00000033342	Plppr5	-6.17611	-1.54313	-6.22582	-1.79962	0.0149605	8.9216e-07	2.22162e-05	4
ENSMUSG00000041548	Hspb8	-0.181818	-1.0398	-0.172997	0.224188	0.0215266	0.00658427	0.040324	4
ENSMUSG00000001942	Siae	-0.400639	-0.538611	-0.356481	0.0759054	0.021548	0.0011971	0.0105638	4
ENSMUSG00000000631	Myo18a	0.0878922	0.0672299	-0.490281	0.404681	0.0313045	0.0075703	0.0448466	4
ENSMUSG00000029580	Actb	0.0380659	-0.044398	-0.149319	0.21174	0.0325069	0.0053871	0.034852	4
ENSMUSG00000030214	Plbd1	0.114045	-0.885477	0.224489	0.3038	0.0440175	0.000136282	0.00174503	4
ENSMUSG00000032562	Gnai2	0.0538486	-0.0838724	-0.0896452	0.37617	0.0507678	0.00796163	0.0464499	4
ENSMUSG00000026977	2019-03-07	-0.356803	0.0441191	-0.157453	-0.538652	0.0578144	0.000428601	0.00455916	4
ENSMUSG00000020571	Pdia6	-0.100904	0.00955294	-0.240261	0.388133	0.0630142	0.000449334	0.00473337	4
ENSMUSG00000002524	Puf60	-0.237912	0.0158848	-0.267487	0.283658	0.0694382	0.00630598	0.0390156	4
ENSMUSG00000003402	Prkcsh	-0.219103	-0.112194	-0.309823	0.411862	0.0722059	0.00629976	0.0390083	4
ENSMUSG00000022565	Plec	0.334668	0.204924	-0.382469	0.599018	0.0723118	8.45353e-05	0.00117973	4
ENSMUSG00000037815	Ctnna1	-0.0312453	-0.0676443	-0.154913	0.280901	0.0795264	0.0048173	0.0319603	4
ENSMUSG00000031447	Lamp1	-0.0663283	-0.18812	-0.30855	0.319912	0.096356	0.000290787	0.0032922	4
ENSMUSG00000022003	Slc25a30	0.370646	-1.33031	0.546391	0.123726	0.0998597	1.33276e-11	8.02131e-10	4
ENSMUSG00000015994	Fnta	-0.156638	0.187622	0.158159	0.394946	0.10029	0.00239944	0.0184379	4
ENSMUSG00000022477	Aco2	0.00176172	-0.166038	-0.506382	0.185128	0.105423	7.87291e-05	0.00110706	4
ENSMUSG00000027559	Car3	-1.59295	0.44777	-5.07986	-0.621212	0.112486	0.005042	0.0331063	4
ENSMUSG00000001794	Capns1	0.0601353	-0.0213632	-0.121376	0.360115	0.125549	0.00184358	0.0149443	4
ENSMUSG00000027248	Pdia3	-0.0228552	0.0210884	-0.11483	0.462265	0.125937	0.000178261	0.00217551	4
ENSMUSG00000057666	Gapdh	-0.21924	0.742563	-0.784479	0.382014	0.12998	0.0010984	0.00983291	4
ENSMUSG00000064181	Rab3ip	-0.233467	-0.0851038	0.255362	0.205925	0.131093	0.00303471	0.0223931	4
ENSMUSG00000035168	Tanc1	-0.0902357	0.129655	-0.0240481	0.687963	0.133371	0.00130416	0.0113078	4
ENSMUSG00000037001	Zfp39	-0.828926	0.616192	-0.519724	-0.0273847	0.134291	1.73077e-06	4.00242e-05	4
ENSMUSG00000039262	Prrc2b	0.0922504	-0.00308603	-0.387956	0.355535	0.137776	0.00625047	0.0387866	4
ENSMUSG00000021973	Micu2	-0.199108	-0.563798	-0.502973	-0.161728	0.139497	0.000821063	0.00774415	4
ENSMUSG00000005125	Ndrg1	0.246735	-0.453718	0.742204	0.00786681	0.140616	0.00737122	0.044009	4
ENSMUSG00000003814	Calr	0.00460686	-0.015432	-0.0698427	0.366903	0.1487	0.000668059	0.00656581	4
ENSMUSG00000021939	Ctsb	-0.142263	-0.112755	-0.354551	0.281385	0.150211	0.000207536	0.00247877	4
ENSMUSG00000037795	N4bp2	-0.155259	-0.0300737	-0.172804	-0.236244	0.150926	0.00355026	0.0252204	4
ENSMUSG00000045201	Lrrc3b	-2.37822	-1.34021	-2.4362	-0.599583	0.151044	0.00320485	0.0233594	4
ENSMUSG00000026842	Abl1	-0.216315	-0.24622	-0.391626	0.209092	0.157595	0.00303979	0.0224216	4
ENSMUSG00000021998	Lcp1	-0.204109	-0.139107	-0.211384	0.0329539	0.160238	0.00874188	0.0499455	4
ENSMUSG00000004610	Etfb	-0.215208	-0.25421	-0.254988	0.261513	0.160767	0.000367048	0.00399173	4
ENSMUSG00000055653	Gpc3	-0.223598	0.183477	-0.286014	0.501763	0.160842	0.000324224	0.00360451	4
ENSMUSG00000045763	Basp1	-0.110706	0.168715	-0.590535	0.466634	0.161545	0.0047109	0.0314236	4
ENSMUSG00000013076	Amotl1	0.473531	0.205628	-0.0443024	0.910381	0.166352	0.000232599	0.0027444	4
ENSMUSG00000036591	Arhgap21	-0.0752274	-0.195328	-0.335784	0.106437	0.171576	0.0017313	0.0142127	4
ENSMUSG00000009376	Met	0.201589	-0.599985	0.138436	-0.513724	0.17338	0.00414535	0.0285265	4
ENSMUSG00000021676	Iqgap2	-0.0738399	-0.228272	-0.263948	0.371759	0.175361	1.07469e-05	0.000199368	4
ENSMUSG00000025369	Smarcc2	-0.0165756	-0.0717465	-0.445202	0.184621	0.175478	0.00232182	0.0179876	4
ENSMUSG00000026728	Vim	0.128824	0.254572	0.205833	0.546513	0.175485	1.45292e-05	0.000259629	4
ENSMUSG00000048756	Foxo3	0.175709	-0.338212	-0.164294	-0.645825	0.1776	0.00142688	0.0121551	4
ENSMUSG00000026249	Serpine2	0.00477982	0.29899	-0.410199	0.911234	0.184515	0.00610801	0.0381792	4
ENSMUSG00000023118	Sympk	-0.0462832	0.0210668	-0.316236	0.435528	0.186352	0.00229199	0.0178162	4
ENSMUSG00000020315	Sptbn1	-0.0183626	-0.104869	-0.30899	0.315615	0.187472	2.26932e-05	0.000382924	4
ENSMUSG00000059248	2019-09-09	0.153932	0.125128	-0.157755	0.433757	0.187573	0.000125231	0.00162598	4
ENSMUSG00000026107	Nabp1	-0.147247	-0.0207172	0.342397	-0.0623474	0.188655	0.00110288	0.0098635	4
ENSMUSG00000039704	Lmbrd2	0.00732199	-0.167632	0.32699	-0.133111	0.196099	0.00743281	0.0442449	4
ENSMUSG00000039831	Arhgap29	-0.0978547	-0.217498	0.0716747	0.0575407	0.201876	0.00591232	0.0372847	4
ENSMUSG00000025885	Myo5b	-0.0557565	-0.0383797	-0.329073	0.360476	0.203337	0.00153091	0.0128927	4
ENSMUSG00000003316	Glg1	-0.0604665	-0.169872	-0.156325	0.203555	0.205238	0.00179177	0.0146091	4
ENSMUSG00000030772	Dkk3	-0.0498554	-0.275047	-1.03534	-0.663173	0.212527	0.00028744	0.00326438	4
ENSMUSG00000029213	Commd8	0.266428	0.0387672	0.35403	0.0576202	0.213036	0.00699397	0.0422244	4
ENSMUSG00000037003	Tns2	0.00259678	-0.659158	-0.380478	0.319691	0.213361	0.00609199	0.0381049	4
ENSMUSG00000018707	Dync1h1	0.125923	0.0365158	-0.180513	0.377443	0.213488	0.000109043	0.00145053	4
ENSMUSG00000029767	Calu	-0.0343406	-0.167333	-0.247051	0.326514	0.215351	1.15313e-06	2.7888e-05	4
ENSMUSG00000050052	Tdrp	-0.25304	-0.119897	-0.0357026	-0.196867	0.216806	0.00466568	0.0312008	4
ENSMUSG00000042446	Zmym4	-0.0260076	0.0526402	-0.0661707	-0.271072	0.217859	0.00181931	0.014776	4
ENSMUSG00000035992	Fnip1	-0.00176979	0.00394863	0.457986	-0.053615	0.220887	0.000512385	0.00526256	4
ENSMUSG00000020669	Sh3yl1	0.131311	-0.162302	-0.288438	-1.26883	0.221298	2.51221e-05	0.000418559	4
ENSMUSG00000051159	Cited1	-0.0290991	0.0562124	0.0872952	0.398173	0.223581	0.00751221	0.0446025	4
ENSMUSG00000025130	P4hb	-0.114552	-0.0933451	-0.208388	0.415431	0.227255	7.89035e-06	0.000152341	4
ENSMUSG00000032340	Neo1	-0.0561713	-0.194446	-0.227823	0.0451501	0.228089	0.00799933	0.046567	4
ENSMUSG00000041702	Btbd7	0.109155	-0.0221166	0.466179	0.0243002	0.237319	0.00414764	0.0285316	4
ENSMUSG00000021910	Nisch	0.00160926	-0.0593184	-0.0963598	0.149483	0.237717	0.00645843	0.0397377	4
ENSMUSG00000031700	Gpt2	-0.456761	-0.785736	-0.302639	-0.152288	0.242984	3.99114e-05	0.000625482	4
ENSMUSG00000024507	Hsd17b4	-0.308794	-0.0895575	-0.278638	0.0041605	0.247879	0.00272086	0.020486	4
ENSMUSG00000024990	Rbp4	-0.166013	-0.281595	-0.25602	0.19842	0.249324	1.41914e-06	3.35314e-05	4
ENSMUSG00000009681	Bcr	0.00639952	0.0646668	-0.191221	0.499039	0.253519	3.51718e-05	0.000562658	4
ENSMUSG00000025465	Echs1	0.286371	0.0409306	0.574782	0.302829	0.255045	0.00219874	0.0172144	4
ENSMUSG00000027189	Trim44	-0.0199251	0.056286	-0.136623	0.18438	0.255404	0.00846088	0.0486257	4
ENSMUSG00000026980	Ly75	-0.196823	-0.113117	-0.284128	0.235124	0.257355	1.57699e-05	0.000278567	4
ENSMUSG00000035504	Reep6	-0.115195	-0.136931	-0.191361	0.0832721	0.257648	0.00161607	0.0134324	4
ENSMUSG00000033794	Lpcat2b	0.0998492	-0.105025	0.146043	4.52727	0.258059	0.000841719	0.00790266	4
ENSMUSG00000024640	Psat1	0.0278793	-0.225606	0.0532821	-0.0550157	0.259634	0.00268432	0.0202524	4
ENSMUSG00000034205	Loxl2	-0.0859603	-0.18613	-0.347792	0.403954	0.260909	4.01114e-05	0.000628083	4
ENSMUSG00000025823	Pdia4	0.00752483	0.0342181	-0.232983	0.410804	0.26188	7.21193e-06	0.000140564	4
ENSMUSG00000032366	Tpm1	-0.152207	0.0372021	-0.197107	0.177974	0.26202	0.00409412	0.0282683	4
ENSMUSG00000038828	Tmem214	0.144543	0.00254329	-0.167228	0.207496	0.262784	0.00595556	0.0374799	4
ENSMUSG00000018481	Appbp2	0.00833356	0.0129202	0.0377805	-0.0308173	0.264025	0.00663767	0.040536	4
ENSMUSG00000068747	Sort1	-0.118034	-0.213308	0.25893	0.384669	0.26494	0.00505875	0.0331809	4
ENSMUSG00000037355	Uvssa	0.114347	-0.89108	-0.802706	0.059222	0.265815	0.00597866	0.0375668	4
ENSMUSG00000034088	Hdlbp	-0.066841	-0.0661068	-0.208518	0.345352	0.266264	2.01306e-06	4.57315e-05	4
ENSMUSG00000030084	Plxna1	0.268321	0.0111607	-0.268189	0.309533	0.267967	0.000812153	0.00768758	4
ENSMUSG00000030062	Rpn1	0.0528662	-0.00987146	-0.131337	0.296812	0.268287	0.00295711	0.0218992	4
ENSMUSG00000021488	Nsd1	0.0804113	0.0307771	-0.0115377	0.132845	0.271771	0.00639852	0.039448	4
ENSMUSG00000046841	Ckap4	-0.0290056	-0.107597	-0.157562	0.502851	0.273004	2.38942e-07	6.83427e-06	4
ENSMUSG00000006373	Pgrmc1	-0.150761	-0.107991	-0.040147	0.149746	0.273835	0.00116686	0.0103306	4
ENSMUSG00000001507	Itga3	0.0289136	-0.0689707	-0.472181	0.357495	0.274231	3.08772e-06	6.6494e-05	4
ENSMUSG00000040462	Os9	0.117306	0.0137936	-0.801292	0.283068	0.27645	0.00441682	0.0298936	4
ENSMUSG00000002778	Kdelr1	-0.190899	-0.250858	-0.0937365	0.0741407	0.278709	0.000791842	0.00754168	4
ENSMUSG00000091955	Gm9844	-0.256464	-0.141338	-0.415497	0.4321	0.28028	0.00620921	0.0386288	4
ENSMUSG00000020376	Rnf130	-0.155024	-0.257671	0.0816131	0.0674058	0.282912	0.00069626	0.00678165	4
ENSMUSG00000033004	Mycbp2	-0.00222326	-0.123809	-0.182485	0.137355	0.283244	0.00272425	0.020486	4
ENSMUSG00000033671	Cep350	0.0978049	-0.140633	-0.251488	0.245618	0.285498	0.00660879	0.040434	4
ENSMUSG00000031740	Mmp2	0.293777	0.226401	-0.500339	0.705314	0.286511	0.00314564	0.0230277	4
ENSMUSG00000025278	Flnb	0.056696	-0.0777282	-0.119238	0.252245	0.286872	0.00191056	0.0153953	4
ENSMUSG00000018999	Slc35b4	0.178674	-0.076297	0.216881	-0.00910909	0.289145	0.00179442	0.0146188	4
ENSMUSG00000025026	Add3	-0.0386858	-0.13761	-0.167417	0.0571097	0.289231	0.00398308	0.0276466	4
ENSMUSG00000009090	Ap1b1	0.0904307	0.0791333	-0.179008	0.293277	0.290823	0.00637322	0.0393078	4
ENSMUSG00000050071	Bex1	-0.0816371	-0.213453	0.0171771	0.0940857	0.293945	0.00153368	0.0129102	4
ENSMUSG00000015143	Actn1	0.0207765	0.0848832	-0.100677	0.506888	0.295055	9.73337e-05	0.00131947	4
ENSMUSG00000045975	C2cd2	-0.249995	-0.586523	-0.683358	-0.0872939	0.29528	0.00140822	0.0120354	4
ENSMUSG00000040651	Tasor	-0.142234	-0.0567566	0.0238272	-0.261935	0.296569	0.00174256	0.0142867	4
ENSMUSG00000060985	Tdrd5	-0.261338	-0.282882	0.34672	-0.40824	0.296895	0.00175712	0.0143834	4
ENSMUSG00000022106	Rcbtb2	-0.172098	-0.100662	-0.22235	-0.071025	0.299815	0.00675845	0.0411182	4
ENSMUSG00000041488	Stx3	-0.246844	0.0430719	-0.0870695	0.209061	0.299897	0.000240551	0.0028238	4
ENSMUSG00000024740	Ddb1	-0.0832631	-0.168605	-0.0972277	0.10291	0.303434	2.10643e-05	0.000357397	4
ENSMUSG00000024079	Eif2ak2	-0.186949	-0.168949	-0.426224	0.274206	0.303864	0.00745083	0.0443235	4
ENSMUSG00000031591	Asah1	-0.169361	-0.20403	-0.10107	0.245707	0.305287	0.00484255	0.0320702	4
ENSMUSG00000026305	Lrrfip1	-0.00991803	0.0229185	-0.367421	0.131954	0.306401	0.00619918	0.0385794	4
ENSMUSG00000024132	Eci1	0.337242	-0.519643	-0.565127	0.339165	0.306499	0.00235919	0.0182083	4
ENSMUSG00000042750	Bex2	-0.0242791	-0.212532	-0.0956185	0.138099	0.30724	0.00186286	0.0150635	4
ENSMUSG00000017950	Hnf4a	0.079208	0.00376999	-0.214632	0.0943425	0.307273	0.00380912	0.0266696	4
ENSMUSG00000018042	Cyb5r3	-0.049453	-0.0453116	-0.445276	-0.0945249	0.309353	0.00190747	0.0153771	4
ENSMUSG00000028405	Aco1	-0.139984	0.073252	-0.119545	0.361563	0.309513	0.000243018	0.00284525	4
ENSMUSG00000022420	Dnal4	-0.531824	0.318388	1.11878	0.320874	0.311537	0.00573355	0.0364767	4
ENSMUSG00000051257	Trap1a	-0.0246295	-0.197932	-0.419847	0.212931	0.312599	1.35386e-06	3.21947e-05	4
ENSMUSG00000069808	Fam57a	0.13743	0.349524	0.379295	-0.0699549	0.313183	0.005523	0.0355322	4
ENSMUSG00000025289	Prdx4	-0.118381	-0.15054	0.00804872	0.201476	0.313392	0.00146833	0.0124394	4
ENSMUSG00000003662	Ciao1	-0.231091	-0.0488577	-0.0552135	0.193041	0.315545	0.00311932	0.0228713	4
ENSMUSG00000049606	Zfp644	-0.017178	0.0287893	0.183094	-0.105979	0.317931	0.00217264	0.0170608	4
ENSMUSG00000033577	Myo6	-0.0991027	-0.0288507	-0.0574705	0.130282	0.319266	0.000469091	0.00489407	4
ENSMUSG00000025217	Btrc	-0.189524	-0.249029	-0.419878	-0.0697192	0.323184	0.00546405	0.0352388	4
ENSMUSG00000054843	Atrnl1	-0.239912	-0.302486	-0.294628	0.0838345	0.323363	0.000583973	0.00587374	4
ENSMUSG00000032216	Nedd4	-0.0167548	0.0185877	-0.0873933	0.254723	0.323633	2.99264e-05	0.000488041	4
ENSMUSG00000028307	Aldob	-0.140748	-0.175519	-0.109464	0.00222271	0.326672	0.00336863	0.0242472	4
ENSMUSG00000026478	Lamc1	-0.0127987	-0.111958	-0.274166	0.392349	0.327744	0.00100181	0.0091223	4
ENSMUSG00000023010	Tmbim6	0.251632	0.0104032	0.0946169	0.458783	0.327744	0.00441303	0.0298899	4
ENSMUSG00000038459	Abhd17c	-0.120064	-0.0716374	0.0666645	-0.0102939	0.328703	0.0027683	0.0207336	4
ENSMUSG00000024012	Mtch1	-0.0868312	-0.23406	-0.156459	0.0691391	0.328934	0.00063072	0.00624869	4
ENSMUSG00000027520	Zdbf2	0.0789884	-0.479173	-0.10878	0.14527	0.329168	1.31202e-06	3.14425e-05	4
ENSMUSG00000026623	Lpgat1	-0.0719312	0.0658759	0.00851815	0.180107	0.329663	0.00329779	0.0238954	4
ENSMUSG00000070047	Fat1	-0.0682922	-0.0774583	-0.259004	0.175185	0.332309	0.000641477	0.00634166	4
ENSMUSG00000026484	Rnf2	0.0366077	0.0796054	0.178272	-0.0176051	0.332535	0.00168992	0.0139251	4
ENSMUSG00000033161	Atp1a1	-0.0612024	-0.103616	-0.281019	0.247011	0.332705	3.06663e-06	6.6194e-05	4
ENSMUSG00000031708	Tecr	-0.079204	-0.138533	-0.188047	-0.0501029	0.332879	0.00811038	0.0471096	4
ENSMUSG00000015224	Cyp2j9	-3.9428	-2.93497	-5.013	-1.24762	0.333087	0.00474654	0.0315662	4
ENSMUSG00000045205	Dpy19l4	-0.00176636	-0.0578289	0.248234	-0.155338	0.334483	0.000674472	0.00661794	4
ENSMUSG00000051579	Tceal8	0.111928	0.0791866	0.0590646	-0.0279391	0.335186	0.00852379	0.0489112	4
ENSMUSG00000035476	Tab3	-0.227569	0.0989115	0.0672598	-0.140565	0.337195	0.00830058	0.0478683	4
ENSMUSG00000028914	Casp9	-0.304344	-0.428914	-0.254833	-0.302067	0.337228	0.00835429	0.0481029	4
ENSMUSG00000019370	Calm3	-0.0525815	-0.176138	-0.0537	0.194143	0.337791	0.00322455	0.0234474	4
ENSMUSG00000040359	Ufl1	0.0192957	-0.136123	-0.0268574	-0.23125	0.339588	0.00419846	0.0287954	4
ENSMUSG00000054021	Sirt5	-0.100827	-0.872456	-0.625801	0.40826	0.339615	0.00459369	0.030831	4
ENSMUSG00000034640	Tiparp	-0.00264838	-0.0328323	0.211169	0.166552	0.341101	0.00576245	0.0366012	4
ENSMUSG00000029814	Igf2bp3	-0.114247	-0.0195891	-0.102192	0.165037	0.34623	1.40575e-06	3.32726e-05	4
ENSMUSG00000050271	Prag1	-0.0722588	0.177281	-0.288848	0.127613	0.346302	0.00439855	0.0298293	4
ENSMUSG00000062234	Gak	0.166688	0.160395	-0.080063	0.13903	0.346692	0.00322905	0.0234667	4
ENSMUSG00000053774	Ubxn7	0.0719739	0.00502863	0.104536	-0.224418	0.350196	0.00115894	0.0102901	4
ENSMUSG00000078566	Bnip3	-0.148518	-0.20669	0.196177	0.0195246	0.35215	0.0061166	0.03822	4
ENSMUSG00000031751	Amfr	-0.0767612	0.0274138	-0.0496911	0.234401	0.35283	0.00598003	0.0375668	4
ENSMUSG00000021477	Ctsl	-0.105307	0.078859	-0.232178	0.300969	0.353302	6.60622e-05	0.000958774	4
ENSMUSG00000029071	Dvl1	0.0519935	0.36549	-0.497577	0.481977	0.355778	0.00456613	0.0307241	4
ENSMUSG00000025544	Tm9sf2	-0.00238627	0.0491633	0.167387	-0.00373665	0.364976	0.000836933	0.00786572	4
ENSMUSG00000024503	Spink1	0.0114217	-0.0885091	-0.236338	0.0433084	0.366103	0.00311367	0.022839	4
ENSMUSG00000025736	Jmjd8	-0.551836	-0.0132005	-0.798158	-0.259336	0.366823	0.00142175	0.0121282	4
ENSMUSG00000041959	S100a10	-0.20815	-0.105985	0.0930086	0.237586	0.366874	0.00861734	0.0493714	4
ENSMUSG00000024052	Lpin2	-0.217088	-0.0985192	0.0924439	0.142446	0.367272	0.000871273	0.00813056	4
ENSMUSG00000040151	Hs2st1	-0.107368	-0.104747	0.241188	0.0652434	0.367932	0.00492428	0.032495	4
ENSMUSG00000020432	Tcn2	0.0140913	-0.00439009	-0.331525	0.530284	0.368478	6.90423e-05	0.000991987	4
ENSMUSG00000020003	Pex7	-0.279256	-0.233231	-0.423647	-0.389649	0.370835	0.000529509	0.00541032	4
ENSMUSG00000018425	Dhx40	0.0738056	-0.0884385	-0.00359627	0.104413	0.370999	0.000466939	0.00487713	4
ENSMUSG00000069255	Dusp22	-0.417259	-0.261311	0.302583	-0.163865	0.371132	0.00834987	0.0481029	4
ENSMUSG00000021709	Erbin	-0.0897306	0.157758	0.0529076	0.188078	0.371269	0.00175188	0.0143481	4
ENSMUSG00000015766	Eps8	-0.0195379	0.449405	-0.240677	0.0430184	0.372974	0.000108487	0.00144418	4
ENSMUSG00000074221	Zfp568	0.111507	-0.0795802	0.110414	0.0283893	0.37309	0.00171346	0.014096	4
ENSMUSG00000018567	Gabarap	-0.0806406	-0.098315	-0.0206276	0.144159	0.373148	0.00432053	0.0294585	4
[truncated: 1,171 more rows]
