# Supplementary material for: Differential Etv2 threshold requirement for endothelial and erythropoietic development
Source: Cell Rep. Author manuscript; Available in PMC 2022 Jun 16. (PMC9203129; doi:10.1016/j.celrep.2022.110881)
Supplement: 3 [file NIHMS1812256-supplement-3.xlsx]

## Sheet: Cluster3
Table S2A. Mean-normalized CPM expression and standard deviation for genes belonging to Cluster 3.
		Etv2+/+		Etv2+/enhΔ		Etv2+/Δ		Etv2enhΔ/enhΔ		Etv2enhΔ/Δ		Etv2Δ/Δ
Gene	Tertile	Normalized CPM	Std.dev	Normalized CPM	Std.dev	Normalized CPM	Std.dev	Normalized CPM	Std.dev	Normalized CPM	Std.dev	Normalized CPM	Std.dev
Ermap	1st	1	0.454681	0.975415	0.448421	0.481805	0.27292	0.674816	0.407599	0.114773	0.0493733	0.0266659	0.00913274
Hemgn	1st	1	0.334789	0.908323	0.334497	0.499028	0.33498	0.482733	0.292387	0.134572	0.108001	0.0121141	0.0015902
Nxpe2	1st	1	0.491655	0.604611	0.386244	1.05704	0.422172	0.611389	0.319069	0.1347	0.050359	0.125374	0.160447
Rhag	1st	1	0.579567	0.80154	0.238588	0.733718	0.30742	0.558883	0.460025	0.136975	0.0473532	0.0302319	0.00602595
Trim10	1st	1	0.191258	0.800872	0.254457	0.672639	0.186483	0.682585	0.277033	0.159764	0.0688671	0.0342789	0.0017345
Gypa	1st	1	0.147414	0.822394	0.140578	0.798432	0.184591	0.649739	0.241301	0.16236	0.0941936	0.00718304	0.00204518
Slc4a1	1st	1	0.358746	1.05148	0.28965	0.589315	0.340274	0.517973	0.368734	0.17772	0.108211	0.00923165	0.00845868
Pkhd1l1	1st	1	0.423359	0.972305	0.405979	0.666241	0.263397	0.762338	0.403643	0.194055	0.0633528	0.0476317	0.00713073
Hbb-bh0	1st	1	0.375195	0.899928	0.217082	0.153215	0.167345	0.545577	0.274047	0.198954	0.157569	0.00752919	0.00145662
Spta1	1st	1	0.435028	0.937524	0.33527	0.568292	0.253574	0.470216	0.180601	0.210845	0.122395	0.012361	0.00567437
Klf1	1st	1	0.155636	1.03895	0.246046	0.81824	0.153124	0.697699	0.255607	0.216066	0.0704208	0.0233468	0.0059217
Hba-x	1st	1	0.213598	0.83154	0.226386	0.662095	0.318601	0.553551	0.335874	0.221606	0.157668	0.0143987	0.0182346
Steap3	1st	1	0.453513	1.21722	0.621767	0.786129	0.242801	0.682628	0.29722	0.227351	0.102914	0.0887839	0.025932
Gja6	1st	1	0.354253	0.718189	0.528196	0.739239	0.364196	0.748583	0.374514	0.228888	0.0630252	0.0862456	0.0150101
Tmem56	1st	1	0.244887	1.09181	0.244876	1.00206	0.3384	0.842134	0.28597	0.22966	0.118618	0.0657113	0.0329499
Add2	1st	1	0.345316	0.970929	0.261343	0.701672	0.313656	0.455851	0.231903	0.236513	0.0532145	0.0899435	0
Slc38a5	1st	1	0.215194	1.08878	0.185264	0.997812	0.236193	1.05184	0.312616	0.237475	0.0552174	0.0857334	0.0237633
Hbb-bh1	1st	1	0.237551	0.817991	0.188966	0.78618	0.536319	0.690296	0.429272	0.242389	0.191394	0.0174397	0.00552994
Gata1	1st	1	0.166084	0.856991	0.281782	0.788102	0.238637	0.640193	0.126411	0.243526	0.0671337	0.0508363	0.00795219
Gfi1b	1st	1	0.353316	0.863406	0.266692	0.671575	0.22395	0.826376	0.422327	0.246071	0.112428	0.0582153	7.75792e-18
Hbb-y	1st	1	0.610172	0.82009	0.320801	0.417619	0.325587	0.347168	0.247498	0.248391	0.272198	0.0046872	0.00537433
Ell2	1st	1	0.211434	0.936047	0.185582	0.904523	0.311552	0.714526	0.259505	0.252054	0.123482	0.0778909	0.0363441
Slc25a37	1st	1	0.217656	1.14709	0.265649	0.798912	0.196913	0.67879	0.254145	0.258174	0.0904451	0.0882752	0.0692613
Nfe2	1st	1	0.505018	1.0506	0.251907	0.646979	0.271163	0.625582	0.232905	0.258697	0.100387	0.0479946	0.00787212
Cited4	1st	1	0.134631	1.00879	0.217143	0.824835	0.13755	0.653336	0.238276	0.259478	0.0602929	0.0720437	0.0247077
Ank1	2nd	1	0.200371	0.944906	0.226585	0.875941	0.274133	0.600535	0.305991	0.27135	0.0485951	0.0216425	0.00861304
Alas2	2nd	1	0.292133	1.03923	0.209373	0.783617	0.227053	0.597655	0.223923	0.273671	0.0918427	0.0755887	0.0139378
Slc30a10	2nd	1	0.521908	1.23251	0.479089	0.807379	0.210038	0.698504	0.274797	0.277217	0.167563	0.0474623	0.022612
Dmtn	2nd	1	0.196836	0.81366	0.166546	0.520203	0.159676	0.62895	0.179883	0.277971	0.167384	0.0761426	0.0207615
Ikzf1	2nd	1	0.179231	0.970742	0.325914	0.934883	0.175549	0.695208	0.2113	0.280983	0.0750623	0.0173016	0.00826951
Epb42	2nd	1	0.178967	0.970663	0.327746	0.787536	0.261345	0.655063	0.207912	0.286278	0.161701	0.0244697	0.00794316
Cpne7	2nd	1	0.299235	1.14083	0.205524	0.874392	0.294169	0.812659	0.302429	0.289872	0.114709	0.0843058	0.0134985
Epor	2nd	1	0.273667	0.944085	0.245619	0.950638	0.209732	0.723065	0.201699	0.291075	0.0956808	0.0644928	0.0170925
Csf2rb	2nd	1	0.494701	1.21642	0.459795	0.809504	0.317977	0.748515	0.669595	0.312444	0.181355	0.0383601	0.0241622
Tal1	2nd	1	0.294484	0.976615	0.142303	0.90435	0.243367	0.645949	0.198165	0.312552	0.134278	0.0153752	0.00222205
Snca	2nd	1	0.368038	0.982159	0.381541	0.819511	0.257648	0.689278	0.141961	0.320265	0.128248	0.0563626	0.00247953
Treml2	2nd	1	0.532307	0.873353	0.195006	0.525488	0.296881	0.497199	0.257207	0.324384	0.118714	0.0640342	0.00156045
Tfrc	2nd	1	0.199432	0.926584	0.368875	0.79497	0.141064	0.85615	0.222966	0.349954	0.115795	0.111683	0.0162646
Csf2rb2	2nd	1	0.688646	1.32918	0.584553	0.868792	0.409182	0.890091	0.729049	0.374231	0.148409	0.0928202	0.0036589
Sptb	2nd	1	0.204528	1.09799	0.314726	0.877152	0.210303	0.466512	0.150886	0.375776	0.0926669	0.0508382	0.0250391
Prkar2b	2nd	1	0.190721	0.917788	0.158255	1.04947	0.212799	0.834715	0.221538	0.409599	0.106815	0.0765687	0.0337589
Gypc	2nd	1	0.151539	0.935277	0.303159	1.0364	0.132139	0.722808	0.155262	0.493438	0.105617	0.0796273	0.0485917
Itgb3	2nd	1	0.272588	1.19701	0.231858	0.844632	0.300311	0.682775	0.173991	0.538598	0.105023	0.0518063	0.0357613
Plek	2nd	1	0.358421	0.861415	0.289519	0.763848	0.348931	0.673729	0.217795	0.608572	0.241898	0.0533451	0.0230546
Nrros	2nd	1	0.316326	1.24098	0.216684	0.857554	0.342644	0.962705	0.102929	0.838774	0.0898526	0.0876103	0.0178026
Pcdh17	2nd	1	0.723712	0.692139	0.485338	1.43583	0.53908	0.59266	0.380113	0.954933	0.275667	0.0845727	0.0119384
Calcrl	2nd	1	0.215131	1.15194	0.235432	1.19611	0.296023	1.14368	0.308624	0.964317	0.190731	0.0159141	0.00239357
Cd34	2nd	1	0.186888	1.30986	0.598263	0.954794	0.307063	0.956425	0.225976	1.05095	0.254056	0.0679155	0.0153619
Elk3	2nd	1	0.31943	0.924895	0.396894	0.77359	0.27689	0.835851	0.130216	1.07847	0.164857	0.0894326	0.0534186
Arhgef15	2nd	1	0.510777	1.01844	0.310067	0.720104	0.251754	0.698649	0.212641	1.07986	0.404566	0.0738132	0.0234131
Gimap4	2nd	1	0.243474	1.0135	0.133514	0.931563	0.285404	0.900376	0.328154	1.09332	0.158046	0.0391756	0.00471034
Plxnd1	3rd	1	0.418769	0.979303	0.20671	0.850014	0.239669	0.583676	0.172392	1.11043	0.185228	0.0439489	0.0234431
Cd109	3rd	1	0.207324	0.992124	0.144015	0.927801	0.200426	0.854537	0.27781	1.14975	0.121465	0.0656506	0.0482118
Fli1	3rd	1	0.157534	1.0952	0.297997	1.01654	0.0985628	1.00752	0.111639	1.16386	0.218423	0.0559017	0.0176807
Adgrf5	3rd	1	0.161203	1.00209	0.360284	1.44997	0.117705	1.00523	0.135678	1.18685	0.269974	0.12993	0.0555615
Gpr182	3rd	1	0.107604	0.939766	0.138333	1.24107	0.219595	1.00739	0.301826	1.23964	0.217206	0.0293308	0.00713036
Cd93	3rd	1	0.179266	1.08915	0.141697	1.12681	0.162804	0.928048	0.192036	1.29045	0.0848814	0.134283	0.0760209
Igf1	3rd	1	0.21465	0.912053	0.142448	1.41233	0.323971	1.26399	0.302634	1.30542	0.15538	0.0752355	0.0262398
Pecam1	3rd	1	0.241784	0.884449	0.19146	1.30011	0.437184	1.02879	0.203615	1.32723	0.200388	0.117608	0.061687
Mrc1	3rd	1	0.176998	0.925377	0.112107	1.03511	0.282679	0.841412	0.294854	1.35045	0.288954	0.0241102	0.0164049
She	3rd	1	0.210218	1.24318	0.407339	1.18667	0.463269	0.989272	0.278518	1.35392	0.319156	0.0647936	0.0134277
Gpm6b	3rd	1	0.451834	1.04339	0.19331	1.369	0.354529	1.36378	0.450155	1.3637	0.307943	0.126169	0.0277013
Rgs7bp	3rd	1	0.411777	1.24873	0.423534	1.14778	0.31126	1.7394	0.553522	1.39863	0.555416	0.114121	0.00599821
Klhl4	3rd	1	0.221058	0.945207	0.124565	1.51099	0.337343	1.21351	0.217595	1.41367	0.213934	0.0516692	0.0593922
Ldb2	3rd	1	0.168788	1.18803	0.187301	1.08857	0.145427	1.08688	0.483389	1.41902	0.1779	0.136428	0.0441226
Erg	3rd	1	0.311914	1.30947	0.274504	1.48304	0.24956	1.49404	0.587585	1.45184	0.305133	0.118498	0.0589465
Oit3	3rd	1	0.116027	1.09608	0.196233	1.04591	0.270622	0.924415	0.206119	1.4609	0.179019	0.0538188	0.0162952
Adgrl4	3rd	1	0.477699	1.17556	0.318665	1.42653	0.4665	1.32534	0.247409	1.46715	0.339509	0.0951856	0.0554713
Clec14a	3rd	1	0.360502	1.27064	0.280173	1.00354	0.306156	1.35794	0.864726	1.47102	0.34907	0.105095	0.0324225
Cdh5	3rd	1	0.161115	0.932097	0.145767	1.06857	0.216255	0.893703	0.237741	1.48423	0.094534	0.0339213	0.0204008
Stab2	3rd	1	0.411858	1.12727	0.34105	1.10901	0.361686	0.845121	0.4613	1.50113	0.327388	0.0272362	0.00864873
Fgd5	3rd	1	0.330337	1.03423	0.112741	0.891564	0.275171	0.768563	0.289467	1.54217	0.222366	0.0947429	0.0439812
Plvap	3rd	1	0.247299	1.00056	0.333486	1.23764	0.32047	0.876036	0.20475	1.54321	0.31009	0.0951005	0.0196554
Lyve1	3rd	1	0.103515	0.994417	0.182069	1.17372	0.147231	0.818077	0.262617	1.55052	0.167501	0.0115768	0.0054828
Stab1	3rd	1	0.371258	1.24602	0.563191	1.15755	0.291275	1.28554	0.513396	1.56453	0.310111	0.0697324	0.0144093
Arap3	3rd	1	0.245277	1.46733	0.33851	1.38147	0.449052	1.6047	0.547502	1.67465	0.381092	0.103934	0.0139696
Eng	3rd	1	0.449935	1.43207	0.221583	1.18271	0.193811	1.1216	0.392806	1.84934	0.419589	0.141337	0.051219

## Sheet: Cluster5
Table S2B. Mean-normalized CPM expression and standard deviation for genes belonging to Cluster 5.
		Etv2+/+		Etv2+/enhΔ		Etv2+/Δ		Etv2enhΔ/enhΔ		Etv2enhΔ/Δ		Etv2Δ/Δ
Gene	Tertile	Normalized CPM	Std.dev	Normalized CPM	Std.dev	Normalized CPM	Std.dev	Normalized CPM	Std.dev	Normalized CPM	Std.dev	Normalized CPM	Std.dev
Ftl2-ps	1st	1	0.481314	1.00127	0.648403	0.031665	0.00307967	0.0362776	0.00364195	0.0355364	0.00609795	0.0313655	0.00338287
Rps2-ps13	1st	1	1.54059	1.39188	0.9182	0.0786298	0.00627422	1.09438	0.992778	0.0762712	0.00472257	0.0745212	0.00307971
Rps13-ps1	1st	1	1.40538	2.18317	1.42295	0.105231	0.0179673	1.20314	1.51298	0.0952612	0.00957275	0.103975	0.0108558
Gm13365	1st	1	0.461306	1.02105	0.597354	0.131859	0.00934769	0.144339	0.0116243	0.132987	0.00677872	0.138789	0.0112821
Kel	1st	1	0.263906	0.971971	0.280616	0.65597	0.392866	0.562787	0.208873	0.21205	0.0820713	0.115287	0.00539891
Padi2	1st	1	0.576357	0.548123	0.364056	0.521037	0.406046	0.366487	0.195942	0.223913	0.0607649	0.188625	0.00950645
Kcnn4	1st	1	0.438833	0.791811	0.306019	0.753155	0.211745	0.677002	0.390512	0.237487	0.102972	0.192638	0.228699
Ncf4	1st	1	0.487934	0.684391	0.125587	0.685079	0.288429	0.595432	0.325825	0.240899	0.0894169	0.142576	0
Rhd	1st	1	0.828643	0.568692	0.0996944	0.581179	0.140268	0.515481	0.191556	0.24354	0.0581725	0.202897	0.0225243
Pcyt1b	1st	1	0.319094	1.08522	0.161904	0.837909	0.249917	0.472073	0.249996	0.261857	0.155184	0.163383	0.126673
Art4	1st	1	0.185359	0.888054	0.157104	0.700186	0.240925	0.581571	0.128073	0.265166	0.0839825	0.1434	0.153708
Ccdc92b	1st	1	0.49916	0.939173	0.433462	0.667971	0.186066	0.517825	0.255056	0.265624	0.140306	0.145287	0.0915462
Xk	1st	1	0.147114	0.961456	0.178617	0.757852	0.26935	0.974721	0.387749	0.267672	0.0485226	0.241493	0.0631245
Lmx1a	1st	1	0.912132	1.09534	0.196488	0.486455	0.510909	0.649597	0.356703	0.269094	0.135804	0.272928	0.184315
Foxh1	1st	1	0.28909	0.669777	0.300097	0.920247	0.222152	0.738331	0.197728	0.272845	0.108925	0.179075	0.0608458
Grap2	1st	1	0.336802	0.824061	0.277723	0.530868	0.176278	0.491527	0.118334	0.273529	0.0637874	0.163454	0
Car2	1st	1	0.123183	0.843455	0.188663	0.897162	0.215956	0.71974	0.220165	0.286308	0.107612	0.116396	0.0262029
Tmod1	1st	1	0.358521	0.817081	0.348019	0.433997	0.192563	0.432446	0.172868	0.289739	0.0558885	0.097073	0.0263848
Prokr1	1st	1	0.313537	1.1302	0.553792	0.605484	0.192827	0.825746	0.574966	0.290797	0.176059	0.192482	0.0641207
Zfp990	1st	1	0.439075	0.633492	0.126314	0.815833	0.250761	0.993709	0.468747	0.291582	0.0273417	0.371086	0.276275
Gabra4	1st	1	0.446904	0.689493	0.176602	1.30827	0.352033	0.774744	0.420584	0.295177	0.0821555	0.126894	0.0316598
Smox	1st	1	0.219829	0.996487	0.100704	0.98533	0.41751	0.809313	0.342584	0.297992	0.0599005	0.166011	0.0525669
Uba7	1st	1	0.124459	1.08558	0.16857	1.0673	0.660012	0.693848	0.395748	0.298393	0.0698231	0.13847	0.0074852
Ajap1	1st	1	0.501395	0.991399	0.325283	0.643342	0.171651	0.470635	0.165055	0.305324	0.109896	0.223729	0.0924631
Ctse	1st	1	1.23883	1.45863	1.09497	0.941325	0.25294	0.774657	0.293825	0.313182	0.123966	0.108082	0.0531282
Ccrl2	1st	1	0.308421	1.2074	0.338272	1.37531	0.719785	0.826323	0.37589	0.313978	0.0394048	0.212823	0.0424624
Irgm2	1st	1	0.695706	0.576139	0.210248	0.764645	0.620169	1.17733	0.725624	0.320743	0.209052	0.186289	0.0194836
Blvrb	1st	1	0.117347	0.939631	0.167786	0.79046	0.294431	0.633879	0.220211	0.324702	0.160084	0.195918	0.166298
Atp8a1	1st	1	0.123055	0.798902	0.31538	0.818791	0.203154	0.656051	0.227949	0.328487	0.0784744	0.223856	0.0582124
Ache	1st	1	0.50427	0.827925	0.293546	0.60126	0.283449	0.671285	0.155107	0.329759	0.104216	0.192522	0.0302491
Mrap	1st	1	0.527116	0.957113	0.372714	0.774951	0.240097	0.581284	0.216279	0.330103	0.177006	0.107835	0.00670873
Car1	1st	1	0.581676	0.82714	0.616467	1.12431	0.745611	1.08555	0.544251	0.330917	0.0419905	0.277838	0
Samd14	1st	1	0.334839	0.848136	0.293747	0.617883	0.132933	0.595542	0.130339	0.337667	0.069202	0.29918	0.178142
Ccnb1ip1	1st	1	0.278814	1.21718	0.679399	0.787043	0.855686	0.994441	0.203858	0.339402	0.146972	0.291162	0.22806
Rgs10	1st	1	0.44509	0.844352	0.189692	0.685825	0.225472	0.709638	0.119007	0.348704	0.11044	0.136067	0.045128
Kdm7a	1st	1	0.296528	1.11134	0.206578	0.918566	0.145975	0.769043	0.190327	0.358229	0.0654015	0.389811	0.240929
Mfsd2b	1st	1	0.482529	0.762156	0.202261	0.847868	0.404488	1.06987	0.311031	0.364466	0.134749	0.121693	0.0335727
Slc43a1	1st	1	0.156953	1.00655	0.179004	1.00152	0.210541	0.867542	0.163111	0.373793	0.0773575	0.313141	0.123401
Reln	1st	1	0.168191	0.954528	0.326147	0.947274	0.219524	0.729127	0.100544	0.374598	0.0947214	0.138767	0.0444694
Abcg4	1st	1	0.538928	1.18444	0.445136	0.614974	0.213797	0.835482	0.298074	0.380663	0.0701707	0.24257	0
Btg2	1st	1	0.314594	0.722101	0.154832	0.722881	0.281023	0.605933	0.137649	0.381456	0.067004	0.189413	0.0678195
Ano2	1st	1	0.473409	1.01753	0.6651	0.971085	0.405619	0.65239	0.25428	0.382136	0.0801399	0.321786	0
Ube2l6	1st	1	0.503505	1.05939	0.45453	0.71005	0.236542	0.84078	0.389934	0.391675	0.0537536	0.131334	0.0728518
Asb17	1st	1	0.410145	1.28345	0.467828	0.894592	0.21989	1.32567	0.809778	0.392597	0.113773	0.188234	0
Adra2b	1st	1	0.235725	0.988807	0.293769	0.749869	0.315769	0.721929	0.355744	0.394239	0.233855	0.289351	0.104197
Rfesd	1st	1	0.18937	0.749406	0.155256	0.938703	0.281875	0.662927	0.20848	0.394605	0.170426	0.347337	0.111337
Ssx2ip	1st	1	0.15939	1.05364	0.172854	0.783233	0.0870667	0.728291	0.0985284	0.39503	0.0393044	0.202753	0.0718063
Fermt3	1st	1	0.494197	0.757507	0.416802	0.98926	0.4728	0.804861	0.329935	0.411356	0.129132	0.238603	0.158544
Pfkfb4	1st	1	0.467903	0.566664	0.256282	0.599957	0.17123	0.519884	0.209264	0.412122	0.295818	0.234943	0.0998988
Cpox	1st	1	0.194971	0.841285	0.103228	1.12982	0.23226	0.704725	0.175047	0.41695	0.080343	0.299129	0.0838145
Pde10a	1st	1	0.358851	1.1127	0.519372	0.766859	0.316832	0.962971	0.453107	0.426949	0.374631	0.232908	0.131659
Uros	1st	1	0.104274	0.879429	0.208997	0.783872	0.123429	0.693748	0.151871	0.429266	0.0857863	0.324624	0.103344
Mpp2	1st	1	0.518185	1.52378	0.742856	1.52018	0.479356	0.861218	0.655075	0.435651	0.403703	0.21789	0.0704893
Tspan32	1st	1	0.130929	0.932888	0.401907	0.827548	0.30797	0.596871	0.282266	0.436593	0.290585	0.0962956	0.0125167
Nmnat3	1st	1	0.301157	0.725788	0.289427	0.564909	0.105783	0.652385	0.391709	0.437505	0.254823	0.242527	0.125272
Ptp4a3	1st	1	0.225344	1.08746	0.307957	0.765949	0.181146	0.770189	0.239218	0.438983	0.186389	0.155888	0.0251937
Cercam	1st	1	0.385211	1.10053	0.242086	1.20423	0.565624	0.624514	0.0659343	0.450242	0.245106	0.439572	0.257348
P2ry1	1st	1	0.356879	0.806381	0.278131	0.843951	0.340729	0.660225	0.287086	0.450907	0.146287	0.111232	0.047109
Kcnj5	1st	1	0.339785	0.932055	0.481874	0.903602	0.233638	0.697383	0.278426	0.453411	0.178956	0.222685	0.225572
Fam210b	1st	1	0.196296	1.17585	0.127886	0.861096	0.191792	0.873181	0.212883	0.454027	0.156784	0.31358	0.0549008
Slc7a1	1st	1	0.196569	1.04194	0.245249	0.905532	0.161389	0.738646	0.164016	0.455278	0.161635	0.293948	0.0942084
Kifc2	1st	1	0.227852	1.02507	0.258115	1.11373	0.379285	0.767865	0.19134	0.462487	0.102407	0.223147	0.0442319
Pnpo	1st	1	0.509682	1.31046	0.127798	0.417458	0.120128	1.0418	0.261876	0.470209	0.122268	0.246869	0.0211549
Plagl2	1st	1	0.130717	0.906862	0.20659	0.987171	0.257231	0.755052	0.112692	0.471337	0.0272093	0.363256	0.0483238
Adgrg1	1st	1	0.134033	0.83535	0.141228	0.866181	0.137967	0.674045	0.238398	0.475524	0.1352	0.125957	0.0624943
Baz1a	1st	1	0.126545	0.931449	0.290987	1.0048	0.13473	0.80225	0.17643	0.475821	0.0826205	0.151222	0.0514822
Fam241a	1st	1	0.245103	1.10601	0.481729	1.13526	0.335037	1.11655	0.321629	0.48116	0.0756063	0.501619	0.277469
Slc29a1	1st	1	0.162273	1.08138	0.220915	1.00735	0.204671	0.918666	0.3819	0.481621	0.103149	0.264839	0.232074
Pim1	1st	1	0.231667	0.822983	0.186501	1.06278	0.427568	0.861824	0.28538	0.482322	0.170832	0.384859	0.170575
Ston2	1st	1	0.166343	0.924676	0.322651	0.918746	0.16443	0.654962	0.0877148	0.492609	0.112235	0.321085	0.156031
Zdhhc14	1st	1	0.54999	1.37333	0.554623	1.312	0.320159	0.915254	0.302995	0.494335	0.124648	0.367542	0.0725175
Cecr2	1st	1	0.24092	1.20329	0.400422	1.2384	0.203556	1.06324	0.265409	0.495948	0.0760752	0.414128	0.104471
Tspan33	1st	1	0.120928	0.889859	0.196319	0.833865	0.145457	0.796709	0.187722	0.50028	0.077782	0.285596	0.0630329
Hba-a1	1st	1	0.266344	0.811507	0.264091	0.871607	0.455439	1.10009	1.16256	0.500361	0.220241	0.35943	0.016201
Slc6a9	1st	1	0.393713	0.892269	0.31716	0.873875	0.233407	0.773282	0.58305	0.501124	0.177985	0.303396	0.0749233
Hk1	1st	1	0.250362	1.00368	0.389427	0.601267	0.299708	0.669238	0.187965	0.50377	0.0624786	0.155706	0.0375897
Hipk2	1st	1	0.144519	1.14893	0.193338	0.943641	0.126473	0.627439	0.0910495	0.504074	0.0354028	0.321284	0.0781329
Asns	1st	1	0.11676	0.961509	0.225397	0.871956	0.158608	0.738062	0.12409	0.505104	0.0831126	0.248721	0.0484539
Was	1st	1	0.427003	0.587581	0.265102	0.478005	0.252163	0.499048	0.144817	0.506004	0.117924	0.259964	0.0738898
Lin28b	1st	1	0.161076	1.02313	0.077722	1.07891	0.0957931	0.879244	0.121037	0.508928	0.119542	0.272742	0.145555
Gm11398	1st	1	0.529903	0.671558	0.330919	0.565746	0.289335	0.93911	0.217863	0.509664	0.122087	0.30558	0.0821986
Dennd2c	1st	1	0.196884	0.906015	0.0810625	0.764955	0.164154	0.872586	0.544739	0.511125	0.168999	0.302301	0.145263
Lyl1	1st	1	0.321414	0.929111	0.303084	1.01205	0.303607	0.698207	0.25538	0.512691	0.273602	0.140087	0.0541422
Tmem255a	1st	1	0.578682	1.53614	1.19137	1.08734	0.653431	0.558857	0.218628	0.517407	0.176117	0.377188	0.169999
Ifi35	1st	1	0.397069	1.08502	0.521994	0.768064	0.276591	1.15575	0.809991	0.522047	0.156969	0.336836	0.08882
Mbnl1	1st	1	0.143273	1.00074	0.163589	0.976317	0.223263	0.788886	0.215873	0.522658	0.0755097	0.355233	0.0474461
Gse1	1st	1	0.319027	1.01891	0.279388	1.1883	0.283837	0.940376	0.290064	0.522955	0.0870705	0.314625	0.120249
Car8	1st	1	0.26208	1.03751	0.688813	1.02785	0.304282	0.839627	0.547369	0.526982	0.203251	0.315518	0.126795
Slc1a5	1st	1	0.619566	0.837908	0.224645	0.862923	0.284345	1.0494	0.297151	0.534867	0.0919202	0.354872	0.217474
Ano1	1st	1	0.574541	1.34226	0.620861	1.33768	0.643797	0.784082	0.230428	0.539432	0.105354	0.41988	0.180796
Hmbs	1st	1	0.206137	0.909581	0.250626	0.970526	0.150567	0.830557	0.0685085	0.552661	0.129742	0.398758	0.106113
Sla2	1st	1	0.47872	1.22636	0.50218	1.23918	0.346338	1.2093	0.692448	0.55576	0.124847	0.354715	0.0757517
Alad	1st	1	0.217985	0.83375	0.292722	0.989747	0.566651	0.565484	0.155129	0.555902	0.227933	0.376375	0.114283
D1Ertd622e	1st	1	0.170186	0.939484	0.11006	1.09759	0.299407	0.986384	0.135239	0.557672	0.13856	0.44737	0.275763
6030468B19Rik	1st	1	0.236082	1.04052	0.443276	0.679546	0.470762	0.757432	0.451485	0.561373	0.434073	0.231496	0
Dapp1	1st	1	0.20879	0.726045	0.497973	0.830111	0.36261	0.792358	0.254714	0.565083	0.210591	0.22201	0.131404
Ssbp2	1st	1	0.127378	0.832887	0.162462	0.943628	0.302869	0.736708	0.154858	0.569108	0.211005	0.411223	0.210969
Slc43a3	1st	1	0.123454	0.957919	0.0909913	0.945676	0.189576	0.799273	0.210499	0.569915	0.0996769	0.291881	0.0570784
Mir1949	1st	1	0.131347	1.29761	0.432493	1.01815	0.327604	1.27192	0.394853	0.570762	0.176229	0.444416	0.128185
Sms	1st	1	0.272191	1.00855	0.245418	1.04328	0.47664	1.11654	0.235694	0.578336	0.14323	0.402736	0.118653
Hist1h1a	1st	1	0.619036	0.886041	0.566538	0.770843	0.405469	1.50892	0.962367	0.579025	0.250682	0.327638	0.0673514
Micall2	1st	1	0.219773	1.047	0.252854	1.05084	0.329197	0.864741	0.348231	0.580697	0.322894	0.128385	0.0547316
Tmc6	1st	1	0.499965	1.517	0.533691	0.932287	0.48864	1.09608	0.54849	0.581104	0.155988	0.42794	0.0474349
Lrrc8c	1st	1	0.178396	0.894404	0.195326	0.841512	0.286966	0.842588	0.12181	0.584959	0.13974	0.235183	0.0710564
Ccdc71l	1st	1	0.218316	1.07306	0.100463	0.766133	0.182395	0.828343	0.256745	0.585656	0.22905	0.339368	0.130709
Hbb-bt	1st	1	0.379149	0.819733	0.461027	1.57517	1.10988	1.01169	0.518098	0.589051	0.173833	0.405255	0.187364
Mafk	1st	1	0.289808	0.959786	0.0742519	0.789282	0.381875	0.726665	0.198613	0.593302	0.139788	0.299122	0.120552
1110002L01Rik	1st	1	0.260992	0.965405	0.131727	0.953882	0.34487	0.742962	0.166906	0.597114	0.107248	0.399822	0.125307
Bmp2k	1st	1	0.0926169	0.891132	0.234877	0.988978	0.264626	0.777022	0.201337	0.597155	0.052979	0.397357	0.0474936
Cbfa2t3	1st	1	0.241594	1.0043	0.348899	0.763416	0.254387	0.656403	0.126195	0.598637	0.0932616	0.350109	0.160057
Laptm5	1st	1	0.461639	1.24285	1.11292	0.557537	0.18773	0.653852	0.293935	0.599906	0.268535	0.213497	0.0371606
E2f2	1st	1	0.284597	1.04619	0.514061	1.05502	0.514243	1.02108	0.427038	0.599954	0.082924	0.298248	0.0841025
Rcc2	1st	1	0.13995	0.925176	0.23014	0.91103	0.191224	0.806465	0.135948	0.600091	0.0621868	0.365792	0.109968
Nup210	2nd	1	0.243988	0.744158	0.137064	0.910278	0.103022	0.774472	0.223684	0.602953	0.126467	0.234334	0.110522
Samsn1	2nd	1	0.282601	0.613638	0.0610893	0.753668	0.256049	0.916965	0.260534	0.604695	0.274996	0.138295	0
Aff1	2nd	1	0.191328	1.10153	0.189035	1.00088	0.236571	0.906962	0.267004	0.607144	0.111549	0.2163	0.134462
Myc	2nd	1	0.0766773	0.986656	0.208754	0.96089	0.139916	0.841428	0.0927013	0.610995	0.0925532	0.213625	0.10797
Bpgm	2nd	1	0.176559	0.950522	0.144284	0.675068	0.138879	0.710341	0.124285	0.613101	0.0432012	0.353324	0.142829
Chd7	2nd	1	0.266681	0.995074	0.341195	0.887159	0.285549	0.637139	0.155763	0.614486	0.049763	0.270161	0.0665632
Epb41	2nd	1	0.0495703	1.03383	0.0973213	0.947259	0.107112	0.785362	0.114397	0.615903	0.0518872	0.421751	0.0651945
Celf4	2nd	1	0.322186	1.11845	0.211367	1.16128	0.421647	1.36537	0.447104	0.618678	0.132414	0.480694	0.186467
Hbq1b	2nd	1	0.178922	1.752	1.62014	0.739966	0.362715	0.530273	0.166671	0.621921	0.167106	0.261537	0.0115057
Noct	2nd	1	0.215521	1.16451	0.171633	1.25163	0.31525	0.90417	0.183323	0.628653	0.0852351	0.389269	0.107269
F2r	2nd	1	0.178419	0.881582	0.172208	1.04216	0.138734	0.918942	0.182191	0.628987	0.0966441	0.356423	0.0661036
Dus4l	2nd	1	0.523441	0.771021	0.394341	0.856122	0.198398	0.846746	0.371588	0.629185	0.212104	0.397786	0.19789
Arrb1	2nd	1	0.132994	0.835341	0.199966	0.867614	0.188384	0.718347	0.254386	0.635482	0.0771643	0.39509	0.0894768
Creg1	2nd	1	0.341582	0.943023	0.107681	0.771578	0.169909	0.80481	0.21928	0.639613	0.0662849	0.390309	0.156488
Gtpbp1	2nd	1	0.188304	1.03133	0.209728	1.10169	0.221163	0.879787	0.202861	0.640473	0.151502	0.384709	0.102568
Tspan8	2nd	1	0.526794	0.701385	0.0828032	0.420106	0.227528	0.703428	0.289627	0.642397	0.219306	0.27994	0.130676
Dcaf12l1	2nd	1	0.216832	0.983868	0.660647	1.27714	0.623518	1.05496	0.386439	0.642633	0.108675	0.421817	0.0724329
Zfpm1	2nd	1	0.168777	1.09277	0.227565	0.998937	0.259448	0.606408	0.224636	0.652858	0.091196	0.279557	0.0728559
Inka1	2nd	1	0.37205	0.875418	0.248417	1.28368	0.159959	0.743593	0.203078	0.656604	0.378838	0.179848	0.05107
Dusp1	2nd	1	0.188311	0.895409	0.503381	0.95858	0.437667	0.870816	0.383795	0.662886	0.184049	0.255602	0.107956
Bdh1	2nd	1	0.289679	1.30273	0.418935	0.695103	0.303641	1.43108	0.328734	0.663289	0.0828451	0.452348	0.170294
D16Ertd472e	2nd	1	0.347325	0.843964	0.283199	1.24888	0.320634	1.13468	0.354276	0.664186	0.269561	0.403329	0.218179
Cela1	2nd	1	0.400644	0.795535	0.424601	0.534316	0.0646081	0.607049	0.220949	0.666645	0.460095	0.281421	0.0961755
Nova2	2nd	1	0.522798	0.568383	0.271488	1.02803	0.546974	0.47227	0.190313	0.666723	0.229506	0.206501	0.054596
Abcg1	2nd	1	0.295314	1.27554	0.829867	0.84581	0.362666	0.644102	0.284015	0.681243	0.161931	0.249934	0.0329422
Hbb-bs	2nd	1	0.368367	0.802503	0.219483	0.831734	0.535597	1.0169	0.530531	0.682042	0.355573	0.353868	0.0433783
Slc39a8	2nd	1	0.133	1.05968	0.0359674	0.890899	0.10592	0.965013	0.14785	0.690545	0.0784975	0.361625	0.155543
Nkrf	2nd	1	0.104857	1.07323	0.309916	1.20954	0.343999	0.905377	0.177166	0.691466	0.111189	0.497916	0.301018
Pcna-ps2	2nd	1	0.237668	1.1242	0.117802	0.915031	0.431186	1.22902	0.32601	0.691708	0.2388	0.373705	0.245318
Mphosph10	2nd	1	0.139649	1.01926	0.118994	0.897955	0.150429	0.898474	0.175547	0.691781	0.069315	0.405058	0.112584
Lyrm9	2nd	1	0.199141	0.934148	0.209779	0.757384	0.0998287	1.39764	0.301539	0.69252	0.141718	0.40166	0.149857
Taf4b	2nd	1	0.23045	0.996415	0.304492	1.055	0.159122	1.21387	0.408938	0.695294	0.17516	0.460387	0.154934
Inafm2	2nd	1	0.217994	0.786508	0.184523	0.792425	0.0474131	0.818994	0.200808	0.699115	0.0648719	0.341611	0.0801499
Ttc39b	2nd	1	0.301628	0.718931	0.372558	1.13049	0.489865	0.949152	0.502084	0.700014	0.230831	0.21334	0.0689297
Rbm43	2nd	1	0.33046	0.876	0.240155	0.914467	0.307018	1.08507	0.542912	0.703472	0.293864	0.284005	0.101774
Hbb-bh2	2nd	1	0.360595	1.32339	0.513315	1.5509	0.685343	1.35426	0.69127	0.706569	0.337298	0.452919	0
Cntnap2	2nd	1	0.393485	0.975181	0.210925	1.06734	0.245172	0.65391	0.227411	0.706695	0.154333	0.294535	0.10586
Dusp2	2nd	1	0.25569	0.967858	0.17793	1.0119	0.293476	1.04762	0.397314	0.707184	0.0768244	0.381218	0.017183
Timm10	2nd	1	0.227939	0.990044	0.169051	0.944228	0.223503	1.07726	0.392163	0.708039	0.163527	0.353486	0.0603508
Fcgr3	2nd	1	0.214236	0.907667	0.200272	0.714627	0.191973	1.06331	0.542144	0.715503	0.2215	0.397296	0.187333
Slc18a2	2nd	1	0.182118	1.05771	0.422203	0.821685	0.231196	0.951265	0.357567	0.717277	0.0620124	0.273241	0.090416
Ufsp1	2nd	1	0.306568	1.37857	0.372133	1.20041	0.153318	1.03047	0.293926	0.721051	0.119811	0.526434	0.237876
Pidd1	2nd	1	0.238069	0.860167	0.302249	1.01372	0.575273	0.813356	0.110673	0.725352	0.0516152	0.414932	0.173808
Fam78a	2nd	1	0.487236	0.940811	0.204233	0.869531	0.202032	0.753132	0.317073	0.726659	0.117312	0.151025	0.0108054
Slc23a2	2nd	1	0.299362	0.906927	0.298944	0.910974	0.0830317	1.06393	0.250605	0.733209	0.141901	0.424508	0.10875
Akirin1	2nd	1	0.0815679	0.928533	0.22862	0.949274	0.206211	1.12176	0.170854	0.733642	0.0706933	0.414068	0.076724
Crlf3	2nd	1	0.138645	0.928972	0.197586	1.08648	0.131046	0.98824	0.142878	0.734187	0.0933225	0.413035	0.0552605
Pycr2	2nd	1	0.183534	1.20741	0.414149	1.275	0.354304	0.797376	0.290058	0.735515	0.199211	0.370764	0.115945
Prdx2-ps1	2nd	1	0.306556	0.988887	0.055757	0.826939	0.202895	0.832731	0.256076	0.738988	0.203077	0.353787	0.0953861
Ddx21	2nd	1	0.113707	1.03378	0.0917391	1.04162	0.0719972	0.827706	0.0465362	0.741865	0.0516217	0.426899	0.210143
Klf2	2nd	1	0.312676	1.06096	0.412882	0.560877	0.277797	0.707901	0.341044	0.74562	0.200234	0.333248	0.0785743
Itga2b	2nd	1	0.296935	0.794319	0.276958	1.16708	0.123467	0.760242	0.362682	0.756657	0.121458	0.179449	0.0472672
Prodh	2nd	1	0.247883	1.02401	0.387295	0.989154	0.124436	1.02841	0.357353	0.761089	0.277256	0.357835	0.0918365
Atp2a3	2nd	1	0.585069	0.80242	0.412822	0.953992	0.542853	1.01588	0.227041	0.763246	0.433928	0.347699	0.0544048
Myb	2nd	1	0.35018	0.650093	0.0728045	1.10239	0.572661	0.975746	0.919591	0.766464	0.266973	0.341214	0.153072
Mmrn1	2nd	1	0.411645	0.794464	0.153756	0.695854	0.426697	0.648689	0.429273	0.768415	0.25484	0.128956	0.00314252
Comt	2nd	1	0.456215	0.986304	0.232394	0.837901	0.428537	0.926843	0.225817	0.769098	0.21059	0.382356	0.215212
Nt5c3	2nd	1	0.156897	0.882606	0.262691	0.981071	0.387262	1.08677	0.293551	0.782629	0.263819	0.389771	0.0237206
Inpp4b	2nd	1	0.385533	0.990493	0.413068	0.706863	0.237385	0.461373	0.12407	0.792268	0.046015	0.400288	0.261492
Ddah1	2nd	1	0.112948	1.07767	0.117095	0.877508	0.081043	0.951039	0.140313	0.797153	0.128849	0.376215	0.0945395
Gm13410	2nd	1	0.596847	1.33714	0.297865	0.521552	0.404152	0.863217	0.2973	0.797162	0.127063	0.33865	0.170612
Lrrc8b	2nd	1	0.248195	1.34084	0.154341	1.13142	0.243775	1.29707	0.151947	0.798298	0.0856597	0.435699	0.169724
Runx1	2nd	1	0.110592	1.02759	0.276095	1.08601	0.165323	1.08635	0.235598	0.804535	0.168407	0.277312	0.0734013
Arl4a	2nd	1	0.211517	0.812352	0.0563038	0.857758	0.28003	0.804429	0.164772	0.810879	0.242241	0.457202	0.198935
Utp14a	2nd	1	0.153091	0.920762	0.192641	0.977661	0.252811	0.872771	0.173544	0.811829	0.161163	0.407182	0.0916216
Ripor2	2nd	1	0.42155	0.976266	0.599106	1.20452	0.387302	0.757142	0.419254	0.824194	0.223745	0.421982	0.134088
Acer3	2nd	1	0.429823	1.09444	0.41906	0.946291	0.322657	1.04231	0.129686	0.826419	0.225865	0.460186	0.200671
Zbtb46	2nd	1	0.16447	1.00605	0.125647	1.05885	0.429885	0.898713	0.373467	0.840007	0.204364	0.321708	0.0802882
Mef2c	2nd	1	0.303692	0.943012	0.176274	1.05959	0.255576	0.761405	0.263435	0.849278	0.148804	0.395726	0.149478
Adgrg7	2nd	1	0.388448	1.47707	0.475505	0.732621	0.439817	1.02319	0.224069	0.856443	0.363623	0.149353	0.0616703
Naf1	2nd	1	0.169821	1.06037	0.231904	1.15959	0.165353	0.981005	0.242174	0.860627	0.160918	0.444396	0.152846
Gimd1	2nd	1	0.345926	1.24624	0.743984	0.785848	0.352094	1.30561	0.690634	0.862686	0.291054	0.406469	0.032458
Ehbp1l1	2nd	1	0.321231	0.984349	0.300235	0.868736	0.26724	0.824485	0.234314	0.870936	0.207693	0.27049	0.0961034
Polr1e	2nd	1	0.186186	1.01773	0.202698	1.0505	0.0915763	1.14565	0.154684	0.874987	0.116117	0.413508	0.123856
Dock8	2nd	1	0.327895	0.704388	0.163333	0.926722	0.260895	0.801049	0.439908	0.881349	0.406475	0.249493	0.116515
Exoc3l2	2nd	1	0.303132	1.48994	0.247909	0.989415	0.349021	0.973514	0.54509	0.887224	0.148064	0.202019	0.0317414
Gm15920	2nd	1	0.475161	0.9327	0.213926	0.476192	0.309964	1.10074	0.15229	0.890549	0.28877	0.325979	0.189684
Spry4	2nd	1	0.203303	1.2973	0.480369	1.54615	0.483462	0.99794	0.33025	0.891772	0.293337	0.161908	0.0706186
Gm13092	2nd	1	0.391353	1.04668	0.127373	0.603735	0.290448	1.19685	0.124938	0.894214	0.208847	0.466675	0.249442
C5ar2	2nd	1	0.355988	1.09079	0.262548	1.21417	0.631903	1.10261	0.445571	0.901867	0.340044	0.161283	0.0517294
Procr	2nd	1	0.522883	1.08317	0.485559	0.52568	0.368363	1.16665	0.498058	0.903524	0.403366	0.215589	0.0748015
Tmtc2	2nd	1	0.397444	1.05317	0.595	1.25457	0.551423	1.18742	0.336639	0.906426	0.407201	0.427059	0.142005
Nle1	2nd	1	0.361865	1.30513	0.233151	0.958658	0.245383	0.898337	0.337527	0.906581	0.135155	0.410213	0.117908
Tox2	2nd	1	0.528989	0.95187	0.308976	0.711981	0.294859	1.39579	1.19029	0.913554	0.25958	0.273875	0.0360652
Fxyd5	2nd	1	0.305503	1.172	0.109894	0.99969	0.38327	0.886677	0.303064	0.916624	0.231943	0.31478	0.122836
Reep1	2nd	1	0.304687	1.01606	0.176101	1.22654	0.35786	1.0859	0.207139	0.920586	0.159339	0.330065	0.23692
Tgfb1	2nd	1	0.34051	0.854894	0.221518	1.06823	0.171357	0.895187	0.0740245	0.931617	0.152265	0.40276	0.340804
Cd59a	2nd	1	0.454164	1.15062	0.199625	0.77217	0.208348	1.11247	0.256901	0.933552	0.243124	0.450595	0.334223
Rundc1	2nd	1	0.253003	1.12457	0.183347	3.01296	3.40916	0.820431	0.155158	0.934401	0.226386	0.724357	0.371322
Notch4	2nd	1	0.354625	0.889697	0.290884	0.94617	0.159484	0.581822	0.235153	0.937438	0.390668	0.312289	0.0407287
Kit	2nd	1	0.453899	0.978955	0.534349	1.3263	0.264748	1.12242	0.488035	0.956989	0.274409	0.445613	0.152475
Cldn5	2nd	1	0.533768	0.949634	0.279399	0.916434	0.224126	1.01837	0.227007	0.965261	0.285425	0.132144	0.0190115
Ccdc125	2nd	1	0.320337	0.945811	0.603213	1.21036	0.61164	0.708147	0.359007	0.966196	0.194887	0.449168	0.175501
Ptpn7	2nd	1	0.155131	0.827958	0.352457	1.14008	0.48892	0.747961	0.379941	0.972677	0.254827	0.363747	0.00886415
Abcc3	2nd	1	0.251844	1.28857	0.465545	0.786632	0.463591	1.2186	0.682823	0.976722	0.405931	0.36117	0.00880136
Ehd4	2nd	1	0.105095	0.962184	0.10216	1.04814	0.15938	1.0282	0.180579	0.989742	0.114426	0.425879	0.130683
Phlda1	2nd	1	0.13693	1.01375	0.232767	1.24294	0.202981	1.05422	0.340623	0.991204	0.211431	0.295121	0.212026
Thsd1	2nd	1	0.255435	0.807581	0.278151	0.937367	0.212515	1.05587	0.170931	0.993919	0.214708	0.12233	0.0268151
Adgrg3	2nd	1	0.432563	1.58356	0.693862	1.20167	0.422279	1.26739	0.366493	0.994727	0.297902	0.440077	0.108119
Pear1	2nd	1	0.409478	0.697659	0.143147	0.886264	0.254316	0.618551	0.297503	1.00016	0.258744	0.249865	0.0537512
Socs2	2nd	1	0.329024	1.08371	0.232526	0.75598	0.206181	0.995831	0.344307	1.00138	0.523523	0.444339	0.166288
Hecw2	2nd	1	0.455374	1.11209	0.181748	1.08334	0.315168	0.889032	0.101112	1.00637	0.107543	0.22994	0.0719143
Cyyr1	2nd	1	0.507682	1.35657	0.865417	0.745455	0.406602	1.28569	1.15464	1.01197	0.4075	0.268539	0.0795537
Rapgef5	2nd	1	0.251962	0.970348	0.17813	0.949669	0.183866	0.833684	0.173168	1.01489	0.232404	0.139966	0.0406331
Morrbid	2nd	1	0.279645	1.15597	0.481708	1.32701	0.404327	0.973081	0.392334	1.01583	0.233863	0.489788	0.256595
Nolc1	2nd	1	0.179824	0.976779	0.166451	0.986205	0.264961	0.799142	0.135227	1.01693	0.070818	0.435111	0.114027
Gja5	2nd	1	1.02224	1.01296	0.856345	0.80211	0.313055	0.671658	0.494419	1.01887	0.620841	0.211306	0.0261302
Inpp5d	2nd	1	0.488704	1.06756	0.261664	1.2245	0.353333	1.13678	0.760569	1.01931	0.373486	0.239404	0.0574613
Cdk17	2nd	1	0.347333	1.24314	0.202775	1.27684	0.261519	1.40422	0.412292	1.02223	0.213115	0.490427	0.286971
Tll1	2nd	1	0.455586	1.10325	0.25579	1.23367	0.637799	1.11327	0.670676	1.02605	0.222532	0.351804	0
Pik3c2b	2nd	1	0.282415	0.995616	0.158773	1.2984	0.379301	1.12247	0.333463	1.03239	0.238728	0.223867	0.0713317
Mpzl2	2nd	1	0.373691	1.28613	0.194518	0.937685	0.457915	1.44965	0.3024	1.03602	0.154527	0.495147	0.2121
Sla	2nd	1	0.482452	0.72333	0.217649	0.767109	0.474823	0.720638	0.302038	1.04169	1.02092	0.315429	0.0142176
Cnr2	3rd	1	1.10106	0.599023	0.0881202	0.71459	0.507434	0.56937	0.215291	1.05357	0.623511	0.257685	0
Upp1	3rd	1	0.427399	1.11767	0.233147	0.694217	0.205765	0.907388	0.457453	1.05686	0.398699	0.293894	0.101397
F2rl3	3rd	1	0.389788	1.20084	0.346419	1.239	0.241943	0.681151	0.101831	1.05769	0.15538	0.171909	0.0145955
Fam171a2	3rd	1	0.233869	0.803372	0.383185	1.25904	0.442127	1.1019	0.24444	1.06718	0.36851	0.389472	0.0648846
Tle1	3rd	1	0.281898	1.23014	0.328265	1.39599	0.286811	0.96543	0.203966	1.07032	0.250745	0.545028	0.212436
Itga9	3rd	1	0.326097	1.08731	0.254414	1.1989	0.509816	0.720594	0.221369	1.07447	0.179459	0.450034	0.235222
Thbd	3rd	1	0.31931	0.943247	0.60953	0.713647	0.38157	0.774547	0.341769	1.07491	0.230372	0.189893	0.0883652
Sgk1	3rd	1	0.316547	1.31029	0.512621	1.41118	0.58254	1.21907	0.200354	1.07954	0.441955	0.377505	0.491019
Cav2	3rd	1	0.337956	1.11864	0.272747	0.811058	0.217521	1.19131	0.411857	1.0815	0.360359	0.215168	0.0642985
Lrp11	3rd	1	0.145694	0.955703	0.340112	1.17274	0.356184	0.987996	0.426503	1.08236	0.360043	0.343592	0.137811
Ctla2b	3rd	1	0.341595	0.816622	0.368006	1.05813	0.405371	0.922853	0.240145	1.0929	0.355756	0.120154	0.00541584
Afap1l1	3rd	1	0.264494	1.19114	0.229272	0.938227	0.217364	0.931075	0.241795	1.09535	0.345434	0.298262	0.152144
Ets1	3rd	1	0.217368	1.24066	0.279746	0.913841	0.132704	0.9481	0.0777457	1.09573	0.118531	0.434904	0.107999
Serpina3i	3rd	1	0.580556	1.02794	0.104014	0.752803	0.287774	0.749634	0.19472	1.10453	0.331379	0.284211	0
Ptprm	3rd	1	0.163224	0.837884	0.418895	1.18453	0.225727	0.89335	0.258042	1.1059	0.22066	0.285044	0.118133
Prkcq	3rd	1	0.426815	0.959642	0.618353	0.567086	0.181109	0.576198	0.221175	1.11275	0.302584	0.318824	0.16549
Tspan5	3rd	1	0.299623	1.18145	0.229848	1.42127	0.399479	1.42664	0.595885	1.11523	0.307734	0.492526	0.193903
Gm9008	3rd	1	0.398057	1.4357	0.233772	0.5714	0.309654	1.14033	0.370212	1.11669	0.187702	0.40108	0.193092
Adgre5	3rd	1	0.437353	0.97404	0.245634	0.904908	0.36153	0.765398	0.272235	1.11744	0.317663	0.255622	0.0782841
Gp1ba	3rd	1	1.01785	0.752113	0.326312	0.93455	0.37848	0.397104	0.0660173	1.1215	1.06523	0.278684	0.134213
Flt1	3rd	1	0.242838	1.00753	0.162915	0.868798	0.194698	0.944442	0.131046	1.12197	0.155455	0.277299	0.125442
Plxnc1	3rd	1	0.285768	1.13666	0.359281	0.762108	0.228378	0.800538	0.215556	1.12217	0.305771	0.167739	0.121549
Csgalnact1	3rd	1	0.246112	0.868477	0.327368	1.25036	0.465106	0.962063	0.351624	1.12532	0.123992	0.216099	0.0840166
Rhoj	3rd	1	0.285526	1.14649	0.309731	1.26188	0.340659	1.13813	0.440346	1.13223	0.192914	0.159244	0.057145
Crmp1	3rd	1	0.264024	0.788659	0.245612	1.74886	1.74411	0.995091	0.457675	1.13401	0.468487	0.365559	0.0917215
Dusp6	3rd	1	0.230218	1.50582	0.794719	1.25785	0.311549	1.11242	0.260671	1.13706	0.273173	0.175438	0.115678
Sncaip	3rd	1	0.70409	0.841803	0.408667	0.916789	0.492164	0.801671	0.205108	1.13835	0.263546	0.229081	0.089779
Tnfaip2	3rd	1	0.405448	1.04127	0.215819	1.27485	0.389818	1.28473	0.72973	1.14009	0.163873	0.371257	0.289883
Casp7	3rd	1	0.198797	0.766782	0.127482	1.06836	0.350302	1.10169	0.433779	1.14021	0.240982	0.542189	0.289126
Emcn	3rd	1	0.43545	1.4913	0.646608	1.51825	0.24987	0.675741	0.32684	1.14368	0.446838	0.16699	0.00325695
Syk	3rd	1	0.359475	1.25674	0.858097	0.960421	0.462241	0.955123	0.513242	1.14545	0.437719	0.228087	0.0551324
Epha2	3rd	1	0.232156	1.14135	0.352586	0.965139	0.373312	1.11065	0.39657	1.14565	0.378615	0.392318	0.236784
Gngt2	3rd	1	0.520457	1.10701	0.696315	1.38558	1.1416	0.988366	0.314249	1.14783	0.361788	0.225215	0.0351133
Gja4	3rd	1	0.500201	1.43472	0.60943	0.923561	0.379781	0.921297	0.367747	1.15193	0.430412	0.305016	0
Myct1	3rd	1	0.533379	1.14122	0.417632	1.13899	1.06053	0.837458	0.267829	1.15242	0.436306	0.324363	0
Notch1	3rd	1	0.374072	1.14655	0.550989	0.931306	0.164865	0.759286	0.335217	1.16283	0.135011	0.143154	0.0373888
Dusp4	3rd	1	0.303247	0.984286	0.305529	1.18798	0.454761	0.978114	0.419118	1.16886	0.601834	0.366649	0.29546
Gas7	3rd	1	0.346415	1.0167	0.246743	1.11758	0.257554	1.29365	0.669592	1.17265	0.319647	0.411786	0.26796
Il2rg	3rd	1	0.366911	1.14625	0.556384	0.848924	0.192695	1.26898	0.819518	1.18765	0.294153	0.454763	0.161912
Nos3	3rd	1	0.166356	0.623647	0.25642	0.930581	0.365206	0.888451	0.160184	1.18857	0.461926	0.31377	0
Alox5ap	3rd	1	0.20348	1.28422	0.47605	1.14427	0.549355	0.930693	0.289806	1.18969	0.337731	0.447569	0.0502681
Ctla2a	3rd	1	0.454801	0.966612	0.200918	1.19531	0.236947	1.41079	0.202392	1.19078	0.385662	0.241442	0.237016
Vamp5	3rd	1	0.274665	1.09945	0.395211	0.883631	0.228757	0.947277	0.304644	1.19581	0.245269	0.346288	0.0730965
Vav3	3rd	1	0.169183	1.193	0.236883	0.989896	0.236623	0.911824	0.126358	1.2005	0.271622	0.214217	0.110166
Esm1	3rd	1	0.557064	0.516693	0.223754	0.799776	0.369634	0.713031	0.316196	1.23023	0.461351	0.229475	0.0526972
Trpc3	3rd	1	0.495274	1.39995	0.694247	1.57187	0.768602	1.32349	0.661689	1.23336	0.299883	0.422558	0.0512797
Bgn	3rd	1	0.353413	0.998829	0.264034	0.919578	0.268453	1.06519	0.339272	1.23536	0.408786	0.409699	0.089231
Coro2b	3rd	1	0.364425	1.06223	0.344142	1.27992	0.468898	1.46132	1.19613	1.25054	0.276097	0.245741	0.101087
Dll4	3rd	1	0.757679	1.1017	0.411245	1.13246	0.180071	0.928885	0.557793	1.25081	0.258061	0.24418	0.0395288
Sh2d3c	3rd	1	0.426963	1.04092	0.0755517	1.1764	0.488171	1.19222	0.258896	1.25234	0.519087	0.479865	0.166115
Mpl	3rd	1	0.433303	1.84225	0.997214	1.28385	0.612859	1.1804	0.75328	1.26048	0.619308	0.488178	0.0634542
Filip1l	3rd	1	0.176795	1.08892	0.231484	0.917975	0.288453	1.08906	0.329774	1.26733	0.333838	0.490548	0.363963
Acer2	3rd	1	0.252309	1.43897	0.455813	1.12751	0.157527	0.981006	0.39552	1.26848	0.367031	0.354704	0.141525
Tie1	3rd	1	0.0929348	0.737151	0.166756	0.898744	0.364935	0.84924	0.27109	1.27501	0.233733	0.162596	0.102923
Klhl6	3rd	1	0.24446	1.10107	0.258782	1.06299	0.325694	1.31985	0.653891	1.28975	0.291818	0.374554	0.150593
Scarf1	3rd	1	0.4565	1.12792	0.308187	1.34311	0.826919	1.18889	0.287808	1.29558	0.317292	0.361501	0
Elmo1	3rd	1	0.472332	0.912698	0.139695	1.28097	0.628177	0.933221	0.602061	1.29911	0.260903	0.133107	0.0686778
Vash1	3rd	1	0.326208	0.662116	0.230236	1.58249	0.636517	1.00559	0.412506	1.29952	0.311332	0.392047	0.0938752
Mmrn2	3rd	1	0.377347	1.0982	0.244055	1.00273	0.361317	0.592503	0.154248	1.3125	0.335417	0.187981	0.0249221
Lepr	3rd	1	0.505633	1.37937	0.622335	1.10034	0.531375	0.905941	0.486128	1.31448	0.461885	0.17026	0.0261341
Trim30a	3rd	1	0.447626	1.00809	0.247201	1.21963	0.270125	1.21905	0.423596	1.32066	0.315972	0.419559	0.109388
Rasa3	3rd	1	0.187082	1.30768	0.158012	1.3289	0.288062	1.1169	0.240409	1.32186	0.189967	0.433429	0.189828
Bcl6b	3rd	1	0.38853	0.900983	0.243204	1.01972	0.131987	1.07418	0.292881	1.32879	0.290364	0.228911	0.0683729
Prex2	3rd	1	0.152828	1.21057	0.249986	1.24585	0.259139	1.13938	0.201814	1.32883	0.309845	0.517082	0.148301
Grap	3rd	1	0.18112	0.964374	0.202427	0.930386	0.319364	0.945467	0.403379	1.3352	0.309477	0.274078	0.0128351
Mcam	3rd	1	0.387728	0.744237	0.129477	1.25828	0.411373	1.21964	0.841985	1.33627	0.388511	0.197133	0.0719588
Gap43	3rd	1	0.170192	0.891132	0.0430147	1.0471	0.385951	0.782186	0.294461	1.34013	0.303043	0.255871	0.12558
Npr3	3rd	1	0.558705	0.927244	0.289771	1.62005	0.470387	0.71651	0.259882	1.34288	0.313198	0.447861	0.32091
Trib1	3rd	1	0.506798	0.94811	0.245356	1.21859	0.657574	1.65011	0.280204	1.34685	0.270121	0.270478	0.187051
Fhl3	3rd	1	0.387792	1.07077	0.162576	1.54776	0.364258	0.767496	0.131719	1.35728	0.231533	0.464493	0.14412
Gstk1	3rd	1	0.370637	1.37268	1.18532	0.832378	0.414803	1.09117	0.448002	1.36463	0.459215	0.448927	0.197891
Rasip1	3rd	1	0.207251	1.40699	0.429261	1.09064	0.387301	0.90034	0.0911759	1.36705	0.234695	0.175757	0.0945527
Exoc3l	3rd	1	0.615711	1.15197	0.601753	1.26024	0.435416	0.855383	0.339963	1.37252	0.319972	0.384325	0.0373714
Lcp2	3rd	1	0.440544	1.33497	0.705633	1.30518	0.293997	1.02692	0.215477	1.37968	0.553436	0.179144	0.0566099
Arhgap25	3rd	1	0.492263	0.658224	0.05701	0.909908	0.294571	1.1306	0.344624	1.38098	0.489308	0.294982	0
Itga2	3rd	1	0.359758	1.34009	0.954082	1.17014	0.306601	0.74863	0.254822	1.38212	0.572531	0.436695	0.0831326
Serpina3g	3rd	1	0.500112	0.975622	0.273631	0.904341	0.222308	0.84357	0.396472	1.39339	0.457446	0.430928	0
Serpina3h	3rd	1	0.48256	1.36635	0.673266	1.15396	0.389965	0.915363	0.454379	1.40315	0.372311	0.194275	0.0037891
Hpgd	3rd	1	0.567585	1.20627	0.24553	0.944478	0.862693	0.655493	0.366887	1.4161	0.991178	0.358787	0.211239
Dock6	3rd	1	0.350461	0.979355	0.319778	1.12465	0.50117	1.13027	0.36253	1.42211	0.312175	0.453753	0.153955
Sox18	3rd	1	0.339396	1.28232	0.293415	1.32228	0.426859	1.13864	0.323497	1.44021	0.280441	0.154903	0.0231965
Myzap	3rd	1	0.341535	1.23301	0.611128	1.00474	0.243851	0.958492	0.546088	1.46099	0.160865	0.370443	0.184901
Kdr	3rd	1	0.190632	1.01136	0.125931	1.30211	0.357436	1.04824	0.158809	1.46351	0.0911937	0.21929	0.0466675
Ptprb	3rd	1	0.27415	0.964936	0.357491	1.05746	0.188488	0.99748	0.117122	1.46441	0.256057	0.160537	0.0795666
Tlr4	3rd	1	0.315782	0.895388	0.427135	1.37069	0.446764	2.07053	1.45111	1.47253	0.206682	0.55819	0.568273
Shank3	3rd	1	0.346598	1.45456	0.672181	1.212	0.232497	1.03402	0.195334	1.47801	0.101626	0.248298	0.0966577
Ttc9	3rd	1	0.45468	1.33288	1.24438	0.728333	0.174179	1.2464	0.735619	1.49315	0.792438	0.324103	0.00632126
Vegfc	3rd	1	0.461382	0.962667	0.430681	1.70892	0.832021	1.12472	0.515002	1.50046	0.341061	0.333882	0.135882
Hhex	3rd	1	0.236779	1.1257	0.291764	1.71822	0.475761	0.922706	0.435645	1.50749	0.418698	0.20782	0.0683577
Icam2	3rd	1	0.314745	1.23514	0.244907	1.04495	0.294711	0.791197	0.210116	1.51565	0.563055	0.135835	0.00535453
Nes	3rd	1	0.294812	0.928066	0.119037	1.22156	0.617664	0.705771	0.319872	1.52938	0.573533	0.241095	0.116828
Adamts5	3rd	1	0.455426	1.12337	0.348928	1.09556	0.515015	0.957629	0.857731	1.52963	0.640995	0.242443	0.130017
Ramp2	3rd	1	0.159258	1.42619	0.48845	1.33071	0.247097	1.08504	0.300203	1.53063	0.256241	0.392641	0.143171
Hmcn1	3rd	1	0.36684	0.924699	0.301283	1.21135	0.448192	1.22401	0.411154	1.53736	0.417021	0.350369	0.118568
Nrg1	3rd	1	0.316518	0.962567	0.453181	1.80402	1.00996	1.19538	0.492283	1.62551	0.366789	0.318081	0.0905793
Fam43a	3rd	1	0.210418	1.09938	0.15794	1.34717	0.467328	1.27305	0.281713	1.63458	0.345971	0.261745	0.133706
Flt4	3rd	1	0.223023	1.53017	0.398041	1.5066	0.473438	1.17945	0.285434	1.64673	0.363347	0.246924	0.143602
Acvrl1	3rd	1	0.392795	1.02293	0.114661	1.2083	0.331498	1.10081	0.417673	1.67764	0.306483	0.489678	0.215773
Gimap6	3rd	1	0.436793	0.8817	0.396862	0.938928	0.301372	0.888098	0.512824	1.68698	0.923621	0.262933	0.011567
Tlr12	3rd	1	0.430816	1.12118	0.394011	1.06643	0.284158	0.846172	0.16946	1.69978	0.283015	0.244789	3.10317e-17
Pcdh12	3rd	1	0.145393	1.88634	1.34801	1.75293	0.431273	1.20941	0.253949	1.70529	0.294963	0.20726	0.0657504
Robo4	3rd	1	0.530524	0.746143	0.286631	1.38058	0.577122	0.70425	0.326685	1.70926	0.216059	0.263816	0.0714243
Itpkb	3rd	1	0.425066	1.41601	0.356351	1.38078	0.623486	0.984712	0.381004	1.71164	0.333408	0.4107	0.200826
Dpysl3	3rd	1	0.311837	1.10582	0.197217	1.10285	0.380453	1.15691	0.381864	1.72133	0.559504	0.398942	0.155921
Mfng	3rd	1	0.34076	1.04322	0.295901	1.40621	0.440581	1.3414	0.384876	1.75568	0.45301	0.319743	0.0682831
Clec1b	3rd	1	0.382451	1.06045	0.632988	1.44225	0.54764	0.615768	0.354655	1.76884	1.98517	0.307899	0.0138782
Esam	3rd	1	0.359027	1.13033	0.354077	1.46283	0.30041	1.32672	0.667629	1.85398	0.594409	0.1711	0.0744428
Adcy4	3rd	1	0.290326	1.1122	0.508005	1.52912	0.525557	1.71756	0.610815	1.88445	0.589188	0.436482	0.0807071
Gm45837	3rd	1	0.155468	1.19164	0.349207	2.04442	0.362801	1.33302	0.475891	1.96244	0.521587	0.210181	0.113061
Col14a1	3rd	1	0.719146	1.23793	0.321285	1.53398	0.580587	1.01063	0.793957	2.00014	0.633385	0.42205	0.268877
Tlr3	3rd	1	0.607323	1.5431	0.676546	1.17077	1.14168	1.57203	0.227522	2.17336	1.09096	0.467716	0.189236
Adamts4	3rd	1	0.50168	1.80767	0.640813	1.83027	0.450613	1.05687	0.347158	2.42321	0.686443	0.617039	0.201409

## Sheet: Dose Sensitive genes
Table S2C. Mean-normalized CPM expression and standard deviation for dose-sensitive genes.
	Etv2+/+		Etv2+/enhΔ		Etv2+/Δ		Etv2enhΔ/enhΔ		Etv2enhΔ/Δ		Etv2Δ/Δ
Gene	Normalized CPM	Std.dev	Normalized CPM	Std.dev	Normalized CPM	Std.dev	Normalized CPM	Std.dev	Normalized CPM	Std.dev	Normalized CPM	Std.dev
Hbb-y	1	0.610172	0.82009	0.320801	0.417619	0.325587	0.347168	0.247498	0.248391	0.272198	0.0046872	0.00537433
Car2	1	0.123183	0.843455	0.188663	0.897162	0.215956	0.71974	0.220165	0.286308	0.107612	0.116396	0.0262029
Hba-x	1	0.213598	0.83154	0.226386	0.662095	0.318601	0.553551	0.335874	0.221606	0.157668	0.0143987	0.0182346
Cpox	1	0.194971	0.841285	0.103228	1.12982	0.23226	0.704725	0.175047	0.41695	0.080343	0.299129	0.0838145
Slc25a37	1	0.217656	1.14709	0.265649	0.798912	0.196913	0.67879	0.254145	0.258174	0.0904451	0.0882752	0.0692613
Tfrc	1	0.199432	0.926584	0.368875	0.79497	0.141064	0.85615	0.222966	0.349954	0.115795	0.111683	0.0162646
Fech	1	0.198323	0.893165	0.197207	0.78429	0.250703	0.800861	0.182507	0.468678	0.0485492	0.441751	0.0433624
Slc4a1	1	0.358746	1.05148	0.28965	0.589315	0.340274	0.517973	0.368734	0.17772	0.108211	0.00923165	0.00845868
Ell2	1	0.211434	0.936047	0.185582	0.904523	0.311552	0.714526	0.259505	0.252054	0.123482	0.0778909	0.0363441
Gypa	1	0.147414	0.822394	0.140578	0.798432	0.184591	0.649739	0.241301	0.16236	0.0941936	0.00718304	0.00204518
Plagl2	1	0.130717	0.906862	0.20659	0.987171	0.257231	0.755052	0.112692	0.471337	0.0272093	0.363256	0.0483238
Mllt3	1	0.107131	0.861398	0.0805767	0.808245	0.0848655	0.82723	0.0844985	0.492966	0.0735598	0.680999	0.120941
Sptb	1	0.204528	1.09799	0.314726	0.877152	0.210303	0.466512	0.150886	0.375776	0.0926669	0.0508382	0.0250391
Hbb-bh1	1	0.237551	0.817991	0.188966	0.78618	0.536319	0.690296	0.429272	0.242389	0.191394	0.0174397	0.00552994
Abcb10	1	0.274296	0.929965	0.191492	0.817457	0.0663374	0.754424	0.107729	0.443804	0.0360474	0.37791	0.0197767
Tmem56	1	0.244887	1.09181	0.244876	1.00206	0.3384	0.842134	0.28597	0.22966	0.118618	0.0657113	0.0329499
Ssx2ip	1	0.15939	1.05364	0.172854	0.783233	0.0870667	0.728291	0.0985284	0.39503	0.0393044	0.202753	0.0718063
Prkar2b	1	0.190721	0.917788	0.158255	1.04947	0.212799	0.834715	0.221538	0.409599	0.106815	0.0765687	0.0337589
Spta1	1	0.435028	0.937524	0.33527	0.568292	0.253574	0.470216	0.180601	0.210845	0.122395	0.012361	0.00567437
Xk	1	0.147114	0.961456	0.178617	0.757852	0.26935	0.974721	0.387749	0.267672	0.0485226	0.241493	0.0631245
Fam210b	1	0.196296	1.17585	0.127886	0.861096	0.191792	0.873181	0.212883	0.454027	0.156784	0.31358	0.0549008
Slc7a1	1	0.196569	1.04194	0.245249	0.905532	0.161389	0.738646	0.164016	0.455278	0.161635	0.293948	0.0942084
Baz1a	1	0.126545	0.931449	0.290987	1.0048	0.13473	0.80225	0.17643	0.475821	0.0826205	0.151222	0.0514822
Ikzf1	1	0.179231	0.970742	0.325914	0.934883	0.175549	0.695208	0.2113	0.280983	0.0750623	0.0173016	0.00826951
Reln	1	0.168191	0.954528	0.326147	0.947274	0.219524	0.729127	0.100544	0.374598	0.0947214	0.138767	0.0444694
Tal1	1	0.294484	0.976615	0.142303	0.90435	0.243367	0.645949	0.198165	0.312552	0.134278	0.0153752	0.00222205
Slc43a1	1	0.156953	1.00655	0.179004	1.00152	0.210541	0.867542	0.163111	0.373793	0.0773575	0.313141	0.123401
Hemgn	1	0.334789	0.908323	0.334497	0.499028	0.33498	0.482733	0.292387	0.134572	0.108001	0.0121141	0.0015902
Ubxn2b	1	0.242099	0.943893	0.195924	0.841757	0.20922	0.763461	0.212677	0.48479	0.095662	0.432678	0.135274
Ank1	1	0.200371	0.944906	0.226585	0.875941	0.274133	0.600535	0.305991	0.27135	0.0485951	0.0216425	0.00861304
Gypc	1	0.151539	0.935277	0.303159	1.0364	0.132139	0.722808	0.155262	0.493438	0.105617	0.0796273	0.0485917
Klf1	1	0.155636	1.03895	0.246046	0.81824	0.153124	0.697699	0.255607	0.216066	0.0704208	0.0233468	0.0059217
Csf2rb	1	0.494701	1.21642	0.459795	0.809504	0.317977	0.748515	0.669595	0.312444	0.181355	0.0383601	0.0241622
Atp8a1	1	0.123055	0.798902	0.31538	0.818791	0.203154	0.656051	0.227949	0.328487	0.0784744	0.223856	0.0582124
Glipr2	1	0.200705	0.962438	0.174703	0.699886	0.135079	0.714411	0.201406	0.469703	0.0647038	0.505553	0.0492038
Uros	1	0.104274	0.879429	0.208997	0.783872	0.123429	0.693748	0.151871	0.429266	0.0857863	0.324624	0.103344
Pnpo	1	0.509682	1.31046	0.127798	0.417458	0.120128	1.0418	0.261876	0.470209	0.122268	0.246869	0.0211549
Urod	1	0.187403	0.950993	0.161319	0.779766	0.16407	0.622038	0.172068	0.440276	0.0812469	0.479585	0.148082
Blvrb	1	0.117347	0.939631	0.167786	0.79046	0.294431	0.633879	0.220211	0.324702	0.160084	0.195918	0.166298
Rfesd	1	0.18937	0.749406	0.155256	0.938703	0.281875	0.662927	0.20848	0.394605	0.170426	0.347337	0.111337
Epb42	1	0.178967	0.970663	0.327746	0.787536	0.261345	0.655063	0.207912	0.286278	0.161701	0.0244697	0.00794316
Cecr2	1	0.24092	1.20329	0.400422	1.2384	0.203556	1.06324	0.265409	0.495948	0.0760752	0.414128	0.104471
Ermap	1	0.454681	0.975415	0.448421	0.481805	0.27292	0.674816	0.407599	0.114773	0.0493733	0.0266659	0.00913274
Adgrg1	1	0.134033	0.83535	0.141228	0.866181	0.137967	0.674045	0.238398	0.475524	0.1352	0.125957	0.0624943
Cited4	1	0.134631	1.00879	0.217143	0.824835	0.13755	0.653336	0.238276	0.259478	0.0602929	0.0720437	0.0247077
Kdm7a	1	0.296528	1.11134	0.206578	0.918566	0.145975	0.769043	0.190327	0.358229	0.0654015	0.389811	0.240929
Ston2	1	0.166343	0.924676	0.322651	0.918746	0.16443	0.654962	0.0877148	0.492609	0.112235	0.321085	0.156031
Rhag	1	0.579567	0.80154	0.238588	0.733718	0.30742	0.558883	0.460025	0.136975	0.0473532	0.0302319	0.00602595
Nipa1	1	0.28564	0.91886	0.294865	0.532306	0.164044	0.799065	0.353008	0.478365	0.105803	0.385776	0.153168
Slc30a10	1	0.521908	1.23251	0.479089	0.807379	0.210038	0.698504	0.274797	0.277217	0.167563	0.0474623	0.022612
Slc25a21	1	0.311635	0.830606	0.201893	0.86757	0.323977	0.820864	0.455417	0.507725	0.166887	0.489292	0.164194
Alas2	1	0.292133	1.03923	0.209373	0.783617	0.227053	0.597655	0.223923	0.273671	0.0918427	0.0755887	0.0139378
Steap3	1	0.453513	1.21722	0.621767	0.786129	0.242801	0.682628	0.29722	0.227351	0.102914	0.0887839	0.025932
Trim10	1	0.191258	0.800872	0.254457	0.672639	0.186483	0.682585	0.277033	0.159764	0.0688671	0.0342789	0.0017345
Nfe2	1	0.505018	1.0506	0.251907	0.646979	0.271163	0.625582	0.232905	0.258697	0.100387	0.0479946	0.00787212
Ptp4a3	1	0.225344	1.08746	0.307957	0.765949	0.181146	0.770189	0.239218	0.438983	0.186389	0.155888	0.0251937
Ppox	1	0.311948	0.875867	0.357788	1.05936	0.326023	0.721025	0.167477	0.514377	0.0698222	0.449797	0.117444
Gpc4	1	0.145144	1.00826	0.42867	0.760589	0.134726	0.985446	0.243621	0.498942	0.0854465	0.623444	0.314444
Gm26397	1	0.100367	0.752124	0.116329	0.763772	0.474087	0.90139	0.405786	0.461354	0.143399	0.77401	0.564811
Zfp120	1	0.215974	0.661594	0.140071	0.677431	0.208398	0.721072	0.151276	0.503025	0.174094	0.743927	0.175909
Cdc25b	1	0.25552	0.710684	0.227197	0.583408	0.14455	0.619769	0.150715	0.396886	0.0798744	0.398953	0.17261
Art4	1	0.185359	0.888054	0.157104	0.700186	0.240925	0.581571	0.128073	0.265166	0.0839825	0.1434	0.153708
Epor	1	0.273667	0.944085	0.245619	0.950638	0.209732	0.723065	0.201699	0.291075	0.0956808	0.0644928	0.0170925
Pkhd1l1	1	0.423359	0.972305	0.405979	0.666241	0.263397	0.762338	0.403643	0.194055	0.0633528	0.0476317	0.00713073
Tspan33	1	0.120928	0.889859	0.196319	0.833865	0.145457	0.796709	0.187722	0.50028	0.077782	0.285596	0.0630329
Gata1	1	0.166084	0.856991	0.281782	0.788102	0.238637	0.640193	0.126411	0.243526	0.0671337	0.0508363	0.00795219
Slc1a5	1	0.619566	0.837908	0.224645	0.862923	0.284345	1.0494	0.297151	0.534867	0.0919202	0.354872	0.217474
Nxpe2	1	0.491655	0.604611	0.386244	1.05704	0.422172	0.611389	0.319069	0.1347	0.050359	0.125374	0.160447
Pcyt1b	1	0.319094	1.08522	0.161904	0.837909	0.249917	0.472073	0.249996	0.261857	0.155184	0.163383	0.126673
Slc29a1	1	0.162273	1.08138	0.220915	1.00735	0.204671	0.918666	0.3819	0.481621	0.103149	0.264839	0.232074
Snca	1	0.368038	0.982159	0.381541	0.819511	0.257648	0.689278	0.141961	0.320265	0.128248	0.0563626	0.00247953
Zfp874a	1	0.270075	0.974717	0.315594	1.02073	0.459778	1.18965	0.499075	0.613218	0.216604	0.820708	0.280914
Fam241a	1	0.245103	1.10601	0.481729	1.13526	0.335037	1.11655	0.321629	0.48116	0.0756063	0.501619	0.277469
Zfp990	1	0.439075	0.633492	0.126314	0.815833	0.250761	0.993709	0.468747	0.291582	0.0273417	0.371086	0.276275
Slc38a5	1	0.215194	1.08878	0.185264	0.997812	0.236193	1.05184	0.312616	0.237475	0.0552174	0.0857334	0.0237633
Hk1	1	0.250362	1.00368	0.389427	0.601267	0.299708	0.669238	0.187965	0.50377	0.0624786	0.155706	0.0375897
Ctse	1	1.23883	1.45863	1.09497	0.941325	0.25294	0.774657	0.293825	0.313182	0.123966	0.108082	0.0531282
Gfi1b	1	0.353316	0.863406	0.266692	0.671575	0.22395	0.826376	0.422327	0.246071	0.112428	0.0582153	7.75792e-18
Btg2	1	0.314594	0.722101	0.154832	0.722881	0.281023	0.605933	0.137649	0.381456	0.067004	0.189413	0.0678195
Otub2	1	0.332772	1.00673	0.353615	0.724369	0.190865	0.853785	0.260849	0.443385	0.104018	0.426289	0.140326
Dmtn	1	0.196836	0.81366	0.166546	0.520203	0.159676	0.62895	0.179883	0.277971	0.167384	0.0761426	0.0207615
Ccdc92b	1	0.49916	0.939173	0.433462	0.667971	0.186066	0.517825	0.255056	0.265624	0.140306	0.145287	0.0915462
Ube2l6	1	0.503505	1.05939	0.45453	0.71005	0.236542	0.84078	0.389934	0.391675	0.0537536	0.131334	0.0728518
Pde10a	1	0.358851	1.1127	0.519372	0.766859	0.316832	0.962971	0.453107	0.426949	0.374631	0.232908	0.131659
Car8	1	0.26208	1.03751	0.688813	1.02785	0.304282	0.839627	0.547369	0.526982	0.203251	0.315518	0.126795
Ccnb1ip1	1	0.278814	1.21718	0.679399	0.787043	0.855686	0.994441	0.203858	0.339402	0.146972	0.291162	0.22806
Cpne7	1	0.299235	1.14083	0.205524	0.874392	0.294169	0.812659	0.302429	0.289872	0.114709	0.0843058	0.0134985
Svip	1	0.471866	0.494474	0.176242	0.611034	0.264734	0.45976	0.143595	0.420957	0.104248	0.461816	0.222149
Kcnj5	1	0.339785	0.932055	0.481874	0.903602	0.233638	0.697383	0.278426	0.453411	0.178956	0.222685	0.225572
Sh3yl1	1	0.204477	1.04918	0.195108	0.899689	0.155893	0.839073	0.232714	0.482124	0.159336	1.18491	0.317939
Rgs10	1	0.44509	0.844352	0.189692	0.685825	0.225472	0.709638	0.119007	0.348704	0.11044	0.136067	0.045128
Treml2	1	0.532307	0.873353	0.195006	0.525488	0.296881	0.497199	0.257207	0.324384	0.118714	0.0640342	0.00156045
Smim3	1	0.257448	0.683023	0.323178	0.72309	0.150291	0.531174	0.218406	0.482916	0.163796	0.407854	0.130874
Pim1	1	0.231667	0.822983	0.186501	1.06278	0.427568	0.861824	0.28538	0.482322	0.170832	0.384859	0.170575
Mfsd2b	1	0.482529	0.762156	0.202261	0.847868	0.404488	1.06987	0.311031	0.364466	0.134749	0.121693	0.0335727
Csf2rb2	1	0.688646	1.32918	0.584553	0.868792	0.409182	0.890091	0.729049	0.374231	0.148409	0.0928202	0.0036589
Ppp1r15a	1	0.326088	1.37255	0.815854	0.654132	0.157416	0.741977	0.213163	0.441195	0.110698	0.423743	0.232598
Lmx1a	1	0.912132	1.09534	0.196488	0.486455	0.510909	0.649597	0.356703	0.269094	0.135804	0.272928	0.184315
Pfkfb4	1	0.467903	0.566664	0.256282	0.599957	0.17123	0.519884	0.209264	0.412122	0.295818	0.234943	0.0998988
Tmod1	1	0.358521	0.817081	0.348019	0.433997	0.192563	0.432446	0.172868	0.289739	0.0558885	0.097073	0.0263848
Adra2b	1	0.235725	0.988807	0.293769	0.749869	0.315769	0.721929	0.355744	0.394239	0.233855	0.289351	0.104197
Cercam	1	0.385211	1.10053	0.242086	1.20423	0.565624	0.624514	0.0659343	0.450242	0.245106	0.439572	0.257348
Gja6	1	0.354253	0.718189	0.528196	0.739239	0.364196	0.748583	0.374514	0.228888	0.0630252	0.0862456	0.0150101
Dapp1	1	0.20879	0.726045	0.497973	0.830111	0.36261	0.792358	0.254714	0.565083	0.210591	0.22201	0.131404
Prokr1	1	0.313537	1.1302	0.553792	0.605484	0.192827	0.825746	0.574966	0.290797	0.176059	0.192482	0.0641207
P2ry1	1	0.356879	0.806381	0.278131	0.843951	0.340729	0.660225	0.287086	0.450907	0.146287	0.111232	0.047109
Tspan32	1	0.130929	0.932888	0.401907	0.827548	0.30797	0.596871	0.282266	0.436593	0.290585	0.0962956	0.0125167
Angptl4	1	0.413277	0.599517	0.287008	0.91076	0.378686	0.347949	0.259612	0.394345	0.159443	0.398581	0.217517
Gse1	1	0.319027	1.01891	0.279388	1.1883	0.283837	0.940376	0.290064	0.522955	0.0870705	0.314625	0.120249
Metap1d	1	0.252253	0.93631	0.385994	0.698667	0.120765	1.0086	0.237288	0.531388	0.159629	0.556279	0.121417
Ggct	1	0.501802	0.798334	0.652209	0.791952	0.215793	0.619786	0.117688	0.586108	0.147867	0.337246	0.0850482
Mpp2	1	0.518185	1.52378	0.742856	1.52018	0.479356	0.861218	0.655075	0.435651	0.403703	0.21789	0.0704893
Zfp985	1	0.481959	0.665599	0.389535	0.69186	0.496796	1.13836	0.586257	0.363098	0.0855389	0.507307	0.369958
Kcnn4	1	0.438833	0.791811	0.306019	0.753155	0.211745	0.677002	0.390512	0.237487	0.102972	0.192638	0.228699
Foxh1	1	0.28909	0.669777	0.300097	0.920247	0.222152	0.738331	0.197728	0.272845	0.108925	0.179075	0.0608458
Gabra4	1	0.446904	0.689493	0.176602	1.30827	0.352033	0.774744	0.420584	0.295177	0.0821555	0.126894	0.0316598
Snord118	1	0.506064	0.727422	0.190249	0.473258	0.165823	0.690369	0.282119	0.396048	0.17036	0.355382	0.188568
Add2	1	0.345316	0.970929	0.261343	0.701672	0.313656	0.455851	0.231903	0.236513	0.0532145	0.0899435	0
Zswim5	1	0.489722	0.873671	0.314204	0.649535	0.202245	0.496119	0.279484	0.47885	0.28667	0.368498	0.129044
D030028A08Rik	1	0.461499	1.08669	0.222043	0.667976	0.190616	0.876752	0.241515	0.471095	0.255231	0.467096	0.240944
Kifc2	1	0.227852	1.02507	0.258115	1.11373	0.379285	0.767865	0.19134	0.462487	0.102407	0.223147	0.0442319
Mrap	1	0.527116	0.957113	0.372714	0.774951	0.240097	0.581284	0.216279	0.330103	0.177006	0.107835	0.00670873
Samd14	1	0.334839	0.848136	0.293747	0.617883	0.132933	0.595542	0.130339	0.337667	0.069202	0.29918	0.178142
Smox	1	0.219829	0.996487	0.100704	0.98533	0.41751	0.809313	0.342584	0.297992	0.0599005	0.166011	0.0525669
Uba7	1	0.124459	1.08558	0.16857	1.0673	0.660012	0.693848	0.395748	0.298393	0.0698231	0.13847	0.0074852
Dennd2c	1	0.196884	0.906015	0.0810625	0.764955	0.164154	0.872586	0.544739	0.511125	0.168999	0.302301	0.145263
Fermt3	1	0.494197	0.757507	0.416802	0.98926	0.4728	0.804861	0.329935	0.411356	0.129132	0.238603	0.158544
Kel	1	0.263906	0.971971	0.280616	0.65597	0.392866	0.562787	0.208873	0.21205	0.0820713	0.115287	0.00539891
Gm6768	1	0.895987	2.06478	1.77861	0.567966	0.100617	1.18161	1.2824	0.458752	0.053507	0.561111	0.184834
Adcy7	1	0.232153	1.53839	0.864653	0.869702	0.549449	1.07145	0.452341	0.489007	0.0697555	0.592798	0.252816
Ccrl2	1	0.308421	1.2074	0.338272	1.37531	0.719785	0.826323	0.37589	0.313978	0.0394048	0.212823	0.0424624
Asb17	1	0.410145	1.28345	0.467828	0.894592	0.21989	1.32567	0.809778	0.392597	0.113773	0.188234	0
Slc26a1	1	0.475109	0.740729	0.645817	0.495614	0.110151	0.931154	0.669568	0.562687	0.257479	1.26442	0.52599
Nmnat3	1	0.301157	0.725788	0.289427	0.564909	0.105783	0.652385	0.391709	0.437505	0.254823	0.242527	0.125272
Irgm2	1	0.695706	0.576139	0.210248	0.764645	0.620169	1.17733	0.725624	0.320743	0.209052	0.186289	0.0194836
Celf4	1	0.322186	1.11845	0.211367	1.16128	0.421647	1.36537	0.447104	0.618678	0.132414	0.480694	0.186467
Ano1	1	0.574541	1.34226	0.620861	1.33768	0.643797	0.784082	0.230428	0.539432	0.105354	0.41988	0.180796
Frat2	1	0.536221	1.32262	1.00409	1.0998	0.443818	0.868637	0.124725	0.575057	0.159564	0.501041	0.209068
Ncf4	1	0.487934	0.684391	0.125587	0.685079	0.288429	0.595432	0.325825	0.240899	0.0894169	0.142576	0
Slc6a9	1	0.393713	0.892269	0.31716	0.873875	0.233407	0.773282	0.58305	0.501124	0.177985	0.303396	0.0749233
Hist2h2be	1	0.776717	1.17164	0.720009	0.507152	0.323435	1.19646	0.810734	0.421038	0.207616	0.363117	0.119015
Ache	1	0.50427	0.827925	0.293546	0.60126	0.283449	0.671285	0.155107	0.329759	0.104216	0.192522	0.0302491
Grap2	1	0.336802	0.824061	0.277723	0.530868	0.176278	0.491527	0.118334	0.273529	0.0637874	0.163454	0
Ajap1	1	0.501395	0.991399	0.325283	0.643342	0.171651	0.470635	0.165055	0.305324	0.109896	0.223729	0.0924631
Ifi35	1	0.397069	1.08502	0.521994	0.768064	0.276591	1.15575	0.809991	0.522047	0.156969	0.336836	0.08882
Mir1949	1	0.131347	1.29761	0.432493	1.01815	0.327604	1.27192	0.394853	0.570762	0.176229	0.444416	0.128185
Hbb-bt	1	0.379149	0.819733	0.461027	1.57517	1.10988	1.01169	0.518098	0.589051	0.173833	0.405255	0.187364
Hbq1b	1	0.178922	1.752	1.62014	0.739966	0.362715	0.530273	0.166671	0.621921	0.167106	0.261537	0.0115057
Zdhhc14	1	0.54999	1.37333	0.554623	1.312	0.320159	0.915254	0.302995	0.494335	0.124648	0.367542	0.0725175
Bsn	1	0.491175	1.17695	0.68889	1.06656	0.271741	1.32264	0.462466	0.525599	0.165872	0.486482	0.174602
Tmem255a	1	0.578682	1.53614	1.19137	1.08734	0.653431	0.558857	0.218628	0.517407	0.176117	0.377188	0.169999
1110002L01Rik	1	0.260992	0.965405	0.131727	0.953882	0.34487	0.742962	0.166906	0.597114	0.107248	0.399822	0.125307
Sla2	1	0.47872	1.22636	0.50218	1.23918	0.346338	1.2093	0.692448	0.55576	0.124847	0.354715	0.0757517
Abcg4	1	0.538928	1.18444	0.445136	0.614974	0.213797	0.835482	0.298074	0.380663	0.0701707	0.24257	0
Hist1h2af	1	0.278056	0.916156	0.419678	0.700611	0.220859	1.25296	0.544334	0.600283	0.102964	0.655233	0.291649
Gm11398	1	0.529903	0.671558	0.330919	0.565746	0.289335	0.93911	0.217863	0.509664	0.122087	0.30558	0.0821986
Car1	1	0.581676	0.82714	0.616467	1.12431	0.745611	1.08555	0.544251	0.330917	0.0419905	0.277838	0
Rhd	1	0.828643	0.568692	0.0996944	0.581179	0.140268	0.515481	0.191556	0.24354	0.0581725	0.202897	0.0225243
Acpp	1	0.601117	0.611992	0.179781	0.653492	0.500756	0.465724	0.156197	0.312987	0.0628134	0.36155	0.113999
Padi2	1	0.576357	0.548123	0.364056	0.521037	0.406046	0.366487	0.195942	0.223913	0.0607649	0.188625	0.00950645
4930518I15Rik	1	0.471425	1.48565	0.974855	1.12234	0.357494	1.32786	0.859972	0.537661	0.13933	0.88514	0.756075
Acmsd	1	0.380683	0.74112	0.0827882	0.713184	0.305059	0.737169	0.204909	0.564956	0.148578	0.346646	0.0860972
Ano2	1	0.473409	1.01753	0.6651	0.971085	0.405619	0.65239	0.25428	0.382136	0.0801399	0.321786	0
Pkib	1	0.722142	0.504167	0.239071	0.536274	0.18266	0.670685	0.266153	0.421567	0.11821	0.338896	0.129893
Hba-a1	1	0.266344	0.811507	0.264091	0.871607	0.455439	1.10009	1.16256	0.500361	0.220241	0.35943	0.016201
Tmc4-ps	1	0.315499	1.41048	0.456016	1.26146	0.615379	1.08941	0.300767	0.780826	0.177204	3.76875	5.59614
Erv3	1	0.562114	2.02423	0.61264	0.769045	0.272953	1.60772	1.40846	0.633647	0.116259	1.10613	0.904611
Ubash3a	1	0.665408	0.825526	0.406469	0.953643	0.688347	0.629663	0.299868	0.602223	0.183495	0.352242	0
Gm16110	1	0.589751	1.07673	0.591978	1.6009	1.76907	0.750947	0.300827	0.521088	0.0965663	0.494547	0.0372169
Tspoap1	1	0.407567	1.52793	0.941766	0.757427	0.299818	0.928982	0.483925	0.507692	0.13611	0.523871	0.13779
Gbx2	1	0.393336	1.58516	1.98689	0.894178	0.387488	0.839729	0.326725	0.735013	0.061933	0.492722	0
Cldn13	1	0.509203	0.852568	0.206592	0.536198	0.30106	0.621823	0.371261	0.333087	0	0.333087	0
Serpinb9g	1	0.256638	1.34851	0.74942	1.02098	0.624479	2.82251	2.68211	0.701503	0.0228122	0.944536	0.247131
Tmc8	1	0.317309	1.29843	0.2489	0.899756	0.387987	0.789646	0.220429	0.690879	0.161551	0.49863	0.0379088
Lypd10	1	0.633109	0.592359	0.0191058	2.01083	2.52949	0.903328	0.71671	0.582806	0	0.822428	0.319568
Trim58	1	0.745118	0.726804	0.147836	0.783736	0.522647	0.722487	0.361949	0.491424	0.131498	0.429044	0.0322876
Gm6430	1	0.173314	0.85386	0.150573	0.979534	0.236934	2.34389	3.1237	0.789812	0.0399576	0.780931	0.138789
Gm14121	1	0.372117	1.25455	0.508986	0.592734	0.129803	1.12245	0.749316	0.516981	0.0420113	0.483167	0.00942361
Asb17os	1	0.312441	1.05595	0.763341	0.975159	0.660353	1.00905	0.464709	0.612073	0.170306	0.528665	0
Gm16146	1	0.418896	1.50583	1.03643	0.788141	0.169892	1.05836	0.625095	0.677677	0.106895	0.660133	0.12968
Snora75	1	0.15725	1.08737	0.279688	1.05344	0.28196	1.63854	0.3502	0.790526	0.0924098	0.827746	0.171509
Prss50	1	0.396244	0.735906	0.253319	0.900026	0.325701	0.787626	0.126455	0.596757	0.107065	0.541597	0
Rnu12	1	0.450391	0.770986	0.188413	0.690685	0.0928537	0.904946	0.130421	0.606634	0.0559774	0.656985	0.0783021
Acsm3	1	0.240652	0.874154	0.077445	0.905871	0.30864	1.01694	0.518641	0.650051	0.0555399	0.62065	0.0563266
Cacna2d3	1	0.3182	1.26156	0.564462	0.88028	0.156023	1.45674	0.673562	0.758816	0.0706834	0.719841	0.0278365
Hpdl	1	0.258276	0.74946	0.145227	0.89894	0.522581	1.01403	0.421012	0.685976	0.0566568	0.604673	0
Dipk2b	1	0.145504	1.05568	0.216926	0.986082	0.337946	1.62053	0.972183	0.862954	0.126956	0.743856	0
Gm10475	1	0.128336	0.942967	0.276388	1.06231	0.402602	1.03641	0.268175	0.810719	0.0973383	0.693784	0.0169068
Gp5	1	0.335189	0.742751	0.069443	1.08227	0.334401	0.913218	0.197515	0.716879	0.0374215	0.653433	0
Efcab3	1	0.182408	1.51378	0.609933	1.19674	0.546464	1.16294	0.702635	0.848814	0.0362326	0.83261	1.24127e-16
Slc22a4	1	0.439443	0.855441	0.24873	0.957541	0.271479	0.74612	0.142677	0.666752	0.0377584	0.640787	0
Tnfrsf14	1	0.100372	1.03423	0.402945	1.22782	0.481117	1.39911	0.779218	0.87564	0.0958921	0.867019	0.0766156
C1qtnf1	1	0.131171	0.914674	0.0796134	0.983952	0.134311	1.17235	0.414849	0.869712	0.0248359	1.59504	0.506808
Trim60	1	0.202817	0.9172	0	1.08958	0.276364	1.30652	0.773458	0.9172	0	2.08389	1.1286
Ppp1r17	1	0.349566	1.04901	0.321527	0.818714	0.049806	1.30169	0.539032	0.790008	0	0.790008	0
Gm15816	1	0.207073	0.756088	0.199537	0.84007	0.174816	0.702922	0.0945992	0.665137	0.0557206	0.640218	0
Trem1	1	0.591665	0.727542	0.103099	0.665659	0.0539185	1.01015	0.322974	0.643647	0	0.643647	0
Eno2	1	0.0384834	1.33899	0.667729	0.984289	0	1.64066	0.647377	0.984289	0	1.14173	0.328374
Gzmd	1	0.0384834	1.3969	0.48765	0.994807	0.0257639	1.42908	0.418773	0.984289	0	1.06454	0.127347
Retn	1	0.154057	1.07585	0.0969573	0.913161	0.100878	0.943974	0.0775769	0.852457	0.0624765	0.824517	0
Pla2g4e	1	0.0394466	1.51563	0.589543	1.02614	0.103473	0.983896	1.24127e-16	0.983896	1.24127e-16	0.983896	1.24127e-16
Ugt1a2	1	0.111933	1.17329	0.437981	1.12917	0.332347	0.964883	0.0236558	0.954303	0	0.954303	0
Lmod3	1	0.1519	0.916668	0.0249006	0.951596	0.0752438	0.904218	1.24127e-16	0.904218	1.24127e-16	1.26122	0.401568
Dmkn	1	0.165567	1.00834	0.0913784	0.932408	0	0.932408	0	0.944469	0.0269707	1.18906	0.377436

## Sheet: Dose insensitive genes
Table S2D. Mean-normalized CPM expression and Standard deviation for dose-insensitive genes.
	Etv2+/+		Etv2+/enhΔ		Etv2+/Δ		Etv2enhΔ/enhΔ		Etv2enhΔ/Δ		Etv2Δ/Δ
Gene	Normalized CPM	Std.dev	Normalized CPM	Std.dev	Normalized CPM	Std.dev	Normalized CPM	Std.dev	Normalized CPM	Std.dev	Normalized CPM	Std.dev
Slc39a8	1	0.137062	1.12047	0.0380308	0.942008	0.111997	1.02037	0.156332	0.73016	0.0830008	0.382371	0.164466
Gpx1	1	0.192064	1.02476	0.0985177	0.80362	0.0817359	0.812298	0.237747	0.624277	0.0359065	0.527175	0.0960927
Ybx3	1	0.0782346	0.991708	0.0367861	0.908837	0.124282	0.83156	0.131186	0.720195	0.0419631	0.466522	0.0681709
Ddx21	1	0.103341	1.05323	0.0934654	1.06122	0.073352	0.843281	0.0474119	0.755825	0.0525931	0.434932	0.214097
Hipk2	1	0.109917	1.11289	0.187272	0.914037	0.122506	0.607755	0.0881931	0.48826	0.0342921	0.311204	0.0756817
Mbnl1	1	0.140465	1.03793	0.169667	1.01259	0.231559	0.818199	0.223894	0.542079	0.0783155	0.368433	0.049209
Cited2	1	0.176683	0.958487	0.272944	0.983303	0.221481	0.807833	0.207544	0.538341	0.122585	0.455799	0.0420367
Lyve1	1	0.12957	1.04021	0.190453	1.22777	0.154011	0.855749	0.27471	1.62192	0.175214	0.0121099	0.00573528
F2r	1	0.158932	0.844418	0.164949	0.99823	0.132886	0.880204	0.174511	0.602472	0.0925701	0.341398	0.063317
Prdx2	1	0.0513704	0.949609	0.0843638	0.896853	0.0990946	0.807938	0.175752	0.624418	0.0934227	0.506443	0.111774
Epb41	1	0.0505174	1.05737	0.0995372	0.968828	0.10955	0.803244	0.117002	0.629926	0.0530686	0.431354	0.0666789
Tmem14c	1	0.136344	1.09808	0.122095	0.909995	0.125887	0.855899	0.207733	0.597765	0.12062	0.471834	0.0717171
Prdx3	1	0.157124	0.922216	0.134469	0.943158	0.0947414	0.954009	0.136119	0.673413	0.0608592	0.506391	0.117523
Hprt	1	0.0501163	0.979877	0.119701	0.96224	0.132923	1.08102	0.137162	0.639217	0.110569	0.490427	0.0699683
Calcrl	1	0.178531	1.12508	0.229943	1.16822	0.289122	1.11702	0.301429	0.941837	0.186285	0.0155431	0.00233777
Dkc1	1	0.0616633	0.94226	0.0655285	0.984436	0.128399	0.851659	0.0729155	0.727106	0.0913419	0.465773	0.107784
Bmp2k	1	0.0869561	0.907344	0.23915	1.00697	0.269441	0.791158	0.205	0.608019	0.0539429	0.404586	0.0483577
Ddah1	1	0.120831	1.086	0.118	0.884292	0.0816696	0.958391	0.141398	0.803316	0.129845	0.379124	0.0952704
Usp25	1	0.0705407	0.993487	0.162403	0.924294	0.142065	0.807209	0.121161	0.539547	0.0165237	0.468278	0.0919369
Tnrc6b	1	0.169199	1.0887	0.186449	0.808833	0.14728	0.681642	0.0637197	0.629313	0.105391	0.444672	0.0908199
Sgk1	1	0.308138	1.21073	0.473673	1.30396	0.538279	1.12645	0.185131	0.997521	0.408375	0.348822	0.453711
Ndufaf4	1	0.18035	0.991969	0.105182	1.01686	0.0891085	0.946593	0.12767	0.670853	0.117549	0.453631	0.238263
Lin28b	1	0.141032	0.972593	0.0738833	1.02563	0.0910619	0.835818	0.115059	0.483792	0.113638	0.259272	0.138366
Kdr	1	0.130911	0.980887	0.122137	1.26288	0.346668	1.01666	0.154024	1.41942	0.0884462	0.212684	0.0452615
Ppid	1	0.137728	1.08532	0.141936	0.966174	0.117177	1.00944	0.194522	0.67178	0.0810964	0.500946	0.153253
Pdk1	1	0.133957	0.937568	0.232219	0.950037	0.148066	0.989325	0.125268	0.654805	0.168244	0.512857	0.12416
Myc	1	0.0558402	1.00034	0.21165	0.97422	0.141857	0.8531	0.0939872	0.61947	0.0938371	0.216588	0.109467
Mrc1	1	0.201472	0.955351	0.115738	1.06864	0.291835	0.868667	0.304405	1.39419	0.298314	0.0248912	0.0169363
Igf1	1	0.196176	0.861922	0.134618	1.3347	0.306164	1.19452	0.285999	1.23367	0.14684	0.0711002	0.0247975
Cd93	1	0.237473	1.16132	0.151087	1.20148	0.173593	0.989548	0.204762	1.37596	0.0905064	0.143181	0.0810587
Mak16	1	0.105874	0.905137	0.101192	1.19186	0.199453	0.951435	0.111287	0.8554	0.0664431	0.476366	0.131571
Slc43a3	1	0.0969166	0.943446	0.0896165	0.931388	0.186712	0.787197	0.207319	0.561304	0.0981709	0.287471	0.056216
Mphosph10	1	0.139273	1.0395	0.121357	0.915789	0.153416	0.916318	0.179034	0.70552	0.0706916	0.413102	0.11482
Eif2ak1	1	0.105146	0.861844	0.151684	0.923638	0.154458	0.911146	0.170241	0.570524	0.0845714	0.457301	0.158304
Cd59a	1	0.446954	1.30796	0.226922	0.877757	0.236838	1.26459	0.29203	1.06121	0.276369	0.51221	0.379925
Cdh5	1	0.101551	0.904509	0.141453	1.03695	0.209854	0.867251	0.230704	1.4403	0.0917359	0.0329173	0.019797
Rab8b	1	0.183487	1.01606	0.0836528	0.821063	0.189894	0.953329	0.139484	0.762802	0.14019	0.480891	0.105307
B4galt6	1	0.130274	1.02006	0.140209	1.19161	0.322159	1.16598	0.308924	1.02599	0.320532	0.511623	0.218941
Rcc2	1	0.158466	0.89233	0.221969	0.878686	0.184435	0.777834	0.131122	0.578787	0.059979	0.352806	0.106064
Ddx20	1	0.109596	0.926036	0.104952	0.965232	0.265034	1.00313	0.0666646	0.766069	0.0980755	0.469551	0.101015
Nolc1	1	0.16602	1.04014	0.177248	1.05018	0.282149	0.85098	0.143999	1.08289	0.0754117	0.463336	0.121423
Alad	1	0.237364	0.915306	0.321355	1.08656	0.62208	0.620799	0.170303	0.610279	0.25023	0.413191	0.125462
Ubash3b	1	0.270915	1.13372	0.11761	0.961173	0.108773	1.0796	0.200774	0.860797	0.11078	0.503132	0.153315
Mpzl2	1	0.375567	1.28746	0.194721	0.93866	0.458391	1.45116	0.302714	1.0371	0.154688	0.495662	0.212321
Asns	1	0.108937	0.945971	0.221754	0.857865	0.156045	0.726135	0.122085	0.496941	0.0817695	0.244702	0.0476709
Arrb1	1	0.138794	0.841691	0.201486	0.874209	0.189817	0.723808	0.25632	0.640313	0.0777509	0.398093	0.090157
Lyar	1	0.0779827	0.97612	0.0740912	0.977676	0.152008	0.905282	0.168383	0.778964	0.0436528	0.435618	0.101299
Hmbs	1	0.138571	0.979261	0.269826	1.04487	0.162101	0.894184	0.0737567	0.594999	0.139681	0.429306	0.114242
Adgrf5	1	0.16138	1.00054	0.359725	1.44772	0.117523	1.00367	0.135467	1.18501	0.269556	0.129728	0.0554754
Frrs1	1	0.0851591	0.967395	0.251723	1.0166	0.170696	0.913199	0.129083	0.572559	0.0451949	0.494526	0.0809603
Zfp800	1	0.191127	0.938178	0.242171	1.02896	0.126675	1.18382	0.459002	0.859722	0.145642	0.487853	0.133041
Flt1	1	0.265042	1.0252	0.165771	0.884028	0.198111	0.960998	0.133344	1.14164	0.15818	0.28216	0.127641
Spred2	1	0.527109	0.790079	0.441994	1.04654	0.378198	0.688294	0.243462	0.814152	0.322207	0.422525	0.181889
Nt5c3	1	0.118739	0.953066	0.283663	1.05939	0.418178	1.17353	0.316986	0.845109	0.284881	0.420887	0.0256143
Ets1	1	0.199189	1.21306	0.273525	0.893518	0.129753	0.927016	0.0760168	1.07136	0.115895	0.425232	0.105597
Plxnd1	1	0.230578	1.22177	0.257889	1.06047	0.299008	0.728189	0.215075	1.38536	0.231088	0.0548302	0.0292473
Urb1	1	0.223441	1.12955	0.262067	0.976823	0.118071	1.05704	0.248411	0.855989	0.168603	0.451935	0.144561
Klhl4	1	0.145735	0.907322	0.119573	1.45043	0.323822	1.16488	0.208873	1.35701	0.20536	0.0495983	0.0570117
Bnip2	1	0.205049	0.966107	0.122922	1.04245	0.160833	0.965675	0.150015	0.7721	0.0802144	0.511541	0.0591173
Lrrc8c	1	0.180778	0.898264	0.196169	0.845144	0.288205	0.846225	0.122336	0.587484	0.140343	0.236199	0.0713631
Ndrg3	1	0.0508964	1.05539	0.141519	0.940072	0.178406	0.962329	0.108575	0.558734	0.107959	0.474799	0.0398408
Ythdc2	1	0.208815	0.950837	0.163095	0.941402	0.28462	1.01373	0.162708	0.635152	0.0855359	0.488599	0.139116
Chd7	1	0.22112	0.942939	0.323319	0.840677	0.270588	0.603757	0.147602	0.582291	0.0471557	0.256006	0.0630757
Gpr182	1	0.101596	0.936247	0.137815	1.23642	0.218773	1.00361	0.300696	1.235	0.216393	0.029221	0.00710366
Pde12	1	0.118845	1.1178	0.235382	1.01828	0.179803	1.10938	0.192554	0.8127	0.109017	0.509046	0.128767
Runx1	1	0.105681	0.99469	0.267256	1.05125	0.160031	1.05157	0.228056	0.778778	0.163015	0.268434	0.0710515
Ehd4	1	0.0960816	0.987142	0.104809	1.07533	0.163514	1.05487	0.185263	1.01541	0.117394	0.436926	0.134073
Nkrf	1	0.124788	1.09593	0.316473	1.23513	0.351277	0.924532	0.180914	0.706095	0.113541	0.50845	0.307386
Rrp12	1	0.125363	1.06716	0.0815613	0.981875	0.0924201	0.990198	0.114054	0.803384	0.0609114	0.496082	0.144257
Cdc6	1	0.113796	0.964647	0.223414	0.992253	0.158744	1.00769	0.277391	0.863619	0.103308	0.486248	0.134757
Lrrc8b	1	0.286132	1.48662	0.171122	1.25443	0.270279	1.43809	0.168468	0.885093	0.0949731	0.483071	0.188178
Dusp6	1	0.188916	1.44257	0.761335	1.20502	0.298462	1.0657	0.249721	1.08929	0.261698	0.168068	0.110819
Polr1b	1	0.110832	0.977726	0.208837	1.08378	0.207325	0.920184	0.206901	0.784441	0.164572	0.485171	0.165858
Stab2	1	0.492825	1.20482	0.364514	1.18531	0.386569	0.903264	0.493037	1.60441	0.349912	0.02911	0.00924376
Phlda1	1	0.145235	1.03347	0.237295	1.26712	0.20693	1.07473	0.347249	1.01049	0.215544	0.300862	0.216151
Naf1	1	0.120397	0.978001	0.21389	1.06951	0.152508	0.9048	0.223362	0.793773	0.148418	0.409875	0.140973
Arhgap31	1	0.258386	1.17767	0.359894	1.13722	0.317083	0.948402	0.357829	1.44067	0.29751	0.535008	0.154382
Bpgm	1	0.116307	1.04341	0.158384	0.741038	0.152451	0.779758	0.136431	0.673016	0.047423	0.387852	0.156786
Creg1	1	0.396326	0.993942	0.113495	0.81324	0.179084	0.848266	0.23112	0.674149	0.069864	0.411384	0.164937
Uck2	1	0.313231	0.780483	0.158614	0.775219	0.0520403	1.11795	0.182074	0.569364	0.164922	0.401586	0.0604072
Hif3a	1	0.195691	0.996472	0.232291	1.00832	0.299409	0.784492	0.32626	0.654527	0.223282	0.519171	0.141496
Nup210	1	0.140388	0.836568	0.154084	1.02332	0.115815	0.870647	0.251461	0.677828	0.142172	0.263433	0.124247
Noct	1	0.124939	1.0596	0.156172	1.13887	0.286851	0.822719	0.166808	0.572022	0.0775568	0.354202	0.0976061
Slc23a2	1	0.332068	0.988606	0.325867	0.993017	0.0905096	1.15975	0.273174	0.799243	0.154681	0.462739	0.118545
Crlf3	1	0.158165	0.909318	0.193406	1.06349	0.128273	0.967332	0.139855	0.718654	0.0913481	0.404297	0.0540914
Hist1h1a	1	0.259564	1.13182	0.723689	0.984665	0.51794	1.92748	1.22931	0.739638	0.320217	0.41852	0.0860338
Fli1	1	0.16029	1.08898	0.296303	1.01076	0.0980026	1.00179	0.111004	1.15725	0.217182	0.0555839	0.0175802
Oit3	1	0.0861055	1.14602	0.205173	1.09356	0.282952	0.966531	0.21551	1.52745	0.187175	0.0562708	0.0170376
Mtf1	1	0.188545	1.00761	0.38923	0.915678	0.216458	0.912789	0.174258	0.894851	0.144962	0.503945	0.0916712
Cd109	1	0.153093	0.940215	0.13648	0.879258	0.189939	0.809827	0.263274	1.08959	0.11511	0.0622157	0.0456893
St3gal5	1	0.202844	1.00381	0.407292	0.787606	0.214476	1.02794	0.293402	0.882988	0.192854	0.474085	0.18566
Taf4b	1	0.236705	1.00715	0.307773	1.06637	0.160836	1.22694	0.413344	0.702785	0.177047	0.465347	0.156603
Ldb2	1	0.157672	1.17874	0.185836	1.08005	0.144289	1.07837	0.479607	1.40792	0.176508	0.135361	0.0437774
Tmed8	1	0.343507	1.03054	0.265233	0.976547	0.395645	1.65357	0.550773	0.95253	0.259805	0.521856	0.125108
Eif2b3	1	0.129051	1.13684	0.0460039	0.992798	0.07948	0.810049	0.129291	0.805157	0.122807	0.48871	0.108604
Clec14a	1	0.442207	1.35498	0.298771	1.07015	0.326479	1.44808	0.922126	1.56867	0.372241	0.112071	0.0345747
Timm10	1	0.15127	1.05525	0.180185	1.00641	0.238222	1.1482	0.41799	0.754669	0.174296	0.376766	0.0643254
Inip	1	0.158014	0.765935	0.153522	1.04212	0.140069	0.853926	0.0876907	0.715526	0.15222	0.425341	0.108702
Itgb3	1	0.369071	1.32445	0.256543	0.934557	0.332284	0.755467	0.192515	0.59594	0.116205	0.0573219	0.0395686
Aff1	1	0.148752	1.05975	0.181865	0.96292	0.227598	0.872562	0.256877	0.584116	0.107318	0.208096	0.129362
Prps1	1	0.168338	0.802812	0.147762	0.965703	0.218689	0.95224	0.274336	0.527425	0.157421	0.488086	0.148072
Mef2c	1	0.261168	0.824243	0.154073	0.926137	0.223387	0.665509	0.230256	0.742315	0.130063	0.345886	0.130652
Ramp2	1	0.159334	1.42875	0.489329	1.3331	0.247541	1.087	0.300744	1.53339	0.256702	0.393347	0.143429
Ciapin1	1	0.234731	0.953714	0.165363	0.951287	0.265255	1.04584	0.174557	0.807227	0.106827	0.489601	0.148445
Pcna-ps2	1	0.232088	1.13443	0.118874	0.923355	0.435108	1.24021	0.328976	0.698001	0.240972	0.377105	0.24755
Utp14a	1	0.154981	0.966833	0.20228	1.02658	0.26546	0.916441	0.182227	0.852449	0.169227	0.427555	0.0962059
Plekha3	1	0.330782	0.668781	0.173749	0.862634	0.202998	0.786765	0.115484	0.771475	0.0585022	0.522206	0.161288
Ptprb	1	0.307728	1.00896	0.373802	1.10571	0.197088	1.04299	0.122466	1.53122	0.26774	0.167861	0.083197
Tigar	1	0.0655064	1.30657	0.314544	1.14422	0.122537	1.28809	0.275075	1.1328	0.234384	0.527108	0.166544
Zcchc10	1	0.21695	1.01335	0.212106	1.16197	0.29717	0.965182	0.228163	0.748669	0.169506	0.562874	0.158774
Stab1	1	0.444598	1.35119	0.610728	1.25525	0.31586	1.39405	0.55673	1.69658	0.336287	0.0756182	0.0156256
Rb1	1	0.31439	0.984316	0.149056	0.842071	0.364466	1.02099	0.23845	0.782983	0.143722	0.494533	0.168647
Ak6	1	0.10969	1.10614	0.246605	0.82707	0.0645352	0.867388	0.173929	0.913183	0.186096	0.498459	0.125867
Flt4	1	0.175747	1.48321	0.385825	1.46036	0.458907	1.14325	0.276674	1.59619	0.352195	0.239346	0.139195
Reep1	1	0.317412	1.04629	0.18134	1.26303	0.368507	1.11821	0.213302	0.947974	0.16408	0.339885	0.243968
Dpysl3	1	0.310385	1.10358	0.196818	1.10062	0.379684	1.15457	0.381091	1.71784	0.558372	0.398135	0.155606
Arl4a	1	0.284974	0.886612	0.0614507	0.936168	0.305628	0.877965	0.179835	0.885005	0.264385	0.498996	0.21712
Pecam1	1	0.272657	0.844867	0.182892	1.24193	0.417619	0.982745	0.194502	1.26783	0.19142	0.112345	0.0589263
Gimap4	1	0.18257	0.966052	0.127264	0.887955	0.272044	0.858228	0.312792	1.04214	0.150648	0.0373417	0.00448984
Plek	1	0.39337	0.878894	0.295394	0.779348	0.356012	0.6874	0.222214	0.620921	0.246807	0.0544276	0.0235224
Hmcn1	1	0.417689	0.961389	0.313237	1.25942	0.465976	1.27258	0.427468	1.59836	0.433567	0.364271	0.123273
Polr1e	1	0.14834	1.11783	0.222635	1.15382	0.100584	1.25834	0.169899	0.96105	0.127538	0.45418	0.136039
Hecw2	1	0.36029	0.980703	0.160275	0.955347	0.277932	0.783996	0.089166	0.887468	0.0948369	0.202773	0.0634179
Slc18a2	1	0.179774	1.10536	0.441223	0.858703	0.241612	0.994121	0.373676	0.749591	0.0648061	0.285551	0.0944894
Acer3	1	0.18783	1.35679	0.519516	1.17314	0.400004	1.29218	0.160774	1.02453	0.28001	0.570502	0.248776
Gpm6b	1	0.460006	1.04942	0.194428	1.37691	0.356578	1.37166	0.452756	1.37158	0.309722	0.126898	0.0278614
Comt	1	0.565026	1.16263	0.27394	0.987698	0.505149	1.09254	0.266188	0.906595	0.248239	0.450713	0.253687
Pfkfb3	1	0.312202	0.97682	0.285398	1.03755	0.38432	0.925669	0.2599	0.745883	0.168536	0.422555	0.11264
Ppp1r16b	1	0.189805	0.961164	0.115974	0.856373	0.206002	0.957876	0.317776	1.08815	0.337394	0.469603	0.200216
Tspan8	1	0.662893	0.800263	0.0944764	0.47933	0.259604	0.802594	0.330457	0.732958	0.250222	0.319405	0.149098
Hist1h3e	1	0.168727	1.00716	0.438274	0.961933	0.375565	1.62944	0.870938	0.754701	0.175021	0.613292	0.119471
Cd34	1	0.172426	1.2462	0.569188	0.908391	0.29214	0.909943	0.214993	0.99987	0.241709	0.0646149	0.0146153
Gm24357	1	0.077761	0.852551	0.0286269	1.03576	0.4581	1.16603	0.409111	0.583728	0.0425456	0.475691	0.143645
Zfpm1	1	0.147986	1.06781	0.222367	0.976117	0.253521	0.592555	0.219505	0.637944	0.0891127	0.273171	0.0711915
Zbtb46	1	0.163578	1.00329	0.125302	1.05594	0.428704	0.896244	0.372441	0.837699	0.203802	0.320824	0.0800676
Mthfd2	1	0.190439	0.907619	0.240625	0.931581	0.155246	0.705869	0.102098	0.575449	0.124739	0.4279	0.136279
Gtpbp1	1	0.186903	1.02779	0.209008	1.09791	0.220404	0.876767	0.202165	0.638274	0.150982	0.383389	0.102216
Elmo1	1	0.361592	0.743817	0.113846	1.04395	0.511942	0.760542	0.490659	1.05873	0.212627	0.108477	0.05597
Gas7	1	0.319562	0.894407	0.217064	0.983157	0.226574	1.13804	0.589052	1.0316	0.281199	0.362256	0.235729
Rmdn3	1	0.351287	0.772639	0.166582	0.943099	0.180263	0.746862	0.175564	0.735719	0.0719712	0.487038	0.158719
Ccdc71l	1	0.234558	1.09932	0.102922	0.784882	0.186859	0.848615	0.263028	0.599988	0.234656	0.347673	0.133907
Elk3	1	0.366747	0.981755	0.421293	0.821148	0.293913	0.887236	0.138221	1.14477	0.174992	0.0949306	0.0567026
Mafk	1	0.368097	1.04289	0.0806808	0.85762	0.414938	0.789581	0.215809	0.644671	0.151891	0.32502	0.130989
She	1	0.196058	1.33406	0.437115	1.27341	0.497133	1.06159	0.298877	1.45289	0.342486	0.0695299	0.0144092
Adgrg7	1	0.485943	1.61168	0.518839	0.799387	0.479899	1.11644	0.244489	0.934493	0.396761	0.162963	0.0672905
Itga9	1	0.284408	0.954024	0.223227	1.05194	0.447321	0.632261	0.194233	0.942754	0.15746	0.394867	0.206387
Tasp1	1	0.216724	1.10293	0.335204	0.961973	0.227442	0.828433	0.248143	0.722738	0.335033	0.567956	0.195379
Faap24	1	0.232547	0.791539	0.227802	0.890459	0.206795	1.05777	0.313185	0.821752	0.199419	0.470408	0.144577
Akirin1	1	0.0550496	0.961583	0.236758	0.983062	0.213551	1.16168	0.176935	0.759755	0.0732095	0.428807	0.0794549
Rpia	1	0.237178	1.2021	0.146588	0.909102	0.147516	0.705068	0.208868	0.634098	0.154541	0.478463	0.112735
Adgrl4	1	0.426349	1.08466	0.294024	1.31622	0.430429	1.22286	0.228279	1.35371	0.313257	0.0878255	0.0511821
Kit	1	0.494522	0.841311	0.459219	1.13982	0.227524	0.964607	0.419416	0.822434	0.235826	0.382959	0.131037
Fgd5	1	0.262758	0.977926	0.106604	0.843029	0.260191	0.726724	0.273709	1.45821	0.210261	0.0895853	0.041587
Gap43	1	0.162346	0.854836	0.0412627	1.00445	0.370232	0.750327	0.282468	1.28554	0.2907	0.24545	0.120465
Dusp4	1	0.294569	1.00103	0.310726	1.20818	0.462496	0.994749	0.426246	1.18874	0.61207	0.372885	0.300485
Arhgef15	1	0.594495	1.17222	0.356884	0.828833	0.289766	0.804139	0.244748	1.2429	0.465652	0.0849584	0.0269483
Erg	1	0.335114	1.3337	0.279583	1.51048	0.254178	1.52169	0.598457	1.4787	0.310779	0.12069	0.0600372
Rasa3	1	0.187117	1.30744	0.157982	1.32865	0.288009	1.11669	0.240364	1.32161	0.189931	0.433349	0.189793
Dusp1	1	0.205154	0.912244	0.512846	0.976602	0.445896	0.887189	0.391011	0.67535	0.187509	0.260407	0.109986
Eif3j2	1	0.361691	1.29546	0.0783645	1.00194	0.560266	1.21458	0.326485	0.802279	0.220228	0.491377	0.0942632
Cbfa2t3	1	0.30488	1.08969	0.378564	0.828326	0.276017	0.712214	0.136924	0.649537	0.101191	0.379878	0.173666
Trib1	1	0.506799	0.94811	0.245356	1.21859	0.657574	1.65011	0.280204	1.34685	0.270121	0.270478	0.187051
Ssbp2	1	0.125063	0.826662	0.161248	0.936575	0.300605	0.731201	0.153701	0.564855	0.209428	0.408149	0.209392
Inafm2	1	0.222914	0.798788	0.187404	0.804798	0.0481533	0.831781	0.203943	0.71003	0.0658848	0.346945	0.0814013
Gng11	1	0.173439	0.850903	0.372503	0.971397	0.154943	0.700585	0.19467	0.924307	0.0788669	0.474141	0.197919
Ehd3	1	0.181006	0.965479	0.178627	0.97819	0.50321	0.659807	0.227833	0.789637	0.223948	0.513662	0.135538
Spry4	1	0.187973	1.21579	0.450187	1.449	0.453085	0.935238	0.3095	0.835741	0.274906	0.151735	0.0661815
Ctla2a	1	0.323198	0.901082	0.187297	1.11428	0.220884	1.31515	0.188671	1.11005	0.359516	0.225074	0.220948
Tlnrd1	1	0.210778	0.833604	0.376371	1.29369	0.286208	1.01528	0.295201	1.13924	0.196511	0.543285	0.19181
Rapgef5	1	0.327351	1.02325	0.187841	1.00144	0.19389	0.879134	0.182608	1.07022	0.245074	0.147596	0.0428483
Arap3	1	0.220431	1.39731	0.322355	1.31554	0.427622	1.52812	0.521374	1.59473	0.362905	0.098974	0.0133029
Rasip1	1	0.143497	1.54384	0.471015	1.19672	0.424973	0.987914	0.100044	1.50003	0.257523	0.192852	0.10375
Ptprm	1	0.170031	0.8662	0.433052	1.22456	0.233356	0.923541	0.266763	1.14327	0.228117	0.294677	0.122125
Mid2	1	0.299977	0.520486	0.186448	0.819302	0.239932	0.804288	0.281249	0.812895	0.269073	0.396649	0.106072
Plvap	1	0.248604	1.09515	0.365012	1.35464	0.350766	0.958852	0.224106	1.6891	0.339404	0.104091	0.0215135
Eng	1	0.539032	1.54269	0.2387	1.27407	0.208782	1.20824	0.423149	1.9922	0.452002	0.152255	0.0551756
Sms	1	0.238782	0.983252	0.239261	1.01711	0.464683	1.08853	0.229781	0.563827	0.139636	0.392632	0.115676
Notch1	1	0.39009	1.19814	0.57578	0.97321	0.172283	0.79345	0.350299	1.21515	0.141086	0.149595	0.0390711
Vav3	1	0.179931	1.20786	0.239834	1.00223	0.239571	0.923183	0.127932	1.21545	0.275006	0.216885	0.111538
Pinx1	1	0.166154	1.03744	0.105349	1.01002	0.237015	0.837664	0.0849207	0.715403	0.144356	0.449665	0.128975
Wnk4	1	0.294243	1.0403	0.164753	0.76944	0.154176	0.858075	0.0536533	0.842327	0.147688	0.514096	0.132272
Klhl23	1	0.329157	1.00061	0.239136	0.867067	0.27835	1.23716	0.290668	0.845551	0.145587	0.526405	0.113062
Nes	1	0.27663	0.917408	0.11767	1.20753	0.610571	0.697666	0.316199	1.51182	0.566947	0.238327	0.115487
Fam43a	1	0.241736	1.06522	0.153033	1.30532	0.452811	1.2335	0.272962	1.58381	0.335223	0.253614	0.129553
Gm3608	1	0.267398	1.40049	0.518623	0.953591	0.316159	1.64901	0.365237	0.680623	0.380827	0.54292	0.294391
Pycr2	1	0.137353	1.28346	0.440236	1.35531	0.376621	0.847602	0.308328	0.781844	0.211759	0.394118	0.123248
Naa60	1	0.357227	0.761887	0.205962	0.912159	0.239113	0.898633	0.223541	0.71008	0.131961	0.385679	0.0855057
Dock6	1	0.268985	0.934643	0.305179	1.0733	0.478289	1.07866	0.345979	1.35719	0.297922	0.433036	0.146927
Spry1	1	0.2471	1.26939	0.477058	1.24616	0.342873	0.99593	0.255247	1.05169	0.571038	0.53749	0.165502
Rbmx2	1	0.181596	0.932018	0.246039	0.947336	0.264342	1.17744	0.118491	0.829536	0.167659	0.565809	0.134482
Telo2	1	0.164522	0.645881	0.101561	0.890293	0.354299	0.829124	0.13993	0.643001	0.189101	0.548694	0.0978101
Afap1l1	1	0.155352	1.05909	0.203855	0.834215	0.193267	0.827856	0.214989	0.973917	0.307139	0.265197	0.135277
Epha2	1	0.220796	1.13402	0.350321	0.958939	0.370914	1.10352	0.394023	1.13829	0.376183	0.389798	0.235263
Lrp11	1	0.144179	1.00991	0.359403	1.23926	0.376386	1.04403	0.450693	1.14375	0.380464	0.36308	0.145628
Tarsl2	1	0.219218	0.99037	0.250947	0.922907	0.22642	0.763422	0.313268	0.680337	0.273627	0.413776	0.12354
Asb6	1	0.166143	0.769733	0.186563	0.924551	0.205073	0.711331	0.196292	0.86413	0.0943765	0.573435	0.0999369
Filip1l	1	0.144436	1.19544	0.254127	1.00777	0.316669	1.19559	0.362031	1.39129	0.366492	0.538531	0.399564
Fcgr3	1	0.246741	0.936333	0.206597	0.737196	0.198036	1.09689	0.559266	0.7381	0.228495	0.409844	0.19325
Bgn	1	0.287263	0.921608	0.243621	0.848485	0.247699	0.982842	0.313042	1.13986	0.377183	0.378024	0.0823325
Plxnc1	1	0.218912	1.05819	0.334478	0.709497	0.212612	0.745274	0.200675	1.0447	0.284662	0.156159	0.113158
Rbfa	1	0.209395	0.882912	0.311042	0.757555	0.124434	0.63568	0.115603	0.908854	0.177531	0.623198	0.220593
Pcdh17	1	0.581561	0.614361	0.430799	1.27449	0.478501	0.526061	0.337398	0.847624	0.244689	0.075069	0.0105968
Pik3c2b	1	0.291272	0.970775	0.154811	1.26601	0.369838	1.09446	0.325143	1.00663	0.232771	0.218282	0.0695519
Klf12	1	0.534373	0.687682	0.148249	1.01412	0.763593	0.829003	0.397915	1.27827	0.465266	0.466169	0.0942538
Npr3	1	0.57	0.933668	0.291779	1.63127	0.473646	0.721474	0.261682	1.35219	0.315368	0.450964	0.323133
Hhex	1	0.168292	1.04594	0.271089	1.59647	0.442049	0.857322	0.404775	1.40067	0.389028	0.193094	0.0635138
Dcaf12l1	1	0.220929	0.986468	0.662392	1.28051	0.625166	1.05775	0.38746	0.644331	0.108962	0.422931	0.0726243
Bcl6b	1	0.430532	0.951042	0.256716	1.07637	0.13932	1.13386	0.309153	1.40262	0.306497	0.24163	0.0721717
Nrros	1	0.264901	1.18327	0.206608	0.817675	0.326711	0.917936	0.0981423	0.799769	0.0856742	0.0835362	0.0169748
Pcdh12	1	0.141745	1.82616	1.305	1.697	0.417512	1.17082	0.245846	1.65087	0.285551	0.200647	0.0636524
Spry2	1	0.450271	0.691447	0.170209	1.04798	0.239488	0.879623	0.284263	0.975312	0.263752	0.451062	0.1191
Acer2	1	0.257106	1.44405	0.457421	1.13148	0.158083	0.984467	0.396915	1.27295	0.368326	0.355955	0.142024
Tspan5	1	0.287281	1.14908	0.223551	1.38233	0.388534	1.38755	0.579558	1.08467	0.299302	0.479031	0.18859
Tgfb1	1	0.350445	0.882576	0.228691	1.10282	0.176906	0.924173	0.0764214	0.961784	0.157196	0.415801	0.35184
Rhoj	1	0.295196	1.08229	0.292387	1.19122	0.321583	1.0744	0.415688	1.06883	0.182111	0.150327	0.0539451
Casp7	1	0.223893	0.802367	0.133398	1.11794	0.366559	1.15282	0.453911	1.19313	0.252165	0.567351	0.302544
Rgs7bp	1	0.41203	1.17143	0.397316	1.07673	0.291992	1.63173	0.519257	1.31205	0.521034	0.107056	0.0056269
Klhl6	1	0.262037	1.03274	0.242722	0.997022	0.305482	1.23794	0.613312	1.20971	0.273708	0.351309	0.141247
Dock8	1	0.295059	0.682112	0.158168	0.897416	0.252645	0.775718	0.425997	0.853478	0.393621	0.241604	0.112831
Igsf5	1	0.127155	0.89349	0.118412	1.15609	0.247192	0.907475	0.178825	1.21998	0.542186	0.612245	0.286773
Mtss2	1	0.0658564	0.653338	0.142406	1.02843	0.690235	0.727658	0.242577	0.769978	0.192198	0.385876	0.07759
D1Ertd622e	1	0.162656	0.956421	0.112044	1.11737	0.304805	1.00417	0.137677	0.567726	0.141058	0.455435	0.280735
Prdx2-ps1	1	0.433603	1.14618	0.0646256	0.95847	0.235167	0.965183	0.296807	0.85653	0.235378	0.41006	0.110558
Esam	1	0.320302	0.975305	0.305515	1.2622	0.259208	1.14476	0.576062	1.5997	0.512884	0.147633	0.0642328
C5ar2	1	0.402925	1.14472	0.275528	1.27419	0.663143	1.15712	0.467599	0.946453	0.356855	0.169257	0.0542868
Pik3r3	1	0.317849	0.979636	0.35438	1.23514	0.660855	1.29008	0.434067	0.984753	0.336046	0.510904	0.179846
Adgre5	1	0.443676	0.981338	0.247474	0.911687	0.364239	0.771132	0.274275	1.12581	0.320042	0.257537	0.0788706
Col14a1	1	0.734328	1.25042	0.324525	1.54945	0.586443	1.02082	0.801965	2.02032	0.639774	0.426307	0.271589
Fhl3	1	0.279109	1.18047	0.179232	1.70632	0.401576	0.846125	0.145214	1.49634	0.255253	0.51208	0.158885
Dus4l	1	0.45652	1.02778	0.525661	1.14122	0.264467	1.12872	0.495331	0.83871	0.282737	0.530254	0.263789
Mknk1	1	0.195513	0.757458	0.26291	0.692185	0.169005	0.863261	0.113035	0.704261	0.128363	0.520636	0.0803631
Thsd1	1	0.275773	0.843419	0.290494	0.978965	0.221945	1.10273	0.178516	1.03803	0.224237	0.127758	0.0280051
Ttc39b	1	0.182688	0.6539	0.338858	1.02823	0.445554	0.863296	0.456668	0.636694	0.209951	0.194042	0.0626947
Dscam	1	0.249804	1.1491	0.383913	0.733381	0.388546	1.23693	0.35196	1.28031	0.226282	0.761192	0.254259
Ntpcr	1	0.323551	0.540333	0.283456	0.858405	0.104206	0.835402	0.381049	0.736471	0.206919	0.563608	0.198967
Thbd	1	0.176904	0.852858	0.55112	0.645259	0.345005	0.700324	0.309018	0.971906	0.208296	0.171696	0.0798973
Gm45837	1	0.111696	1.16199	0.340517	1.99355	0.353773	1.29985	0.464049	1.9136	0.508607	0.204951	0.110247
Micall2	1	0.22197	1.06939	0.258261	1.07331	0.336236	0.883232	0.355678	0.593114	0.329799	0.131131	0.0559019
Nrg1	1	0.152886	0.881198	0.414872	1.65152	0.924587	1.09433	0.450669	1.4881	0.335783	0.291192	0.0829224
Csgalnact1	1	0.241932	0.854555	0.32212	1.23032	0.45765	0.946641	0.345988	1.10728	0.122004	0.212635	0.0826698
Sox18	1	0.313865	1.18538	0.271233	1.22232	0.394588	1.05256	0.29904	1.33133	0.25924	0.143192	0.0214428
Coro2b	1	0.379917	1.10576	0.358245	1.33237	0.488113	1.5212	1.24515	1.30179	0.287412	0.255811	0.10523
Mcam	1	0.178396	0.854799	0.148712	1.4452	0.472486	1.40083	0.967068	1.53478	0.446227	0.226418	0.0826488
Tie1	1	0.102011	0.749554	0.169562	0.913866	0.371076	0.863529	0.275651	1.29646	0.237665	0.165332	0.104654
Rrp9	1	0.217401	0.798416	0.177552	1.10749	0.249583	0.85494	0.206785	0.844822	0.129728	0.567515	0.174657
Fbxo6	1	0.279502	0.781461	0.239853	0.79302	0.200898	0.849226	0.216812	0.575354	0.177113	0.38277	0.0787041
Kcnk6	1	0.304034	1.23644	0.296741	0.83911	0.358614	1.90524	1.22179	1.56994	0.324267	0.635117	0.316854
Alpl	1	0.40995	1.18424	0.697273	0.833115	0.379428	0.815913	0.271583	1.53218	0.390367	0.532148	0.202236
Pif1	1	0.268329	0.922098	0.347773	1.05421	0.33828	1.21167	0.602864	0.761743	0.152148	0.457062	0.0965288
Myzap	1	0.270782	1.18265	0.586167	0.963701	0.233891	0.919343	0.523784	1.40132	0.154295	0.355313	0.177349
Itpkb	1	0.43996	1.42816	0.359407	1.39262	0.628833	0.993156	0.384272	1.72632	0.336267	0.414223	0.202548
Procr	1	0.610761	1.21056	0.542665	0.587505	0.411686	1.30385	0.556634	1.00979	0.450806	0.240944	0.0835989
Ctla2b	1	0.350446	0.80219	0.361502	1.03943	0.398207	0.906543	0.235901	1.07359	0.349468	0.118031	0.00532013
Gm7658	1	0.474053	1.46254	0.253421	0.600184	0.333806	1.70676	0.547979	1.14345	0.264015	0.628156	0.28686
Icam2	1	0.320061	1.24448	0.246758	1.05285	0.296938	0.797176	0.211704	1.52711	0.56731	0.136862	0.00539499
Vegfc	1	0.315062	0.873527	0.390801	1.55068	0.754978	1.02058	0.467314	1.36152	0.309479	0.302965	0.1233
Shank3	1	0.239294	1.3511	0.624368	1.12579	0.215959	0.960464	0.18144	1.37287	0.0943973	0.230636	0.0897823
Cldn5	1	0.424488	0.881935	0.259481	0.851101	0.208148	0.945771	0.210823	0.896448	0.265077	0.122723	0.0176562
E2f2	1	0.335851	1.13774	0.559046	1.14734	0.559244	1.11043	0.464407	0.652455	0.0901806	0.324347	0.0914622
Tmc6	1	0.471953	1.48697	0.523123	0.913828	0.478965	1.07438	0.537629	0.569597	0.152899	0.419467	0.0464957
Acvrl1	1	0.327009	0.921999	0.103347	1.08908	0.29879	0.992199	0.376462	1.51212	0.276244	0.441363	0.194484
Lcp2	1	0.329671	1.14039	0.602784	1.11495	0.251146	0.877241	0.18407	1.17859	0.47277	0.153033	0.0483588
Rbm43	1	0.351397	0.841186	0.23061	0.878124	0.294816	1.04195	0.521336	0.675515	0.282185	0.272718	0.0977289
Upp1	1	0.424884	1.40792	0.293694	0.8745	0.259201	1.14303	0.57625	1.33132	0.502239	0.370216	0.12773
D16Ertd472e	1	0.16908	0.7222	0.24234	1.06869	0.274374	0.970973	0.303162	0.56836	0.23067	0.345138	0.186701
Nfatc2ip	1	0.200932	0.983462	0.186873	0.882983	0.509518	1.31626	0.852211	0.55563	0.161828	0.477379	0.170276
Ufsp1	1	0.31936	1.26527	0.341548	1.10175	0.140717	0.945783	0.269769	0.66179	0.109964	0.483168	0.218326
Bicd1	1	0.362338	0.854564	0.343832	0.701463	0.162015	1.12286	0.237149	0.555153	0.214584	0.438147	0.201551
Adam15	1	0.358362	0.976939	0.264229	0.724869	0.219655	0.974255	0.41886	1.23915	0.264398	0.519879	0.13754
Pidd1	1	0.235791	0.954908	0.33554	1.12537	0.638635	0.902941	0.122863	0.805244	0.0573002	0.460634	0.192952
Lepr	1	0.527272	1.43137	0.645795	1.14182	0.551406	0.940093	0.504453	1.36403	0.479296	0.176678	0.0271192
Lyl1	1	0.323824	0.930409	0.303507	1.01346	0.304031	0.699182	0.255737	0.513407	0.273984	0.140282	0.0542178
Dyrk3	1	0.221629	1.26852	0.66749	0.99417	0.235601	1.26581	0.115078	0.64412	0.256658	0.457824	0.0932998
Emcn	1	0.27293	1.74354	0.755975	1.77505	0.292132	0.790036	0.382122	1.33712	0.522416	0.195235	0.00380783
Adamts5	1	0.520004	1.23231	0.382767	1.2018	0.56496	1.0505	0.940913	1.67797	0.703158	0.265955	0.142626
Mmrn2	1	0.307556	1.04039	0.231208	0.949949	0.342296	0.561313	0.146128	1.24341	0.31776	0.178085	0.0236101
Tmtc2	1	0.288571	0.995697	0.56253	1.18611	0.521332	1.12262	0.318268	0.856962	0.38498	0.403753	0.134256
Cyyr1	1	0.566934	1.47171	0.93887	0.808727	0.441113	1.39481	1.25264	1.09786	0.442087	0.291331	0.0863059
Lyrm9	1	0.22138	0.963795	0.216437	0.781421	0.102997	1.442	0.311109	0.714499	0.146216	0.414408	0.154613
Gstk1	1	0.429475	1.53466	1.32519	0.930598	0.46375	1.21993	0.500866	1.52565	0.513402	0.501901	0.221242
Polr2l	1	0.283241	1.22119	0.329765	0.895309	0.166028	0.88033	0.0941988	0.927735	0.266168	0.565281	0.124775
Cntnap2	1	0.30062	0.882959	0.190978	0.966401	0.221987	0.59207	0.205905	0.639864	0.139738	0.266681	0.0958493
Ehbp1l1	1	0.16802	0.914798	0.279021	0.807354	0.248358	0.766229	0.217758	0.809398	0.193018	0.251378	0.089313
Inka1	1	0.346952	0.861822	0.244559	1.26375	0.157475	0.732045	0.199925	0.646407	0.372954	0.177055	0.0502768
Itga2b	1	0.267248	0.733135	0.255625	1.07718	0.113956	0.701683	0.334746	0.698374	0.112102	0.165627	0.0436264
F2rl3	1	0.396281	1.20809	0.348509	1.24647	0.243402	0.685261	0.102445	1.06407	0.156318	0.172946	0.0146836
Mmrn1	1	0.473	0.891158	0.17247	0.780546	0.47863	0.72764	0.48152	0.861938	0.285857	0.144651	0.003525
Txnrd3	1	0.372524	1.1567	0.189638	1.11226	0.218136	1.16225	0.439429	0.940806	0.157297	0.580629	0.19617
Serpina3h	1	0.394646	1.29744	0.639311	1.09577	0.370297	0.869197	0.431463	1.33239	0.353534	0.184477	0.003598
Fam78a	1	0.328949	1.06328	0.230819	0.982722	0.228332	0.851171	0.358348	0.821252	0.132583	0.170684	0.012212
Samsn1	1	0.31755	0.582725	0.0580118	0.7157	0.24315	0.870771	0.247409	0.574232	0.261143	0.131328	0
Dedd2	1	0.447098	0.878461	0.275361	0.444317	0.139118	0.763411	0.262726	1.07926	0.276954	0.658466	0.188666
Exoc3l2	1	0.215051	1.67121	0.278071	1.10979	0.391484	1.09196	0.611408	0.995168	0.166078	0.226598	0.0356032
Socs2	1	0.29263	1.02839	0.220656	0.717388	0.195656	0.944994	0.32673	0.950257	0.496797	0.421656	0.157799
Gngt2	1	0.578422	1.00898	0.634658	1.26289	1.04051	0.900849	0.286423	1.04619	0.329753	0.205273	0.0320042
Cav2	1	0.327294	1.10108	0.268465	0.798325	0.214105	1.17261	0.405391	1.06452	0.354701	0.21179	0.0632891
6430548M08Rik	1	0.569025	1.64202	0.628635	0.773843	0.193172	1.00911	0.307878	1.27105	0.571904	0.533523	0.0798212
Ccdc125	1	0.301649	0.931942	0.594368	1.19262	0.60267	0.697763	0.353742	0.952027	0.19203	0.442582	0.172927
Gm13092	1	0.542049	1.15738	0.140845	0.667587	0.321166	1.32344	0.138152	0.988788	0.230935	0.516031	0.275824
Dll4	1	0.635904	1.6581	0.618939	1.7044	0.271014	1.39801	0.839499	1.88252	0.388392	0.367501	0.0594924
Pear1	1	0.323848	0.767059	0.157387	0.974425	0.279615	0.680081	0.327097	1.09965	0.284483	0.27472	0.0590981
Sncaip	1	0.681431	0.830112	0.402991	0.904056	0.485328	0.790537	0.202259	1.12254	0.259886	0.225899	0.0885321
Hpgd	1	0.666785	1.3066	0.265951	1.02303	0.934447	0.710013	0.397402	1.53388	1.07362	0.388629	0.228808
Syk	1	0.384151	1.31139	0.895417	1.00219	0.482345	0.996664	0.535565	1.19527	0.456757	0.238007	0.0575302
Tnfaip2	1	0.456609	1.10241	0.22849	1.34969	0.412704	1.36015	0.772571	1.20702	0.173494	0.393053	0.306901
Inpp5d	1	0.309354	0.971901	0.238217	1.11477	0.321672	1.03492	0.692416	0.927973	0.340019	0.217951	0.0523124
Crmp1	1	0.279975	0.777401	0.242105	1.72389	1.71921	0.980886	0.451141	1.11783	0.461799	0.36034	0.0904121
Sh2d3c	1	0.41694	1.11609	0.0810079	1.26136	0.523425	1.27832	0.277593	1.34279	0.556574	0.51452	0.178112
Robo4	1	0.596435	0.801439	0.307873	1.48289	0.619891	0.756441	0.350895	1.83594	0.232071	0.283367	0.0767174
Tlr12	1	0.518195	1.22499	0.430492	1.16517	0.310468	0.924517	0.18515	1.85715	0.309219	0.267454	0
Nle1	1	0.355346	1.21589	0.21721	0.893113	0.228606	0.836916	0.31445	0.844596	0.125914	0.382166	0.109846
Nova2	1	0.514038	0.564916	0.269832	1.02176	0.543637	0.46939	0.189152	0.662656	0.228106	0.205241	0.054263
Tlr4	1	0.293104	0.82739	0.394697	1.2666	0.412835	1.91328	1.34091	1.3607	0.190986	0.515799	0.525117
Gja5	1	1.01174	1.00739	0.851632	0.797695	0.311332	0.667962	0.491698	1.01326	0.617424	0.210143	0.0259864
Tlr3	1	0.442928	1.30026	0.570078	0.986527	0.96201	1.32464	0.191717	1.83134	0.919279	0.394112	0.159456
Mospd3	1	0.503486	0.860238	0.202726	1.23334	0.601419	0.799273	0.221701	0.944532	0.283648	0.52927	0.237864
Mfng	1	0.315931	1.10228	0.312652	1.48581	0.465523	1.41734	0.406665	1.85507	0.478655	0.337844	0.0721487
Esm1	1	0.631638	0.605018	0.262003	0.936493	0.43282	0.834918	0.370247	1.44053	0.540216	0.268703	0.0617055
Morrbid	1	0.243827	1.07544	0.448151	1.23457	0.376161	0.905293	0.365003	0.94506	0.217571	0.455668	0.23872
Gp1ba	1	0.845833	0.670569	0.290933	0.833226	0.337445	0.35405	0.0588596	0.999908	0.949736	0.248469	0.119662
Fxyd5	1	0.236439	1.10472	0.103585	0.942297	0.361266	0.835773	0.285665	0.864	0.218627	0.296708	0.115784
Gm9008	1	0.50451	1.53752	0.25035	0.611922	0.331614	1.22119	0.396466	1.19588	0.201013	0.429524	0.206786
Bdh1	1	0.326909	1.43299	0.460824	0.764605	0.334002	1.57417	0.361604	0.72961	0.0911286	0.497577	0.187322
Myb	1	0.130037	0.557795	0.062468	0.945878	0.491357	0.837213	0.78903	0.657644	0.229069	0.29277	0.131339
Dffb	1	0.386108	1.09503	0.237984	0.865309	0.367367	1.23237	0.291042	0.678198	0.146521	0.606466	0.263921
Laptm5	1	0.361747	1.13672	1.01789	0.50993	0.1717	0.598021	0.268837	0.548681	0.245605	0.195267	0.0339876
Gimap6	1	0.302251	1.04022	0.468212	1.10773	0.355554	1.04777	0.605023	1.99028	1.08967	0.310204	0.0136466
Cela1	1	0.546444	0.906605	0.483883	0.608916	0.0736285	0.691803	0.251798	0.75972	0.524332	0.320712	0.109603
Synm	1	0.359362	0.707962	0.204584	0.934888	0.351032	1.35914	0.936807	1.10382	0.179764	0.468625	0.23514
Tox2	1	0.176594	1.16718	0.378867	0.873032	0.361557	1.71153	1.45954	1.1202	0.318297	0.335826	0.0442232
Il2rg	1	0.313297	1.05487	0.512032	0.781253	0.177335	1.16782	0.754191	1.09298	0.270705	0.418512	0.149005
Amigo2	1	0.364114	0.768651	0.346954	1.31225	0.587834	1.11467	0.539613	1.26959	0.401854	0.529888	0.176945
Abcg1	1	0.303799	1.26321	0.821847	0.837635	0.359161	0.637877	0.28127	0.674659	0.160366	0.247519	0.0326238
Junb	1	0.259303	1.21413	0.563655	0.935151	0.359576	1.3383	0.415645	1.11043	0.496493	0.576281	0.147935
Clec1b	1	0.249256	0.969382	0.578631	1.3184	0.500612	0.56289	0.324199	1.61694	1.8147	0.281459	0.0126865
Adamts4	1	0.513207	2.01773	0.715278	2.04296	0.502976	1.17968	0.387499	2.7048	0.76621	0.688741	0.224814
Grap	1	0.111809	0.927404	0.194667	0.894718	0.307121	0.909221	0.387915	1.28401	0.297613	0.263571	0.0123431
Adcy4	1	0.130666	1.01585	0.464	1.39666	0.480031	1.56878	0.557904	1.72121	0.53815	0.398672	0.073716
Vash1	1	0.112391	0.586	0.203768	1.40056	0.563343	0.889991	0.365085	1.15013	0.275541	0.346977	0.0830833
Prodh	1	0.252639	0.985726	0.372816	0.952174	0.119784	0.989959	0.343993	0.732636	0.26689	0.344457	0.0884032
Idi1	1	0.170076	0.908558	0.109729	0.768186	0.231513	0.822296	0.162185	0.585831	0.159945	0.524358	0.21001
Gm13410	1	0.702967	1.42311	0.317016	0.555086	0.430137	0.918718	0.316415	0.848416	0.135233	0.360424	0.181582
Inpp4b	1	0.396391	0.998438	0.416382	0.712533	0.239289	0.465074	0.125065	0.798623	0.0463842	0.403499	0.263589
Vamp5	1	0.246721	1.03798	0.373116	0.834229	0.215967	0.894317	0.287612	1.12896	0.231556	0.326927	0.0690098
Trpc3	1	0.479028	1.37545	0.6821	1.54437	0.755153	1.30034	0.650111	1.21177	0.294636	0.415164	0.0503824
Ttc9	1	0.336206	1.18054	1.10215	0.645089	0.154271	1.10395	0.651543	1.3225	0.701867	0.28706	0.00559878
Gja4	1	0.361732	1.32524	0.562929	0.853091	0.350803	0.851	0.339687	1.06403	0.397571	0.281743	0
Arhgap25	1	0.53248	0.582349	0.0504384	0.805021	0.260616	1.00027	0.304898	1.22179	0.432905	0.260979	0
Prkcq	1	0.453254	0.996143	0.641873	0.588656	0.187997	0.598114	0.229587	1.15507	0.314093	0.33095	0.171784
Ripor2	1	0.238922	0.865974	0.531423	1.06845	0.343547	0.671605	0.37189	0.731082	0.198468	0.37431	0.11894
6030468B19Rik	1	0.230209	1.00174	0.426758	0.654223	0.45322	0.729207	0.43466	0.540454	0.417897	0.22287	3.10317e-17
Scarf1	1	0.326396	1.01787	0.278118	1.21206	0.746237	1.07289	0.259727	1.16917	0.286334	0.32623	0
Notch4	1	0.299464	0.857132	0.280237	0.911538	0.153646	0.560526	0.226546	0.903125	0.376369	0.300858	0.0392379
Serpina3i	1	0.507286	0.968113	0.0979601	0.708988	0.271025	0.706003	0.183387	1.04024	0.312092	0.267669	0
Sgsm1	1	0.479944	0.444952	0.241625	1.03883	0.605028	0.638359	0.169283	0.698293	0.297666	0.375192	0.0916078
Arl5c	1	0.20788	0.845614	0.145622	0.758161	0.121138	0.986683	0.279745	0.702595	0.0966041	0.463881	0.0791886
Exoc3l	1	0.664132	1.2418	0.648679	1.35852	0.469371	0.922088	0.366475	1.47955	0.344924	0.414295	0.0402857
Myct1	1	0.367986	1.00403	0.367424	1.00206	0.93303	0.736779	0.23563	1.01387	0.383853	0.285368	0
Trim30a	1	0.376551	0.873481	0.214193	1.05678	0.234056	1.05627	0.367033	1.14432	0.273781	0.363536	0.0947812
Tll1	1	0.343483	1.03254	0.239394	1.1546	0.596917	1.04191	0.627687	0.960279	0.208268	0.329254	0
Fam171a2	1	0.241498	0.816916	0.389645	1.28027	0.449581	1.12047	0.248561	1.08517	0.374723	0.396038	0.0659785
Cnr2	1	1.0802	0.59125	0.0869766	0.705316	0.500848	0.561981	0.212497	1.0399	0.615419	0.254341	0
Atp2a3	1	0.499432	0.622512	0.320264	0.7401	0.421141	0.788116	0.176137	0.592121	0.336638	0.269742	0.0422069
Etv4	1	0.627293	0.658654	0.39586	0.927894	0.362361	0.614578	0.220724	0.639055	0.256936	0.328638	0.0852901
Adgrg3	1	0.558244	1.79704	0.787404	1.36368	0.479208	1.43825	0.415901	1.12883	0.338063	0.499405	0.122695
Hbb-bs	1	0.358989	0.79579	0.217647	0.824775	0.531116	1.0084	0.526093	0.676336	0.352599	0.350908	0.0430154
Nos3	1	0.186376	0.639773	0.263051	0.954644	0.37465	0.911424	0.164326	1.2193	0.47387	0.321883	0
Itga2	1	0.409976	1.42167	1.01216	1.24137	0.325265	0.794203	0.270334	1.46625	0.607383	0.463279	0.0881932
Klf2	1	0.330268	1.07494	0.41832	0.568266	0.281456	0.717226	0.345537	0.755441	0.202871	0.337637	0.0796094
Gm5913	1	0.48274	2.27861	0.182056	1.03707	0.505727	1.88482	0.307248	0.905411	0.249654	0.743969	0.161303
Abcc3	1	0.26894	1.26492	0.457002	0.772196	0.455083	1.19624	0.670292	0.958797	0.398481	0.354542	0.00863984
Alox5ap	1	0.195375	1.26739	0.469809	1.12927	0.542153	0.918492	0.286007	1.1741	0.333303	0.441702	0.0496091
Sla	1	0.484618	0.72415	0.217896	0.767978	0.475361	0.721455	0.30238	1.04287	1.02208	0.315787	0.0142338
Mpl	1	0.436602	1.84848	1.00058	1.28819	0.61493	1.18439	0.755826	1.26474	0.621401	0.489828	0.0636687
Gimd1	1	0.3394	1.23719	0.738579	0.780139	0.349536	1.29612	0.685616	0.856419	0.288939	0.403516	0.0322222
Ptpn7	1	0.152268	0.78509	0.334209	1.08105	0.463606	0.709235	0.360269	0.922316	0.241633	0.344914	0.00840521
Gchfr	1	0.347548	1.32154	0.550391	1.26103	0.488286	1.10022	0.356928	1.75217	1.06463	0.63063	0.155204
Hbb-bh2	1	0.259101	1.17967	0.457569	1.38247	0.610915	1.20719	0.616198	0.629836	0.300668	0.403732	0
Dusp2	1	0.25282	0.970705	0.178453	1.01487	0.294339	1.0507	0.398483	0.709263	0.0770503	0.382339	0.0172336
Serpina3g	1	0.512553	0.982379	0.275527	0.910604	0.223848	0.849412	0.399218	1.40304	0.460614	0.433913	6.20634e-17
Hesx1	1	0.398598	0.535584	0.198676	1.4705	0.373624	0.453851	0.169133	0.630076	0.16364	0.417505	0.0781146
Kcne3	1	0.286594	0.646595	0.270984	0.979751	0.396955	1.14187	0.325726	0.911607	0.354328	0.41801	6.20634e-17
Slc37a2	1	0.305497	1.80119	0.690476	2.42698	1.7633	1.43259	0.673742	1.81063	0.438263	0.96658	0.230773
Nlrc3	1	0.41576	1.16332	0.342441	2.20826	1.2798	1.25834	0.739631	1.13426	0.578679	0.580649	0
Egfem1	1	0.422345	1.01088	0.37979	1.03781	0.489657	0.865195	0.141344	1.55009	0.599165	0.482104	0
Csf3r	1	0.219091	0.998736	0.258711	2.00016	2.20092	1.22898	0.776747	1.79933	1.11528	0.638982	0.0251882
Stat4	1	0.704094	0.939746	0.456294	0.793032	0.705442	0.663378	0.210474	1.3959	0.582701	0.432876	0
P2rx1	1	0.410289	0.729996	0.428148	0.635112	0.504075	0.786618	0.467389	0.741198	0.42197	0.358165	0
Ccm2l	1	0.354643	1.38051	0.417291	1.52346	0.364111	1.1957	0.605876	1.28985	0.368934	0.646508	0
Adora2a	1	0.393732	0.998597	0.500343	1.31174	0.535506	0.925839	0.627444	0.924832	0.233682	0.521744	0
Ccdc85a	1	0.478473	0.650805	0.13265	0.962782	0.336603	1.32157	0.957801	1.16411	0.41367	0.52203	0
Prr15l	1	0.354344	1.40576	0.641662	0.76812	0.0952505	1.38688	0.592843	1.24864	0.456869	0.749711	0.111615
Gm4989	1	0.336415	0.930021	0.1644	0.979164	0.402452	1.29025	0.355232	1.29841	0.226515	0.603006	0.0569178
Sema3g	1	0.249541	0.707597	0.154229	1.12189	0.213473	0.950208	0.342267	1.32487	0.368581	0.530884	0
Edn1	1	0.364663	0.9914	0.246601	1.65973	0.836742	1.25829	0.392969	1.72316	1.1151	0.717988	0
Hist1h2ba	1	0.287332	1.7619	1.04802	0.864653	0.0518724	2.59117	1.90953	1.07903	0.164656	0.935582	0.128007
Arc	1	0.559459	0.705027	0.0806145	1.06246	0.530796	1.99311	2.0381	1.08671	0.29428	0.666754	0.0598986
Spi1	1	0.335783	1.11241	0.340369	1.59819	0.749118	1.21432	0.636565	1.05637	0.133775	0.676519	0
Spef1	1	0.511241	0.639427	0.11499	1.29163	0.677279	1.03103	0.619209	0.81689	0.140008	0.567498	0.0217189
Grrp1	1	0.0585969	0.82789	0.109931	0.972095	0.29749	1.15519	0.528484	1.03099	0.386746	0.58306	0.0256502
P2ry10b	1	0.383457	1.76029	1.39127	1.96143	2.37937	0.864524	0.292277	0.913346	0.187525	0.726339	0.032739
Hcls1	1	0.343433	1.14849	0.594625	0.704654	0.115129	0.66108	0.189019	1.08428	0.762301	0.533498	0.0104053
Rgs18	1	0.402322	0.618606	0.102929	1.25068	1.03277	0.766614	0.252807	1.02741	0.34684	0.555718	0
Serpina3f	1	0.410219	1.17166	0.517041	0.981232	0.217087	0.926562	0.377271	1.00608	0.138331	0.605579	0
Gm16270	1	0.366195	1.47704	0.51537	1.29208	0.334396	1.62621	0.635096	1.4622	0.748917	0.808337	1.24127e-16
Mpo	1	0.480072	1.52526	0.872795	0.873478	0.196579	1.08371	0.273756	0.912682	0.219788	0.677246	0.0261894
F13a1	1	0.545697	0.79926	0.183864	0.958342	0.306328	0.809841	0.346224	0.915934	0.512068	0.570397	0
Pf4	1	0.549067	0.655159	0.0862912	1.1582	0.499898	0.641688	0.162539	0.819409	0.135837	0.53954	0.013148
Gm13889	1	0.330868	1.6183	0.681762	1.19767	0.246045	0.979258	0.320366	1.33848	0.287971	0.746064	0
Gm6611	1	0.131668	1.31173	0.789386	1.74998	0.686963	1.5405	0.73414	1.19098	0.330597	0.890967	0.115592
Sost	1	0.306932	1.08037	0.40387	1.22043	0.59914	0.654583	0.119445	0.835059	0.263187	0.601165	0
Gm6325	1	0.11258	2.78217	2.47773	0.967136	0.118239	1.43593	0.417945	1.01583	0.189309	0.921837	0.0693725
Gria2	1	0.371076	0.810927	0.130898	2.01901	1.94665	1.07276	0.220587	0.869285	0.144386	0.707888	0
Mmp25	1	0.305925	0.891222	0.321728	1.6761	0.862465	0.713843	0.110348	0.76535	0.113607	0.64561	0
Gm7984	1	0.213279	1.44487	0.166788	0.841697	0.0944656	1.17051	0.469257	1.29257	0.354257	0.856984	0.128953
Dll1	1	0.184705	1.09974	0.339512	1.11709	0.267133	1.50421	0.423179	1.20853	0.162052	0.822008	0.0726382
Cd79b	1	0.178572	1.04256	0.21557	1.44815	1.1798	0.894681	0.0219347	2.09111	1.67804	0.884872	0
Mir142hg	1	0.119916	0.849473	0.129666	0.807166	0.216861	0.724676	0.26342	0.787702	0.272251	0.563467	0
Gm15530	1	0.0999109	1.11016	0.283439	1.80736	0.697437	1.05335	0.195326	1.29647	0.391352	0.870139	0.0419516
Pkd1l2	1	0.126474	1.10754	0.32804	1.33873	0.341659	0.824408	0.0878191	0.972837	0.195843	0.781431	0.0721291
Gm15587	1	0.313335	0.915663	0.237904	1.02814	0.373118	0.855141	0.124939	1.02211	0.252411	0.667027	0
Gm15609	1	0.22081	0.866934	0.0349635	1.67451	0.732515	1.07483	0.185849	1.16319	0.401699	0.83695	0
Serpina3e-ps	1	0.134408	1.05996	0.250842	0.919503	0.234515	0.839078	0.143373	1.01794	0.19809	0.695597	0
Gm11336	1	0.329005	1.25765	0.411184	0.930997	0.299911	0.842021	0.11153	0.869622	0.17111	0.6898	0
Fam124b	1	0.303945	0.819889	0.0855989	1.03485	0.232429	0.97949	0.166176	1.58543	0.736368	0.777089	0
Shisa9	1	0.225102	1.68862	1.45041	0.829612	0.063122	0.947967	0.195029	1.13231	0.36448	0.803843	0
Pde4c	1	0.301963	1.16302	0.456843	1.09475	0.382223	1.21726	0.162664	1.23083	0.315795	0.856576	0
Batf3	1	0.049937	1.27517	0.140868	1.46992	0.344269	1.21254	0.181001	1.25707	0.170614	0.979613	0
Gm7857	1	0.076185	1.03975	0.0726698	0.870399	0.0944496	1.11627	0.11849	0.937302	0.0546972	0.831474	0.0704084
4930486L24Rik	1	0.162312	1.13301	0.291856	0.936058	0.108101	1.00835	0.207158	1.32635	0.255924	0.866022	0
Gm11635	1	0.148468	0.941023	0.0714418	1.31303	0.436965	1.3266	0.465445	0.941866	0.076694	0.905136	0.0506044
Spaar	1	0.313146	0.781295	0.189116	0.752554	0.141373	0.714454	0.0259186	0.953901	0.278473	0.686737	0
Spag6l	1	0.049937	0.979613	0	1.51291	1.12991	0.979613	0	1.03018	0.0692435	0.979613	0
5730416F02Rik	1	0.049937	0.979613	0	0.979613	1.21619e-16	1.2719	0.324093	0.990679	0.0247429	0.979613	0
