# Supplementary material for: Differential Etv2 threshold requirement for endothelial and erythropoietic development
Source: Cell Rep. Author manuscript; Available in PMC 2022 Jun 16. (PMC9203129; doi:10.1016/j.celrep.2022.110881)
Supplement: 4 [file NIHMS1812256-supplement-4.xlsx]

## Sheet: Enhancer_covariate_analysis
Table S3. Etv2 ChIP-seq peaks with nearest associated genes, chromosomal location, and length of peak (Genome: mm9).
Peak number	Nearest genes	Chr. Number	Start	End	Length
Peak_1	Tcea1 (-710)	chr1	4847595	4847802	207
Peak_2	Oprk1 (-49164), Atp6v1h (+456156)	chr1	5529264	5529556	292
Peak_3	3110035E14Rik (+35971), Mybl1 (+63039)	chr1	9626867	9627634	767
Peak_4	Mcmdc2 (+35567), Ppp1r42 (+64931)	chr1	9934174	9934397	223
Peak_5	Eya1 (+268242), Xkr9 (+373187)	chr1	14031925	14032152	227
Peak_6	Ogfrl1 (-396)	chr1	23390269	23390550	281
Peak_7	Col19a1 (+22312), Col9a1 (+387550)	chr1	24571869	24572128	259
Peak_8	Hs6st1 (-735702), Plekhb2 (+482706)	chr1	35389425	35389660	235
Peak_9	Uggt1 (+81480), Hs6st1 (+94425)	chr1	36219548	36219791	243
Peak_10	Ankrd39 (-9530), Sema4c (+1618)	chr1	36613452	36613699	247
Peak_11	Zap70 (+61150), Tmem131 (+116527)	chr1	36879724	36879966	242
Peak_12	Tmem131 (+19308), Zap70 (+158369)	chr1	36976646	36977482	836
Peak_13	Unc50 (-69), Coa5 (+2)	chr1	37486846	37487045	199
Peak_14	Rev1 (-319489), Aff3 (+90691)	chr1	38505846	38506145	299
Peak_15	Rev1 (-348655), Aff3 (+61525)	chr1	38534987	38535336	349
Peak_16	Tbc1d8 (+24451), Rpl31 (+86445)	chr1	39510978	39511303	325
Peak_17	Rfx8 (-28960), Gm3646 (+54387)	chr1	39806716	39806887	171
Peak_18	Il1r2 (-162005), Map4k4 (+21850)	chr1	39979523	39979693	170
Peak_19	Tmem182 (+584800)	chr1	41447100	41447391	291
Peak_20	Fhl2 (+24246), AI597479 (+41005)	chr1	43196438	43196682	244
Peak_21	Tpp2 (-359)	chr1	43990352	43990623	271
Peak_22	Slc39a10 (-67792)	chr1	46978494	46978871	377
Peak_23	Slc39a10 (-331826)	chr1	47242596	47242837	241
Peak_24	Stk17b (-66258), Hecw2 (+343552)	chr1	53908192	53908459	267
Peak_25	Stk17b (-192799), Hecw2 (+217011)	chr1	54034696	54035037	341
Peak_26	Stk17b (-208848), Hecw2 (+200962)	chr1	54050780	54051051	271
Peak_27	Pgap1 (-214781), Ankrd44 (+235640)	chr1	54747452	54747730	278
Peak_28	Sf3b1 (+43)	chr1	55084164	55084394	230
Peak_29	Rftn2 (+33276), Mob4 (+62275)	chr1	55250245	55250455	210
Peak_30	Rftn2 (+30104), Mob4 (+65447)	chr1	55253277	55253766	489
Peak_31	Plcl1 (+106635)	chr1	55569767	55569967	200
Peak_32	Spats2l (-337615), Tyw5 (-30145)	chr1	57493992	57494187	195
Peak_33	Aox2 (-62749), Aox4 (+5180)	chr1	58272317	58272525	208
Peak_34	Fam126b (-368), Ndufb3 (+250)	chr1	58643362	58643594	232
Peak_35	Casp8 (-33724), Cflar (+48333)	chr1	58818405	58818583	178
Peak_36	Gm973 (+562)	chr1	59573585	59573755	170
Peak_37	Fam117b (-114969), Bmpr2 (+33400)	chr1	59854748	59855014	266
Peak_38	Wdr12 (-211)	chr1	60154827	60155098	271
Peak_39	Nrp2 (-531875), Pard3b (+533003)	chr1	62218291	62218510	219
Peak_40	Nrp2 (-521841), Pard3b (+543037)	chr1	62228305	62228564	259
Peak_41	Nrp2 (-139172), Pard3b (+925706)	chr1	62610930	62611277	347
Peak_42	Nrp2 (-38475)	chr1	62711597	62712004	407
Peak_43	Nrp2 (-6575)	chr1	62743544	62743858	314
Peak_44	Nrp2 (-2876)	chr1	62747315	62747485	170
Peak_45	4933402D24Rik (-271867), Klf7 (+80255)	chr1	64087392	64088024	632
Peak_46	Creb1 (-227039), Klf7 (-184376)	chr1	64352166	64352511	345
Peak_47	Plekhm3 (-14053), Akr1cl (+61882)	chr1	65017349	65017552	203
Peak_48	Myl1 (-42554), Lancl1 (+51168)	chr1	67034094	67034447	353
Peak_49	Fn1 (-220202), Mreg (+338934)	chr1	71919826	71920067	241
Peak_50	Fn1 (-283729), Mreg (+275407)	chr1	71983251	71983697	446
Peak_51	Tnp1 (-907526), Tns1 (+201022)	chr1	73969848	73970149	301
Peak_52	Arpc2 (-49)	chr1	74282866	74283218	352
Peak_53	Cyp27a1 (+7498), Prkag3 (+28149)	chr1	74767515	74767777	262
Peak_54	Fev (+722)	chr1	74931078	74931464	386
Peak_55	Stk16 (-31), Glb1l (-29)	chr1	75207297	75207467	170
Peak_56	Tmem198 (-837), Chpf (+576)	chr1	75475147	75475392	245
Peak_57	Fam124b (-4495)	chr1	80214866	80215162	296
Peak_58	Gm9747 (-82173)	chr1	82147406	82147621	215
Peak_59	Mff (-80)	chr1	82721254	82721515	261
Peak_60	Slc19a3 (+66341), Agfg1 (+132624)	chr1	82968520	82968843	323
Peak_61	Fbxo36 (-1120), Trip12 (+583)	chr1	84835200	84835392	192
Peak_62	Sp100 (+37506), A630001G21Rik (+49073)	chr1	87583998	87584264	266
Peak_63	Dis3l2 (+155233), Alppl2 (+230891)	chr1	88755469	88755755	286
Peak_64	Atg16l1 (-143)	chr1	89652292	89652744	452
Peak_65	Hjurp (+15)	chr1	90173991	90174395	404
Peak_66	Arl4c (-215554), Sh3bp4 (-152640)	chr1	90814263	90814436	173
Peak_67	Agap1 (-25920), Sh3bp4 (+358476)	chr1	91325374	91325558	184
Peak_68	Cops8 (-256347), Ackr3 (+143098)	chr1	92243566	92243739	173
Peak_69	Ing5 (-2011), Dtymk (-20)	chr1	95698371	95698690	319
Peak_70	Ppip5k2 (-221763), Pam (+103447)	chr1	99888564	99888937	373
Peak_71	Cdh20 (+899)	chr1	106665834	106666176	342
Peak_72	Rnf152 (-188082), Pign (+114216)	chr1	107441217	107441521	304
Peak_73	Phlpp1 (+28096), Bcl2 (+514426)	chr1	108096310	108096539	229
Peak_74	Phlpp1 (+145346), Bcl2 (+397176)	chr1	108213536	108213813	277
Peak_75	Bcl2 (+164899), Phlpp1 (+377623)	chr1	108445690	108446213	523
Peak_76	Gli2 (-71418), Inhbb (+297211)	chr1	121021455	121021772	317
Peak_77	Ralb (-21408), Epb41l5 (+122798)	chr1	121422672	121422885	213
Peak_78	Marco (+69337), C1ql2 (+95165)	chr1	122332160	122332488	328
Peak_79	Insig2 (+144)	chr1	123224364	123224549	185
Peak_80	Ddx18 (+11)	chr1	123464458	123464651	193
Peak_81	Gpr39 (-13713), Slc35f5 (+102266)	chr1	127559624	127560093	469
Peak_82	Mgat5 (+25701), Tmem163 (+447409)	chr1	129127050	129127478	428
Peak_83	Ubxn4 (-115455), R3hdm1 (+25420)	chr1	130025136	130025469	333
Peak_84	Dars (+288)	chr1	130313509	130313901	392
Peak_85	Dars (-129769), Cxcr4 (+45105)	chr1	130443564	130443959	395
Peak_86	Thsd7b (-582910), Cxcr4 (-98144)	chr1	130586882	130587140	258
Peak_87	Cd55 (-88250), Zp3r (+78627)	chr1	132447473	132447668	195
Peak_88	Cdk18 (-31241), Lemd1 (-20510)	chr1	134067345	134067661	316
Peak_89	Nfasc (-79251), Lrrn2 (-59225)	chr1	134717498	134717751	253
Peak_90	Ppp1r15b (-57660), Pik3c2b (+27471)	chr1	134969908	134970211	303
Peak_91	Ppp1r15b (-57313), Pik3c2b (+27818)	chr1	134970309	134970505	196
Peak_92	Ppp1r15b (+239)	chr1	135027734	135028183	449
Peak_93	Ppp1r15b (+591)	chr1	135028226	135028396	170
Peak_94	Plekha6 (-44469), Ppp1r15b (+70485)	chr1	135098120	135098290	170
Peak_95	Sox13 (-100313), Snrpe (+116708)	chr1	135390022	135390297	275
Peak_96	Snrpe (-12)	chr1	135506753	135507006	253
Peak_97	Lax1 (-96)	chr1	135586595	135586782	187
Peak_98	Lax1 (-5055), Atp2b4 (+58210)	chr1	135591511	135591784	273
Peak_99	4933406M09Rik (-3685)	chr1	136278743	136278920	177
Peak_100	Klhl12 (-35265), Adipor1 (+4888)	chr1	136316661	136317025	364
Peak_101	Ube2t (+16338), Lgr6 (+126373)	chr1	136875345	136875614	269
Peak_102	Ipo9 (-86624), Nav1 (+68232)	chr1	137413578	137413822	244
Peak_103	Nav1 (-74301), Csrp1 (-69491)	chr1	137556027	137556438	411
Peak_104	Kif21b (+6971), Mroh3 (+68737)	chr1	138034787	138035087	300
Peak_105	Zfp281 (+159529), Nr5a2 (+175997)	chr1	138680848	138681166	318
Peak_106	Nr5a2 (-136691)	chr1	138993569	138993821	252
Peak_107	Dennd1b (+35141), Crb1 (+374179)	chr1	140899294	140899583	289
Peak_108	Uchl5 (+75264), Rgs2 (+151619)	chr1	145699556	145699788	232
Peak_109	Hmcn1 (-4712)	chr1	152844768	152845017	249
Peak_110	Hmcn1 (-294676), Ivns1abp (-56771)	chr1	153134710	153135004	294
Peak_111	Colgalt2 (+62158), Rgl1 (+163229)	chr1	154308941	154309294	353
Peak_112	Nmnat2 (-51967), Smg7 (-24966)	chr1	154750110	154750418	308
Peak_113	Dhx9 (-135)	chr1	155334806	155335043	237
Peak_114	Cacna1e (-65614), Ier5 (+308103)	chr1	156638498	156638828	330
Peak_115	Cacna1e (-68873), Ier5 (+304844)	chr1	156641830	156642013	183
Peak_116	Cacna1e (-303072), Ier5 (+70645)	chr1	156875924	156876318	394
Peak_117	Ier5 (-19644), Mr1 (+27500)	chr1	156966254	156966565	311
Peak_118	Tor1aip1 (-30103), Fam163a (+221443)	chr1	157913517	157913908	391
Peak_119	Abl2 (+55293), Tor3a (+60014)	chr1	158544316	158544629	313
Peak_120	Tor3a (+773)	chr1	158603627	158603801	174
Peak_121	Rasal2 (-37660), BC026585 (-8325)	chr1	159380260	159380512	252
Peak_122	Rfwd2 (-167113), Pappa2 (-107474)	chr1	160995189	160995498	309
Peak_123	Cacybp (-235)	chr1	162143025	162143261	236
Peak_124	Klhl20 (+33)	chr1	163061466	163061752	286
Peak_125	Prdx6 (+39922), Ankrd45 (+68530)	chr1	163141263	163141592	329
Peak_126	Gorab (-40461), Mettl11b (+281130)	chr1	165374053	165374412	359
Peak_127	Ccdc181 (-75)	chr1	166205534	166205748	214
Peak_128	Mpzl1 (+45159), Adcy10 (+104199)	chr1	167519378	167519647	269
Peak_129	Mpzl1 (-19161), Rcsd1 (+54392)	chr1	167583711	167583954	243
Peak_130	Mpzl1 (-57157), Rcsd1 (+16396)	chr1	167621643	167622014	371
Peak_131	Creg1 (-45863), Rcsd1 (-9789)	chr1	167647827	167648200	373
Peak_132	Creg1 (+299)	chr1	167694010	167694341	331
Peak_133	Adamts4 (-3288), Ndufs2 (-13)	chr1	173177168	173177364	196
Peak_134	Usf1 (-129)	chr1	173341238	173341533	295
Peak_135	Ncstn (+80), Copa (+186)	chr1	174012718	174012973	255
Peak_136	Pigm (-99)	chr1	174306415	174306711	296
Peak_137	Cfap45 (-6925), Tagln2 (+14072)	chr1	174444149	174444350	201
Peak_138	Vsig8 (-30432), Cfap45 (+4462)	chr1	174455519	174455754	235
Peak_139	Crp (+13579), Apcs (+183419)	chr1	174641590	174641942	352
Peak_140	Apcs (+65855), Crp (+131143)	chr1	174759217	174759442	225
Peak_141	Cadm3 (-41535), Ifi206 (+81811)	chr1	175339259	175339462	203
Peak_142	Cadm3 (-52901), Ifi206 (+70445)	chr1	175350597	175350857	260
Peak_143	Rbm8a2 (-53178), Pld5 (+243006)	chr1	177962303	177962542	239
Peak_144	Pld5 (-73039), Cep170 (+458787)	chr1	178278351	178278585	234
Peak_145	Akt3 (+94002), Sdccag8 (+340143)	chr1	179084827	179085040	213
Peak_146	Cox20 (-146)	chr1	180249022	180249208	186
Peak_147	Kif26b (-120135), Efcab2 (+3109)	chr1	180338993	180339249	256
Peak_148	Cdc42bpa (-94043), Ahctf1 (-62862)	chr1	181796585	181796761	176
Peak_149	Cdc42bpa (-86208), Ahctf1 (-70697)	chr1	181804331	181804684	353
Peak_150	Stum (-53450), Parp1 (-32038)	chr1	182466924	182467172	248
Peak_151	Acbd3 (-24)	chr1	182656058	182656241	183
Peak_152	Sde2 (-184)	chr1	182780994	182781201	207
Peak_153	Lefty2 (-31876), Sde2 (+10081)	chr1	182791255	182791470	215
Peak_154	Lbr (-18431), Enah (+159148)	chr1	183790880	183791046	166
Peak_155	Ccdc185 (+78414), Capn8 (+105701)	chr1	184600687	184600990	303
Peak_156	Tlr5 (-115060), Susd4 (+74833)	chr1	184769774	184769943	169
Peak_157	Tlr5 (-918)	chr1	184883865	184884137	272
Peak_158	Lyplal1 (-19479), Tgfb2 (+569203)	chr1	187960579	187960757	178
Peak_159	Lyplal1 (-280501), Tgfb2 (+308181)	chr1	188221392	188221988	596
Peak_160	D1Pas1 (+48566), Spata17 (+199439)	chr1	188839725	188839997	272
Peak_161	Spata17 (+56363), D1Pas1 (+191642)	chr1	188982762	188983112	350
Peak_162	Esrrg (-549970), Gpatch2 (+232335)	chr1	189271571	189271901	330
Peak_163	Esrrg (-261086), Gpatch2 (+521219)	chr1	189560511	189560729	218
Peak_164	Kctd3 (-91531), Kcnk2 (+243717)	chr1	190923120	190923379	259
Peak_165	Kctd3 (-235661), Kcnk2 (+99587)	chr1	191067087	191067673	586
Peak_166	Smyd2 (-115955), Prox1 (+132362)	chr1	191862103	191862290	187
Peak_167	Prox1 (-371424), Rps6kc1 (+369666)	chr1	192365803	192366163	360
Peak_168	Batf3 (-23013), Nsl1 (+12370)	chr1	192899050	192899510	460
Peak_169	Fam71a (+31784), Batf3 (+34619)	chr1	192956744	192957080	336
Peak_170	Fam71a (+10223), Batf3 (+56180)	chr1	192978325	192978620	295
Peak_171	Ppp2r5a (-83255), Dtl (+95239)	chr1	193304030	193304317	287
Peak_172	Rd3 (-22062), Slc30a1 (+48562)	chr1	193779059	193779356	297
Peak_173	Rd3 (+12854), Traf5 (+102316)	chr1	193813986	193814261	275
Peak_174	Hhat (+241159), Kcnh1 (+341582)	chr1	194356085	194356411	326
Peak_175	Camk1g (-248844)	chr1	195445260	195445409	149
Peak_176	Cd34 (+56592), Cd46 (+96835)	chr1	196821444	196821769	325
Peak_177	Cnksr3 (-110413)	chr10	3023687	3024095	408
Peak_178	Myct1 (-68)	chr10	4752720	4753042	322
Peak_179	Ccdc170 (-25960), Armt1 (+24075)	chr10	5889803	5890194	391
Peak_180	Akap12 (-84192), Mthfd1l (+209006)	chr10	6164173	6164634	461
Peak_181	Akap12 (-103852), Mthfd1l (+189346)	chr10	6183963	6184164	201
Peak_182	Akap12 (-158440), Mthfd1l (+134758)	chr10	6238375	6238928	553
Peak_183	Akap12 (-186367), Mthfd1l (+106831)	chr10	6266294	6266863	569
Peak_184	Akap12 (-186867), Mthfd1l (+106331)	chr10	6266920	6267237	317
Peak_185	Mthfd1l (-140917), Plekhg1 (+91850)	chr10	6514194	6514459	265
Peak_186	Plekhg1 (-21901), Iyd (+178223)	chr10	6627874	6628282	408
Peak_187	Lrp11 (+10997), Pcmt1 (+62489)	chr10	7320445	7320778	333
Peak_188	Ust (-16948), Sash1 (+350297)	chr10	8255446	8255696	250
Peak_189	Ust (-286767), Sash1 (+80478)	chr10	8525305	8525475	170
Peak_190	Sash1 (-609492), Samd5 (+179646)	chr10	9215181	9215539	358
Peak_191	Shprh (-25)	chr10	10869088	10869318	230
Peak_192	Epm2a (+691920), Utrn (+826411)	chr10	11754975	11755268	293
Peak_193	Hivep2 (+16729), Adgrg6 (+561928)	chr10	13702786	13703042	256
Peak_194	Hivep2 (+52460), Adgrg6 (+526197)	chr10	13738522	13738768	246
Peak_195	Hivep2 (+202134), Adgrg6 (+376523)	chr10	13888078	13888560	482
Peak_196	Adgrg6 (+221380), Hivep2 (+357277)	chr10	14043365	14043558	193
Peak_197	Vta1 (+45)	chr10	14425199	14425443	244
Peak_198	Cited2 (-316541)	chr10	17126188	17126797	609
Peak_199	Cited2 (-66112)	chr10	17376753	17377091	338
Peak_200	Nhsl1 (-100011), Ccdc28a (-72686)	chr10	18027223	18027716	493
Peak_201	Nhsl1 (+22705), Hebp2 (+115696)	chr10	18150023	18150348	325
Peak_202	Bclaf1 (-458)	chr10	20031729	20031904	175
Peak_203	1700020N01Rik (-47482), Aldh8a1 (+168385)	chr10	21265272	21265691	419
Peak_204	Sgk1 (-213028), 1700020N01Rik (+75998)	chr10	21388777	21389147	370
Peak_205	Raet1d (-78781), Raet1e (+109592)	chr10	22002834	22003004	170
Peak_206	Tbpl1 (-25)	chr10	22451190	22451366	176
Peak_207	Ctgf (+40315), Enpp1 (+76401)	chr10	24355443	24355683	240
Peak_208	Akap7 (-32743), Epb41l2 (-27891)	chr10	25051556	25051869	313
Peak_209	Arhgap18 (-251415), L3mbtl3 (-147106)	chr10	26240729	26241007	278
Peak_210	Arhgap18 (+27214), Lama2 (+817251)	chr10	26519355	26519639	284
Peak_211	Themis (-74323), Ptprk (+519217)	chr10	28313735	28313950	215
Peak_212	Cenpw (-43)	chr10	29920295	29920483	188
Peak_213	Trmt11 (+5)	chr10	30320418	30320682	264
Peak_214	Hddc2 (-504)	chr10	31032556	31032812	256
Peak_215	Marcks (-198564)	chr10	37057165	37057426	261
Peak_216	Lama4 (-84575)	chr10	38600605	38600886	281
Peak_217	Slc22a16 (-118602), Cdk19 (+102703)	chr10	40171646	40171987	341
Peak_218	Zbtb24 (-97)	chr10	41169972	41170211	239
Peak_219	Armc2 (+80983), Sesn1 (+126823)	chr10	41657035	41657371	336
Peak_220	Armc2 (-174831), Foxo3 (+83531)	chr10	41912932	41913102	170
Peak_221	Foxo3 (-187690), Afg1l (+14133)	chr10	42184084	42184391	307
Peak_222	Scml4 (-97789), Sec63 (+1085)	chr10	42482279	42482495	216
Peak_223	Scml4 (+48372), Sobp (+265788)	chr10	42628429	42628666	237
Peak_224	Bend3 (-40662), Pdss2 (+216992)	chr10	43158145	43158422	277
Peak_225	Crybg1 (+27284), Rtn4ip1 (+75755)	chr10	43697235	43697501	266
Peak_226	Atg5 (+77)	chr10	43988117	43988364	247
Peak_227	Lin28b (+23963), Bves (+110476)	chr10	45165849	45166239	390
Peak_228	Hace1 (+41397)	chr10	45338904	45339159	255
Peak_229	Grik2 (-542653), Ascc3 (-261250)	chr10	50051064	50051385	321
Peak_230	Dcbld1 (+45415), Gopc (+103041)	chr10	51998730	51998949	219
Peak_231	Gopc (+72604), Dcbld1 (+75852)	chr10	52029045	52029508	463
Peak_232	Tbc1d32 (-153274), Gja1 (-5584)	chr10	56101619	56101918	299
Peak_233	Fabp7 (-147713), Pkib (+5187)	chr10	57356860	57357087	227
Peak_234	Gcc2 (-101)	chr10	57717976	57718312	336
Peak_235	Ranbp2 (-41260), Lims1 (+11219)	chr10	57868163	57868516	353
Peak_236	Ranbp2 (-40819), Lims1 (+11660)	chr10	57868595	57868966	371
Peak_237	P4ha1 (-101501), Sept10 (-27424)	chr10	58684361	58684725	364
Peak_238	Dnajb12 (+30092), Ddit4 (+42103)	chr10	59372273	59372556	283
Peak_239	H2afy2 (-122409), Col13a1 (+72552)	chr10	61369165	61369443	278
Peak_240	H2afy2 (-151267), Col13a1 (+43694)	chr10	61397987	61398337	350
Peak_241	Ddx21 (-34)	chr10	62064978	62065182	204
Peak_242	Ddx50 (-14088), Stox1 (+60822)	chr10	62127763	62128344	581
Peak_243	Reep3 (+972736)	chr10	65586758	65586980	222
Peak_244	Reep3 (+232232)	chr10	66327201	66327544	343
Peak_245	Reep3 (+174238)	chr10	66385275	66385459	184
Peak_246	Reep3 (+71153)	chr10	66488312	66488591	279
Peak_247	Reep3 (+53515)	chr10	66505902	66506278	376
Peak_248	Ado (-193504), Zfp365 (+170203)	chr10	67205068	67205345	277
Peak_249	Rtkn2 (+18659), Arid5b (+280497)	chr10	67460862	67461091	229
Peak_250	Rhobtb1 (-412915), Tmem26 (+71891)	chr10	68258252	68258518	266
Peak_251	A930033H14Rik (-138215), Cdk1 (+1625)	chr10	68813936	68814185	249
Peak_252	Cdk1 (-126)	chr10	68815687	68815936	249
Peak_253	Fam13c (-183631), Slc16a9 (+12195)	chr10	69719855	69720230	375
Peak_254	Phyhipl (-134886), Bicc1 (+425523)	chr10	70196768	70197081	313
Peak_255	Tfam (+227)	chr10	70700663	70700939	276
Peak_256	Zwint (-34101)	chr10	72083418	72083666	248
Peak_257	Pcdh15 (-501268), Zwint (+665720)	chr10	72783220	72783505	285
Peak_258	Gucd1 (+21674), Upb1 (+88796)	chr10	74958367	74958537	170
Peak_259	Gucd1 (-503), Snrpd3 (-158)	chr10	74980499	74980759	260
Peak_260	Derl3 (-20417), Mif (-12731)	chr10	75335640	75335812	172
Peak_261	Col18a1 (-49292), Pofut2 (-43460)	chr10	76678353	76678816	463
Peak_262	Pofut2 (+34)	chr10	76721939	76722219	280
Peak_263	Pofut2 (+7102), Adarb1 (+151868)	chr10	76729036	76729257	221
Peak_264	Fam207a (+1)	chr10	76978403	76978711	308
Peak_265	Lrrc3 (-2404)	chr10	77367593	77367777	184
Peak_266	Tpgs1 (-58)	chr10	79131997	79132196	199
Peak_267	Ptbp1 (+535)	chr10	79317563	79317851	288
Peak_268	Sbno2 (-21)	chr10	79565323	79565605	282
Peak_269	Midn (+821)	chr10	79611651	79612024	373
Peak_270	Cirbp (-9204), Midn (+10302)	chr10	79621146	79621491	345
Peak_271	Mum1 (+616)	chr10	79689658	79689932	274
Peak_272	2310011J03Rik (-64)	chr10	79783209	79783483	274
Peak_273	Adat3 (+359)	chr10	80065863	80066104	241
Peak_274	Csnk1g2 (+919)	chr10	80086277	80086611	334
Peak_275	Gadd45b (-2705)	chr10	80390005	80390257	252
Peak_276	Gadd45b (-1367)	chr10	80391368	80391570	202
Peak_277	Dapk3 (+7608), Nmrk2 (+10511)	chr10	80654079	80654463	384
Peak_278	Smim24 (+16040), Nfic (+18082)	chr10	80871645	80872027	382
Peak_279	Ankrd24 (-1036), Sirt6 (+198)	chr10	81090189	81090498	309
Peak_280	Appl2 (-31)	chr10	83111374	83111653	279
Peak_281	1500009L16Rik (+82718), Nuak1 (+635014)	chr10	83268156	83268499	343
Peak_282	1500009L16Rik (+337953), Nuak1 (+379779)	chr10	83523420	83523706	286
Peak_283	Rfx4 (-108622), Polr3b (+25003)	chr10	84110034	84110335	301
Peak_284	Cry1 (-169225), Btbd11 (-32535)	chr10	84816700	84817348	648
Peak_285	Prdm4 (-158)	chr10	85379702	85379994	292
Peak_286	Timp3 (-49908), Fbxo7 (+228492)	chr10	85713017	85713400	383
Peak_287	Hsp90b1 (-826), Ttc41 (+524)	chr10	86168944	86169215	271
Peak_288	Igf1 (-99319), Pah (+238916)	chr10	87223348	87223564	216
Peak_289	Nr1h4 (-104515), Slc17a8 (+10089)	chr10	89073772	89074046	274
Peak_290	Scyl2 (-17009), Actr6 (+29001)	chr10	89165939	89166139	200
Peak_291	Slc25a3 (-14361), Tmpo (+33162)	chr10	90601072	90601258	186
Peak_292	Tmpo (-10035)	chr10	90644138	90644586	448
Peak_293	Tmpo (-51468)	chr10	90685610	90685980	370
Peak_294	Cfap54 (-42803), Cdk17 (-36455)	chr10	92586965	92587366	401
Peak_295	Elk3 (+13210), Cdk17 (+137049)	chr10	92760564	92760775	211
Peak_296	Lta4h (-117161), Elk3 (-25100)	chr10	92798619	92799340	721
Peak_297	Lta4h (-78079), Elk3 (-64182)	chr10	92837779	92838345	566
Peak_298	Lta4h (-76855), Elk3 (-65406)	chr10	92839165	92839406	241
Peak_299	Elk3 (-80359), Lta4h (-61902)	chr10	92854115	92854363	248
Peak_300	Dcn (-727834), Btg1 (+134776)	chr10	96214301	96214521	220
Peak_301	Dusp6 (-90994), Phxr2 (-45916)	chr10	98634660	98635081	421
Peak_302	Phxr2 (-102068), Dusp6 (-34842)	chr10	98690931	98691115	184
Peak_303	Phxr2 (-102758), Dusp6 (-34152)	chr10	98691555	98691870	315
Peak_304	Dusp6 (-139)	chr10	98725533	98725919	386
Peak_305	Dusp6 (+2222), Csl (+494205)	chr10	98727895	98728279	384
Peak_306	Dusp6 (+195007), Csl (+301420)	chr10	98920767	98920976	209
Peak_307	Tmtc2 (+459344), Gm4340 (+919687)	chr10	104551994	104552300	306
Peak_308	Tmtc2 (+458525), Gm4340 (+920506)	chr10	104552815	104553117	302
Peak_309	Tmtc2 (+73727)	chr10	104937562	104937966	404
Peak_310	Ccdc59 (-233408), Tmtc2 (-33224)	chr10	105044579	105044850	271
Peak_311	Zdhhc17 (-90120), Osbpl8 (-64616)	chr10	110537085	110537398	313
Peak_312	Zdhhc17 (-92332), Osbpl8 (-62404)	chr10	110539215	110539693	478
Peak_313	Nap1l1 (-159866), Bbs10 (+22072)	chr10	110757596	110758018	422
Peak_314	Krr1 (-432574), Phlda1 (+33804)	chr10	110977023	110977269	246
Peak_315	Krr1 (-398366), Phlda1 (+68012)	chr10	111011263	111011444	181
Peak_316	Krr1 (-376964), Phlda1 (+89414)	chr10	111032485	111033026	541
Peak_317	Krr1 (-195518), Phlda1 (+270860)	chr10	111214055	111214349	294
Peak_318	Krr1 (-165630), Phlda1 (+300748)	chr10	111243995	111244185	190
Peak_319	Krr1 (-138217), Phlda1 (+328161)	chr10	111271388	111271617	229
Peak_320	Atxn7l3b (-16)	chr10	112366023	112366172	149
Peak_321	Rab21 (-407)	chr10	114752930	114753178	248
Peak_322	Thap2 (-467), Zfc3h1 (-57)	chr10	114821843	114822073	230
Peak_323	Cpm (-231212), Cpsf6 (-21318)	chr10	116835169	116835519	350
Peak_324	Cpm (-177070), Cpsf6 (-75460)	chr10	116889277	116889695	418
Peak_325	Nup107 (-93)	chr10	117229665	117230042	377
Peak_326	Mdm1 (-189490), Rap1b (-106362)	chr10	117389263	117389443	180
Peak_327	Rap1b (-219108), Mdm1 (-76744)	chr10	117501882	117502315	433
Peak_328	Grip1 (-543182), Cand1 (-36275)	chr10	118713297	118713475	178
Peak_329	Llph (-55)	chr10	119663880	119664262	382
Peak_330	Hmga2 (-209774), Msrb3 (+212858)	chr10	120123184	120123414	230
Peak_331	Rassf3 (+46994), Gns (+64166)	chr10	120866177	120866446	269
Peak_332	Rassf3 (+14425), Gns (+96735)	chr10	120898671	120899090	419
Peak_333	Tbk1 (-27009), Xpot (+12513)	chr10	121050727	121050990	263
Peak_334	BC048403 (+146987), Srgap1 (+160384)	chr10	121323827	121324133	306
Peak_335	Srgap1 (+75353), BC048403 (+232018)	chr10	121408821	121409200	379
Peak_336	Srgap1 (+38410), BC048403 (+268961)	chr10	121445766	121446142	376
Peak_337	Lrig3 (-596004), Slc16a7 (-41252)	chr10	124807183	124807359	176
Peak_338	Slc16a7 (-571758), Lrig3 (-65498)	chr10	125337594	125337959	365
Peak_339	Atp23 (-4563)	chr10	126342854	126343125	271
Peak_340	Stat6 (+55)	chr10	127079965	127080229	264
Peak_341	Naca (+242)	chr10	127472524	127472764	240
Peak_342	Esyt1 (+884)	chr10	127961896	127962166	270
Peak_343	Sfi1 (-41)	chr11	3093192	3093710	518
Peak_344	Smtn (+3590), Selenom (+20835)	chr11	3435606	3435803	197
Peak_345	Morc2a (-76120), Smtn (-34082)	chr11	3473185	3473568	383
Peak_346	Sec14l2 (-4605)	chr11	4023354	4023524	170
Peak_347	Thoc5 (+39)	chr11	4795145	4795579	434
Peak_348	Ap1b1 (-35)	chr11	4886801	4887003	202
Peak_349	Emid1 (-25099), Kremen1 (+84202)	chr11	5077219	5077499	280
Peak_350	Emid1 (-87614), Kremen1 (+21687)	chr11	5139755	5139992	237
Peak_351	Dbnl (-70)	chr11	5688338	5688571	233
Peak_352	Ykt6 (+65)	chr11	5855648	5855873	225
Peak_353	Nudcd3 (+159)	chr11	6100034	6100484	450
Peak_354	Ppia (-8955), Zmiz2 (+17124)	chr11	6306292	6306689	397
Peak_355	Tbrg4 (-135)	chr11	6525995	6526366	371
Peak_356	Upp1 (-4734)	chr11	9013176	9013567	391
Peak_357	Cnrip1 (-171)	chr11	16951469	16951831	362
Peak_358	C1d (+211381), Etaa1 (+484900)	chr11	17368863	17369093	230
Peak_359	Meis1 (-809469), Spred2 (-96192)	chr11	19728091	19728280	189
Peak_360	Actr2 (+531)	chr11	20012190	20012579	389
Peak_361	Cep68 (+18126), Rab1a (+29690)	chr11	20131122	20131468	346
Peak_362	Sertad2 (+33002), Aftph (+165253)	chr11	20476196	20476482	286
Peak_363	Peli1 (-175942), Lgalsl (-84293)	chr11	20815093	20815610	517
Peak_364	Tmem17 (+72629), B3gnt2 (+275381)	chr11	22484612	22484827	215
Peak_365	Tmem17 (+98572), B3gnt2 (+249438)	chr11	22510526	22510799	273
Peak_366	Tmem17 (+154108), B3gnt2 (+193902)	chr11	22566093	22566304	211
Peak_367	B3gnt2 (+79707), Tmem17 (+268303)	chr11	22680256	22680531	275
Peak_368	Zrsr1 (-101132), B3gnt2 (-11982)	chr11	22771739	22772426	687
Peak_369	1700093K21Rik (-53172), 0610010F05Rik (+56632)	chr11	23472310	23472480	170
Peak_370	Bcl11a (+164851)	chr11	24142939	24143109	170
Peak_371	Fancl (+1054), Vrk2 (+204540)	chr11	26287031	26287346	315
Peak_372	Ccdc85a (+92779)	chr11	28391385	28391648	263
Peak_373	Ccdc85a (+1826)	chr11	28482285	28482654	369
Peak_374	Eml6 (-135174), Sptbn1 (+37050)	chr11	30061046	30061368	322
Peak_375	Eml6 (-140356), Sptbn1 (+31868)	chr11	30066270	30066507	237
Peak_376	Sptbn1 (+267)	chr11	30097869	30098110	241
Peak_377	Cpeb4 (-124093), Bod1 (-76248)	chr11	31648008	31648257	249
Peak_378	Ubtd2 (-9568), Sh3pxd2b (+97982)	chr11	32345625	32345979	354
Peak_379	Fbxw11 (-450)	chr11	32542245	32542587	342
Peak_380	Smim23 (-127798), Fgf18 (+194997)	chr11	32852242	32852564	322
Peak_381	Fam196b (+83951), Dock2 (+298621)	chr11	34298619	34298927	308
Peak_382	Spdl1 (-190986), Slit3 (-96597)	chr11	34838024	34838234	210
Peak_383	Pank3 (-442950), Slit3 (+205310)	chr11	35139869	35140202	333
Peak_384	Rars (-46)	chr11	35647898	35648210	312
Peak_385	Pttg1 (+40801), Atp10b (+233851)	chr11	43198753	43199151	398
Peak_386	4933415A04Rik (-15878), Ccnjl (+42378)	chr11	43384486	43384841	355
Peak_387	Ttc1 (-70)	chr11	43561437	43561670	233
Peak_388	Ublcp1 (-23)	chr11	44283856	44284189	333
Peak_389	Ebf1 (-4069)	chr11	44426604	44426895	291
Peak_390	Clint1 (-958969), Ebf1 (+275765)	chr11	44706428	44706739	311
Peak_391	Clint1 (-637719), Ebf1 (+597015)	chr11	45027692	45027975	283
Peak_392	Clint1 (-152549)	chr11	45512766	45513241	475
Peak_393	Clint1 (-118)	chr11	45665266	45665603	337
Peak_394	Thg1l (+39)	chr11	45768737	45769176	439
Peak_395	Adam19 (+6736), Nipal4 (+103780)	chr11	45876145	45876315	170
Peak_396	Adam19 (+9391), Nipal4 (+101125)	chr11	45878746	45879023	277
Peak_397	Adam19 (+12983), Nipal4 (+97533)	chr11	45882332	45882622	290
Peak_398	Adam19 (+54332), Nipal4 (+56184)	chr11	45923629	45924023	394
Peak_399	Rack1 (+47)	chr11	48613817	48614001	184
Peak_400	Scgb3a1 (-49949), Flt4 (+4398)	chr11	49427025	49427301	276
Peak_401	Scgb3a1 (-31121), Flt4 (+23226)	chr11	49445867	49446114	247
Peak_402	Cnot6 (-53442), Gfpt2 (-28022)	chr11	49579556	49579778	222
Peak_403	Mrnip (-40455), Tbc1d9b (+2998)	chr11	49947778	49948013	235
Peak_404	Ltc4s (-1850)	chr11	50053681	50054086	405
Peak_405	Grm6 (+1922), Zfp454 (+34836)	chr11	50665960	50666257	297
Peak_406	Olfr1378 (-3988)	chr11	50778358	50778710	352
Peak_407	Phykpl (-40171), Col23a1 (+254698)	chr11	51357988	51358251	263
Peak_408	Rmnd5b (+196)	chr11	51449064	51449340	276
Peak_409	Rmnd5b (-2208)	chr11	51451505	51451706	201
Peak_410	Sec24a (+32)	chr11	51569993	51570183	190
Peak_411	Jade2 (+34754), Sar1b (+59212)	chr11	51636158	51636644	486
Peak_412	Vdac1 (-55584), Tcf7 (-36108)	chr11	52132042	52132319	277
Peak_413	Fstl4 (-134602), 9530068E07Rik (+233604)	chr11	52443357	52443711	354
Peak_414	Hspa4 (-167)	chr11	53113939	53114313	374
Peak_415	Aff4 (-14804), Zcchc10 (+11350)	chr11	53149456	53149605	149
Peak_416	Aff4 (-5243), Zcchc10 (+20911)	chr11	53158942	53159241	299
Peak_417	Kif3a (-38790), Sept8 (+8789)	chr11	53341948	53342233	285
Peak_418	Rapgef6 (-182)	chr11	54336090	54336329	239
Peak_419	Tnip1 (-60318), Anxa6 (+10215)	chr11	54836535	54836928	393
Peak_420	Anxa6 (-17486), Ccdc69 (+27176)	chr11	54864342	54864523	181
Peak_421	Slc36a1 (+27)	chr11	55017747	55018010	263
Peak_422	Fat2 (+44116), Slc36a1 (+88098)	chr11	55105817	55106082	265
Peak_423	Fat2 (-69240), Sparc (+14276)	chr11	55219140	55219471	331
Peak_424	Nmur2 (-544868), Gria1 (-425932)	chr11	56399278	56399481	203
Peak_425	Fam114a2 (+73265), Gria1 (+433528)	chr11	57258541	57259138	597
Peak_426	Larp1 (-157945), Hand1 (-18972)	chr11	57664462	57664779	317
Peak_427	Gm12258 (-12330), Olfr313 (+30175)	chr11	58660469	58660741	272
Peak_428	2810021J22Rik (+19)	chr11	58680571	58680903	332
Peak_429	Trim11 (+14)	chr11	58791499	58791762	263
Peak_430	Arf1 (+355)	chr11	59041305	59041529	224
Peak_431	Rai1 (-48810), Pemt (-9722)	chr11	59869594	59869816	222
Peak_432	Rai1 (-4034)	chr11	59914297	59914664	367
Peak_433	Srebf1 (-81403), Tom1l2 (+50898)	chr11	60115414	60115603	189
Peak_434	B9d1 (+28674), Epn2 (+45867)	chr11	61347175	61347465	290
Peak_435	Grap (-19)	chr11	61466500	61466995	495
Peak_436	Akap10 (-120270), Specc1 (-26502)	chr11	61863834	61864214	380
Peak_437	Mmgt2 (+12337), Zfp287 (+67921)	chr11	62474448	62474899	451
Peak_438	Mmgt2 (+27048), Zfp287 (+53210)	chr11	62489251	62489519	268
Peak_439	Zfp287 (-1755)	chr11	62544245	62544455	210
Peak_440	Zfp287 (-12281), Zfp286 (+48088)	chr11	62554749	62555003	254
Peak_441	Hs3st3b1 (+13593), Pmp22 (+777185)	chr11	63721955	63722443	488
Peak_442	Hs3st3b1 (-30664), Cox10 (+126512)	chr11	63766296	63766616	320
Peak_443	Hs3st3b1 (-114769), Cox10 (+42407)	chr11	63850419	63850702	283
Peak_444	Adprm (-131), Sco1 (+31)	chr11	66865996	66866409	413
Peak_445	Ndel1 (-18737), Rnf222 (-16681)	chr11	68685271	68685476	205
Peak_446	Rpl26 (+70)	chr11	68715036	68715274	238
Peak_447	Rpl26 (+10194), Odf4 (+15272)	chr11	68725125	68725433	308
Peak_448	Arhgef15 (-111)	chr11	68770368	68770573	205
Peak_449	Tmem88 (-12188), Kdm6b (+3253)	chr11	69223810	69224037	227
Peak_450	Kdm6b (-30029), Dnah2 (+105404)	chr11	69257097	69257315	218
Peak_451	Dnah2 (-5775), Efnb3 (+5322)	chr11	69368309	69368460	151
Peak_452	Wrap53 (-1974), Trp53 (+939)	chr11	69394462	69395138	676
Peak_453	Eif4a1 (-284)	chr11	69486124	69486294	170
Peak_454	Zbtb4 (-4012), Polr2a (-3263), Slc35g3 (+68)	chr11	69575300	69575503	203
Peak_455	Bcl6b (-582)	chr11	70043691	70043955	264
Peak_456	Alox12 (-50993), Alox12e (+16282)	chr11	70119709	70119987	278
Peak_457	Med11 (+34)	chr11	70265284	70265625	341
Peak_458	Slc25a11 (-584), Rnf167 (+355)	chr11	70460932	70461356	424
Peak_459	Eno3 (-3553), Pfn1 (+995)	chr11	70466982	70467320	338
Peak_460	Zfp3 (-26243), Kif1c (+37405)	chr11	70551343	70551593	250
Peak_461	Scimp (+5689), Zfp3 (+42688)	chr11	70620280	70620518	238
Peak_462	Nlrp1b (-311172), Wscd1 (-238215)	chr11	71325851	71326092	241
Peak_463	Nlrp1b (-468840), Wscd1 (-80547)	chr11	71483449	71483831	382
Peak_464	Wscd1 (+32009), Aipl1 (+254795)	chr11	71596063	71596329	266
Peak_465	Aipl1 (+41359), Wscd1 (+245445)	chr11	71809438	71809826	388
Peak_466	Txndc17 (-266)	chr11	72020652	72020913	261
Peak_467	Mybbp1a (+16878), Spns2 (+31671)	chr11	72271510	72271959	449
Peak_468	Spns2 (+5104), Mybbp1a (+43445)	chr11	72298111	72298493	382
Peak_469	Zzef1 (-220), Cyb5d2 (-178)	chr11	72609373	72609699	326
Peak_470	Atp2a3 (-14582), Zzef1 (+150333)	chr11	72759940	72760237	297
Peak_471	Atp2a3 (-5626), Zzef1 (+159289)	chr11	72768854	72769235	381
Peak_472	Mnt (-165)	chr11	74644128	74644386	258
Peak_473	Sgsm2 (-1050), Tsr1 (+32)	chr11	74711394	74711830	436
Peak_474	Ovca2 (+50)	chr11	74992169	74992405	236
Peak_475	Serpinf1 (+7415), Smyd4 (+66853)	chr11	75228614	75228961	347
Peak_476	Scarf1 (-48)	chr11	75326875	75327113	238
Peak_477	Pitpna (-50041), Slc43a2 (+6358)	chr11	75351458	75351657	199
Peak_478	Pitpna (-15039), Slc43a2 (+41360)	chr11	75386475	75386645	170
Peak_479	Inpp5k (-226)	chr11	75444118	75444410	292
Peak_480	Myo1c (-1120)	chr11	75462617	75463155	538
Peak_481	Blmh (+163)	chr11	76759024	76759314	290
Peak_482	Nsrp1 (0)	chr11	76891813	76892061	248
Peak_483	Coro6 (-53879), Ssh2 (+193745)	chr11	77223420	77223648	228
Peak_484	Git1 (+3864), Trp53i13 (+15944)	chr11	77310734	77311121	387
Peak_485	Nufip2 (+1082), Cryba1 (+38046)	chr11	77500623	77500855	232
Peak_486	Traf4 (+1528), Fam222b (+69401)	chr11	77977402	77977723	321
Peak_487	Nlk (-8860), Fam58b (+45496)	chr11	78519606	78519863	257
Peak_488	Lyrm9 (-54449), Fam58b (-20406)	chr11	78585543	78585730	187
Peak_489	Ksr1 (-3122)	chr11	78962921	78963140	219
Peak_490	Ksr1 (-67873), Wsb1 (+40391)	chr11	79027568	79027995	427
Peak_491	Nf1 (-32551), Gm9964 (-10368)	chr11	79120668	79120883	215
Peak_492	Rab11fip4 (+32016), Utp6 (+339162)	chr11	79436633	79436827	194
Peak_493	Spaca3 (-36942), Tmem98 (+11255)	chr11	80634801	80635062	261
Peak_494	5530401A14Rik (-632849), Asic2 (-74509)	chr11	81041159	81041505	346
Peak_495	Ap2b1 (-3544), Pex12 (+38)	chr11	83112275	83112607	332
Peak_496	Tubd1 (+32443), Vmp1 (+106402)	chr11	86390801	86391070	269
Peak_497	Cltc (+27)	chr11	86570896	86571183	287
Peak_498	Cltc (-12502), Dhx40 (+37629)	chr11	86583392	86583745	353
Peak_499	Dhx40 (-89409), Ypel2 (+96602)	chr11	86710532	86710681	149
Peak_500	Ypel2 (-11514), Gdpd1 (+68841)	chr11	86818486	86818960	474
Peak_501	Ccdc182 (+185003), Msi2 (+286867)	chr11	88292364	88292732	368
Peak_502	Tom1l1 (-39341), Kif2b (+850661)	chr11	90588152	90588371	219
Peak_503	Gm20390 (+59), Nme1 (+287)	chr11	93829436	93829660	224
Peak_504	Tmem92 (-134217), Col1a1 (-19507)	chr11	94777927	94778135	208
Peak_505	Ppp1r9b (-1166)	chr11	94851095	94851271	176
Peak_506	Zfp652 (-24003), Phb (+21713)	chr11	95549822	95550145	323
Peak_507	Gngt2 (-6983), Phospho1 (+10812)	chr11	95696536	95696716	180
Peak_508	Snx11 (+134918), Skap1 (+178020)	chr11	96503672	96504181	509
Peak_509	Snx11 (+132354), Skap1 (+180584)	chr11	96506343	96506639	296
Peak_510	Snx11 (-144)	chr11	96638850	96639128	278
Peak_511	Cdk5rap3 (+115)	chr11	96777600	96777790	190
Peak_512	Lrrc46 (-136), Mrpl10 (-17)	chr11	96902663	96903051	388
Peak_513	Tbkbp1 (-460)	chr11	97011374	97011598	224
Peak_514	Arhgap23 (+23460), 4933428G20Rik (+61347)	chr11	97300222	97300392	170
Peak_515	Rara (+4390), Gjd3 (+40928)	chr11	98803172	98803632	460
Peak_516	Gjd3 (+19377), Rara (+25941)	chr11	98824831	98825074	243
Peak_517	Igfbp4 (+1909), Tns4 (+46153)	chr11	98904165	98904769	604
Peak_518	Tns4 (-15961), Ccr7 (+49810)	chr11	98966323	98966838	515
Peak_519	Tns4 (-37788), Ccr7 (+27983)	chr11	98988312	98988503	191
Peak_520	Krt28 (-11229), Krt10 (+3232)	chr11	99247243	99247649	406
Peak_521	Hspb9 (+11233), Rab5c (+13132)	chr11	100586258	100586535	277
Peak_522	Ghdc (-31)	chr11	100632194	100632410	216
Peak_523	Stat5a (+32383), Stat3 (+47806)	chr11	100752858	100753238	380
Peak_524	Mlx (-35)	chr11	100948472	100948686	214
Peak_525	Ramp2 (-13813), Ezh1 (-5765)	chr11	101093291	101093767	476
Peak_526	Vps25 (-5221), Ramp2 (+2458)	chr11	101109687	101109913	226
Peak_527	Psme3 (-2841)	chr11	101174591	101174781	190
Peak_528	Rundc1 (-7)	chr11	101286252	101286532	280
Peak_529	Arl4d (-7830), Rdm1 (+29769)	chr11	101518871	101519179	308
Peak_530	Meox1 (-58554), Sost (+14087)	chr11	101814057	101814426	369
Peak_531	1700006E09Rik (-2905), Dusp3 (+648)	chr11	101845317	101845612	295
Peak_532	G6pc3 (+20223), Hdac5 (+20274)	chr11	102071101	102071310	209
Peak_533	Fam171a2 (+1396), Grn (+15971)	chr11	102307514	102307685	171
Peak_534	Itga2b (+59)	chr11	102331003	102331273	270
Peak_535	Dcakd (+10)	chr11	102878344	102878599	255
Peak_536	Map3k14 (-18659), Arhgap27 (+74769)	chr11	103147306	103147584	278
Peak_537	Arhgap27 (-2492)	chr11	103224561	103224851	290
Peak_538	Arhgap27 (-10516), Plekhm1 (+41248)	chr11	103232639	103232821	182
Peak_539	Gosr2 (+201)	chr11	103558926	103559096	170
Peak_540	Wnt3 (-701)	chr11	103634647	103634879	232
Peak_541	Efcab3 (-121864), Gm11639 (+284635)	chr11	104831545	104831766	221
Peak_542	Mettl2 (-15431), Efcab3 (+18788)	chr11	104972195	104972421	226
Peak_543	Mrc2 (-32804), Tlk2 (+78315)	chr11	105121013	105121299	286
Peak_544	Limd2 (+24809), Map3k3 (+50720)	chr11	105996510	105996784	274
Peak_545	Icam2 (+42)	chr11	106243949	106244156	207
Peak_546	Polg2 (-37)	chr11	106640781	106640951	170
Peak_547	Smurf2 (-37109), Kpna2 (+41962)	chr11	106818732	106819054	322
Peak_548	Smurf2 (-47432), Kpna2 (+31639)	chr11	106829120	106829311	191
Peak_549	Nol11 (-228017), Pitpnc1 (+53301)	chr11	107278467	107278957	490
Peak_550	Psmd12 (+22)	chr11	107340713	107340927	214
Peak_551	Helz (-18422), Psmd12 (+50054)	chr11	107390720	107390984	264
Peak_552	E030025P04Rik (+46282), Axin2 (+177738)	chr11	108959280	108959521	241
Peak_553	Arsg (-45256), Slc16a6 (-24900)	chr11	109359676	109359948	272
Peak_554	Prkar1a (+51)	chr11	109512138	109512433	295
Peak_555	Fam20a (-568)	chr11	109584026	109584249	223
Peak_556	Sox9 (+209967), Slc39a11 (+573577)	chr11	112853414	112853596	182
Peak_557	Cdc42ep4 (-55847), Sdk2 (+259053)	chr11	113668367	113668590	223
Peak_558	Gprc5c (-41322), Gpr142 (+11596)	chr11	114671656	114672012	356
Peak_559	Cd300a (-16718), Gprc5c (+21481)	chr11	114734495	114734778	283
Peak_560	Cd300lb (+21193), Cd300a (+23152)	chr11	114774403	114774610	207
Peak_561	Fdxr (-310)	chr11	115138567	115138781	214
Peak_562	Armc7 (-12)	chr11	115336841	115337096	255
Peak_563	Tmem94 (+9476), Caskin2 (+38721)	chr11	115636086	115636359	273
Peak_564	Tmem94 (+14065), Caskin2 (+34132)	chr11	115640586	115641038	452
Peak_565	Wbp2 (-6938), Trim47 (+16313)	chr11	115955159	115955335	176
Peak_566	Acox1 (-19843), Evpl (+19189)	chr11	116080055	116080349	294
Peak_567	Exoc7 (-29)	chr11	116167975	116168179	204
Peak_568	Foxj1 (-34340), Rnf157 (+43265)	chr11	116230870	116231235	365
Peak_569	St6galnac2 (-27172), St6galnac1 (+53467)	chr11	116583189	116583519	330
Peak_570	Sec14l1 (-38401), Mgat5b (+157908)	chr11	116937988	116938182	194
Peak_571	Sec14l1 (-32635), Mgat5b (+163674)	chr11	116943701	116944001	300
Peak_572	Gm11733 (-218226), Sept9 (+66481)	chr11	117127337	117127574	237
Peak_573	Gm11733 (-167223), Sept9 (+117484)	chr11	117178218	117178699	481
Peak_574	Gm11733 (-150009), Sept9 (+134698)	chr11	117195484	117195861	377
Peak_575	Tmc8 (-923), Tmc6 (-753)	chr11	117642508	117642904	396
Peak_576	Pgs1 (+545)	chr11	117848075	117848226	151
Peak_577	Timp2 (-7596), Lgals3bp (+38990)	chr11	118224313	118224519	206
Peak_578	Cant1 (+71)	chr11	118280107	118280425	318
Peak_579	Aatk (+5145), Baiap2 (+99237)	chr11	119903214	119903414	200
Peak_580	Slc38a10 (+8568), Ndufaf8 (+43850)	chr11	120003851	120004332	481
Peak_581	Slc38a10 (-48571), Bahcc1 (-33030)	chr11	120061028	120061434	406
Peak_582	Bahcc1 (+48458), Actg1 (+67137)	chr11	120142580	120142857	277
Peak_583	Bahcc1 (+50835), Actg1 (+64760)	chr11	120144990	120145201	211
Peak_584	Pde6g (-4617), Oxld1 (-49), Ccdc137 (+2)	chr11	120319346	120319516	170
Peak_585	P4hb (-188)	chr11	120434633	120434877	244
Peak_586	Zfp750 (-139184), B3gntl1 (+14636)	chr11	121519756	121519905	149
Peak_587	Rab10 (+74558)	chr12	3235283	3235539	256
Peak_588	Pomc (-99111), Dnmt3a (+48810)	chr12	3855697	3855982	285
Peak_589	Cenpo (+93)	chr12	4233895	4234507	612
Peak_590	Cenpo (-131809), Ncoa1 (+117957)	chr12	4366005	4366200	195
Peak_591	Itsn2 (+72049), Fam228a (+73339)	chr12	4671732	4672039	307
Peak_592	Ldah (+47)	chr12	8214837	8215082	245
Peak_593	Hs1bp3 (+73432), Rhob (+113120)	chr12	8393569	8393772	203
Peak_594	Rhob (-21574), Slc7a15 (+17986)	chr12	8528142	8528588	446
Peak_595	Slc7a15 (-97572), Pum2 (-37304)	chr12	8643732	8644113	381
Peak_596	Rdh14 (+12158), Kcns3 (+747904)	chr12	10409573	10409915	342
Peak_597	Fam49a (+331446), Mycn (+348329)	chr12	12600243	12600539	296
Peak_598	Mycn (-24247), Ddx1 (+283052)	chr12	12972832	12973102	270
Peak_599	Mycn (-45110), Ddx1 (+262189)	chr12	12993723	12993937	214
Peak_600	Mycn (-235838), Ddx1 (+71461)	chr12	13184427	13184689	262
Peak_601	Fam84a (+53730), Nbas (+829181)	chr12	14104927	14105301	374
Peak_602	Rock2 (-47386), E2f6 (+36627)	chr12	16854228	16854568	340
Peak_603	Rock2 (+16623), Pqlc3 (+88517)	chr12	16918267	16918546	279
Peak_604	2410004P03Rik (-29137), Kcnf1 (+136197)	chr12	17047382	17047611	229
Peak_605	Odc1 (-37395), Nol10 (+158999)	chr12	17514062	17514506	444
Peak_606	Asap2 (+8002), Itgb1bp1 (+166487)	chr12	21125467	21125755	288
Peak_607	Adam17 (+28)	chr12	21379219	21379632	413
Peak_608	Mboat2 (-106974), Rrm2 (+16384)	chr12	25409385	25409595	210
Peak_609	Id2 (-144387)	chr12	25925195	25925493	298
Peak_610	Id2 (-881685), Rnf144a (+437479)	chr12	26662535	26662749	214
Peak_611	Sox11 (+30448), Cmpk2 (+843057)	chr12	27996943	27997308	365
Peak_612	Sox11 (+14559), Cmpk2 (+858946)	chr12	28012733	28013296	563
Peak_613	Rps7 (+7)	chr12	29320717	29320904	187
Peak_614	Tssc1 (-1342), Trappc12 (-33)	chr12	29435254	29435447	193
Peak_615	Pxdn (+4541), Tpo (+190047)	chr12	30627348	30627535	187
Peak_616	Cbll1 (+13)	chr12	32184266	32184546	280
Peak_617	Gpr22 (-186663), Hbp1 (+49946)	chr12	32585369	32585539	170
Peak_618	Gpr22 (-203516), Hbp1 (+33093)	chr12	32602222	32602392	170
Peak_619	Sypl (-74226), Nampt (+59330)	chr12	33564356	33564704	348
Peak_620	Sypl (-52691), Nampt (+80865)	chr12	33585961	33586168	207
Peak_621	Efcab10 (-80522), Atxn7l1 (+11817)	chr12	33999081	33999313	232
Peak_622	Meox2 (-586489), D630036H23Rik (-139870)	chr12	37248453	37248822	369
Peak_623	Immp2l (-312888), Dock4 (+265149)	chr12	41437650	41437927	277
Peak_624	Arhgap5 (-227305), Nubpl (+191035)	chr12	53389648	53389869	221
Peak_625	Egln3 (+101172), Npas3 (+854011)	chr12	55203495	55203855	360
Peak_626	Egln3 (+16494), Npas3 (+938689)	chr12	55288236	55288470	234
Peak_627	Egln3 (-89485), Sptssa (+363227)	chr12	55394178	55394486	308
Peak_628	Eapp (+14)	chr12	55796737	55796971	234
Peak_629	Psma6 (-83398), Ppp2r3c (-12377)	chr12	56416279	56416449	170
Peak_630	Ppp2r3c (-86932), Psma6 (-8843)	chr12	56490718	56491120	402
Peak_631	Psma6 (-14)	chr12	56499581	56499915	334
Peak_632	Trappc6b (-49)	chr12	60162409	60162584	175
Peak_633	Mgat2 (-144), Rpl36al (+69)	chr12	70284873	70285129	256
Peak_634	Gm9887 (-165767), Vcpkmt (+44803)	chr12	70639079	70639344	265
Peak_635	Atp5s (+27063), Cdkl1 (+38682)	chr12	70852793	70853230	437
Peak_636	Frmd6 (-216925), Tmx1 (+155494)	chr12	71709471	71709680	209
Peak_637	Frmd6 (-154665), Tmx1 (+217754)	chr12	71771674	71771998	324
Peak_638	Daam1 (+23295), Gpr135 (+216618)	chr12	72955275	72955445	170
Peak_639	Daam1 (+33684), Gpr135 (+206229)	chr12	72965640	72965857	217
Peak_640	Daam1 (+95161), Gpr135 (+144752)	chr12	73027084	73027368	284
Peak_641	Ppm1a (+60034), 4930447C04Rik (+96661)	chr12	73921977	73922487	510
Peak_642	4930447C04Rik (+73589), Ppm1a (+83106)	chr12	73945097	73945511	414
Peak_643	Hif1a (-290065), Prkch (+33042)	chr12	74718685	74718967	282
Peak_644	Hif1a (-198977), Prkch (+124130)	chr12	74809800	74810028	228
Peak_645	Rhoj (-18)	chr12	76409060	76409522	462
Peak_646	Rhoj (+1636), Gphb5 (+106823)	chr12	76410860	76411030	170
Peak_647	Wdr89 (-325)	chr12	76770616	76771012	396
Peak_648	Syne2 (-52277), Sgpp1 (-30312)	chr12	76866771	76867284	513
Peak_649	Syne2 (+109531), Esr2 (+249410)	chr12	77028665	77029006	341
Peak_650	Esr2 (-39652), Tex21 (+29835)	chr12	77317757	77318038	281
Peak_651	Tex21 (-4601), Mthfd1 (-3951)	chr12	77352242	77352425	183
Peak_652	Gphn (-348742), Fut8 (+638848)	chr12	78978811	78978988	177
Peak_653	Eif2s1 (-128), Atp6v1d (-53)	chr12	79962451	79962904	453
Peak_654	Plek2 (-73887), Tmem229b (+2627)	chr12	80081662	80082013	351
Peak_655	Zfp36l1 (+316566), Rad51b (+495883)	chr12	80897279	80897588	309
Peak_656	Zfp36l1 (+282244), Rad51b (+530205)	chr12	80931556	80931956	400
Peak_657	Zfp36l1 (+210637), Rad51b (+601812)	chr12	81003224	81003501	277
Peak_658	Zfp36l1 (+146220), Rad51b (+666229)	chr12	81067649	81067911	262
Peak_659	Zfp36l1 (+80288), Rad51b (+732161)	chr12	81133586	81133838	252
Peak_660	Zfp36l1 (-1378)	chr12	81215203	81215553	350
Peak_661	Exd2 (+45)	chr12	81563982	81564272	290
Peak_662	Gm20498 (-20), Synj2bp (+9)	chr12	82633718	82634060	342
Peak_663	Sipa1l1 (-313712), Pcnx (+137607)	chr12	83098544	83098703	159
Peak_664	Rgs6 (-416652), Sipa1l1 (+257310)	chr12	83669477	83669815	338
Peak_665	Psen1 (-449)	chr12	85028971	85029157	186
Peak_666	Pnma1 (-27480), Elmsan1 (+18046)	chr12	85516711	85517126	415
Peak_667	Vrtn (-15)	chr12	85981829	85982079	250
Peak_668	Prox2 (-4463), Dlst (+61)	chr12	86451708	86451979	271
Peak_669	Mlh3 (+13126), Eif2b2 (+37984)	chr12	86598313	86598517	204
Peak_670	Gpatch2l (-126)	chr12	87582564	87582863	299
Peak_671	Esrrb (-17832), Gpatch2l (+161922)	chr12	87744616	87744907	291
Peak_672	Vash1 (-165146), Esrrb (+91910)	chr12	87854402	87854606	204
Peak_673	Vash1 (+9292), Angel1 (+38468)	chr12	88028794	88029090	296
Peak_674	Irf2bpl (+60474), Lrrc74a (+87924)	chr12	88165155	88165425	270
Peak_675	Irf2bpl (+52436), Lrrc74a (+95962)	chr12	88173165	88173491	326
Peak_676	Sptlc2 (+44)	chr12	88729129	88729392	263
Peak_677	Nrxn3 (+189957)	chr12	90223388	90223783	395
Peak_678	Dio2 (+784963)	chr12	91191749	91192081	332
Peak_679	Cep128 (-117)	chr12	92622875	92623057	182
Peak_680	Foxn3 (+109199), Ttc8 (+363986)	chr12	100522710	100522905	195
Peak_681	Nrde2 (-188)	chr12	101397932	101398169	237
Peak_682	Nrde2 (-27827), Calm1 (-12664)	chr12	101425512	101425868	356
Peak_683	Ttc7b (+11974), Calm1 (+308704)	chr12	101746918	101747197	279
Peak_684	Ttc7b (-10196), Rps6ka5 (+194010)	chr12	101769023	101769433	410
Peak_685	Rin3 (-40799), Slc24a4 (+113075)	chr12	103480374	103480544	170
Peak_686	Rin3 (+37080), Lgmn (+119685)	chr12	103558171	103558505	334
Peak_687	Tmem251 (-119), Gon7 (+19)	chr12	103981716	103981986	270
Peak_688	Prima1 (-49943), Asb2 (+63908)	chr12	104530172	104530434	262
Peak_689	Tcl1b3 (-121862), Glrx5 (+36492)	chr12	106307293	106307489	196
Peak_690	Vrk1 (+36005)	chr12	107284316	107284639	323
Peak_691	Hhipl1 (-21147), Ccdc85c (-9706)	chr12	109523182	109523484	302
Peak_692	Traf3 (-23302), Rcor1 (+103547)	chr12	112381278	112381466	188
Peak_693	A230065H16Rik (-19935), Cdc42bpb (-9156)	chr12	112624983	112625186	203
Peak_694	Tnfaip2 (+19199), Gm266 (+24155)	chr12	112699711	112700047	336
Peak_695	Gm266 (-392)	chr12	112724334	112724517	183
Peak_696	Ppp1r13b (-24555), 2010107E04Rik (+69807)	chr12	113135211	113135550	339
Peak_697	Kif26a (+38326), Tmem179 (+326599)	chr12	113422650	113422894	244
Peak_698	Ahnak2 (-20692), Cdca4 (+6040)	chr12	114061364	114061755	391
Peak_699	Btbd6 (-26266), Nudt14 (-8179)	chr12	114188312	114188703	391
Peak_700	Crip1 (-9168), Crip2 (+2608)	chr12	114380935	114381174	239
Peak_701	Rapgef5 (-37300), Ptprn2 (+993459)	chr12	118717452	118717852	400
Peak_702	Rapgef5 (-36586), Ptprn2 (+994173)	chr12	118718199	118718533	334
Peak_703	Cdca7l (-179612), Rapgef5 (+147424)	chr12	118902215	118902536	321
Peak_704	Cdca7l (-91781), Rapgef5 (+235255)	chr12	118990016	118990397	381
Peak_705	Cdca7l (+103559), Dnah11 (+251969)	chr12	119185418	119185675	257
Peak_706	Fam208b (-229)	chr13	3610496	3610670	174
Peak_707	Calml3 (+35506), Asb13 (+134780)	chr13	3767972	3768144	172
Peak_708	Akr1e1 (-983439), Klf6 (-268876)	chr13	5591734	5591983	249
Peak_709	Pfkp (+6152), Pitrm1 (+94468)	chr13	6641747	6641994	247
Peak_710	Gtpbp4 (-48)	chr13	8995172	8995449	277
Peak_711	Larp4b (-66433), Gtpbp4 (-31455)	chr13	9026573	9026862	289
Peak_712	Larp4b (-49989), Gtpbp4 (-47899)	chr13	9043019	9043305	286
Peak_713	Chrm3 (-60211)	chr13	9938384	9938696	312
Peak_714	Prl2c3 (-117772), Prl2c2 (+87542)	chr13	13010041	13010192	151
Peak_715	Tbce (+37)	chr13	14131745	14131991	246
Peak_716	Hecw1 (-209240), Mrpl32 (+24787)	chr13	14680274	14680760	486
Peak_717	Sugct (+89863)	chr13	17696581	17696825	244
Peak_718	Cdk13 (-74132), Rala (+65010)	chr13	17970895	17971231	336
Peak_719	Zscan12 (-39)	chr13	21454565	21454748	183
Peak_720	Zfp322a (-32681), Abt1 (+21977)	chr13	23493577	23493938	361
Peak_721	Abt1 (-7782), Btn1a1 (+34227)	chr13	23523333	23523700	367
Peak_722	Abt1 (-10767), Btn1a1 (+31242)	chr13	23526382	23526621	239
Peak_723	Scgn (+26725), Hist1h2aa (+30027)	chr13	24056171	24056544	373
Peak_724	Gmnn (+43941), Ripor2 (+79272)	chr13	24809704	24809874	170
Peak_725	Hdgfl1 (+413588)	chr13	26448308	26448584	276
Peak_726	Hdgfl1 (-167545), Prl (-119860)	chr13	27029477	27029680	203
Peak_727	Sox4 (+272844), Prl5a1 (+538385)	chr13	28772614	28772862	248
Peak_728	Sox4 (+229233), Prl5a1 (+581996)	chr13	28816194	28816503	309
Peak_729	Sox4 (+22299), Prl5a1 (+788930)	chr13	29023118	29023448	330
Peak_730	Mboat1 (-91273), E2f3 (-59557)	chr13	30136982	30137205	223
Peak_731	Gm5447 (-97)	chr13	31065873	31066078	205
Peak_732	Foxq1 (-285831), Gm5447 (+298135)	chr13	31364078	31364338	260
Peak_733	Foxc1 (+16826), Gmds (+515142)	chr13	31915224	31915458	234
Peak_734	Foxc1 (+222472), Gmds (+309496)	chr13	32120817	32121156	339
Peak_735	Gmds (-322002), Mylk4 (+121163)	chr13	32752325	32752644	319
Peak_736	Serpinb6d (-128427), Serpinb9g (+48188)	chr13	33624685	33625009	324
Peak_737	Ripk1 (-39)	chr13	34094587	34094821	234
Peak_738	Psmg4 (+25792), Slc22a23 (+156426)	chr13	34280539	34280710	171
Peak_739	Psmg4 (+66152), Slc22a23 (+116066)	chr13	34320892	34321077	185
Peak_740	Slc22a23 (-282420), Pxdc1 (+25069)	chr13	34719353	34719588	235
Peak_741	Pxdc1 (-58958), Fam50b (-23221)	chr13	34803387	34803608	221
Peak_742	Eci2 (-521595), Cdyl (-144140)	chr13	35607470	35607711	241
Peak_743	Rreb1 (-349878), Ly86 (+131092)	chr13	37568173	37568438	265
Peak_744	Rreb1 (-316670), Ly86 (+164300)	chr13	37601340	37601687	347
Peak_745	Rreb1 (-215342), Ly86 (+265628)	chr13	37702717	37702966	249
Peak_746	Cage1 (-343), Riok1 (+26)	chr13	38128984	38129286	302
Peak_747	Txndc5 (+609)	chr13	38619634	38619865	231
Peak_748	Pak1ip1 (-108732), Gcnt2 (+32159)	chr13	40987517	40987803	286
Peak_749	Pak1ip1 (-79234), Gcnt2 (+61657)	chr13	41017073	41017243	170
Peak_750	Pak1ip1 (+2)	chr13	41096223	41096564	341
Peak_751	Tmem170b (-139905), Nedd9 (-112129)	chr13	41561585	41561775	190
Peak_752	Tmem170b (+97608), Adtrp (+143664)	chr13	41799029	41799357	328
Peak_753	Phactr1 (-117314), Edn1 (+264114)	chr13	42660615	42660891	276
Peak_754	Tbc1d7 (-20608), Gfod1 (+112205)	chr13	43287084	43287588	504
Peak_755	Nol7 (-23084), Sirt5 (+4582)	chr13	43470470	43470852	382
Peak_756	Jarid2 (-310828), Cd83 (+634888)	chr13	44515191	44515536	345
Peak_757	Jarid2 (-228838), Cd83 (+716878)	chr13	44597195	44597513	318
Peak_758	Rbm24 (-78186), Stmnd1 (+66393)	chr13	46435326	46435640	314
Peak_759	Rbm24 (-71941), Stmnd1 (+72638)	chr13	46441617	46441838	221
Peak_760	Barx1 (-2958)	chr13	48755274	48755544	270
Peak_761	Fam120a (-27066), Wnk2 (+152931)	chr13	49090316	49090587	271
Peak_762	Ninj1 (+2766), Card19 (+25775)	chr13	49285533	49285706	173
Peak_763	Ippk (-49833), Bicd2 (+29929)	chr13	49466615	49467079	464
Peak_764	Ippk (-39980), Bicd2 (+39782)	chr13	49476420	49476979	559
Peak_765	Spin1 (-111401), Nutm2 (+555640)	chr13	51118111	51118520	409
Peak_766	Secisbp2 (-110)	chr13	51746830	51747082	252
Peak_767	Gm15440 (-55764), Sema4d (+36942)	chr13	51852054	51852294	240
Peak_768	Gadd45g (-3677)	chr13	51938182	51938558	376
Peak_769	Gadd45g (+103836), Diras2 (+580322)	chr13	52045707	52046058	351
Peak_770	Gadd45g (+179841), Diras2 (+504317)	chr13	52121702	52122074	372
Peak_771	Gadd45g (+232224), Diras2 (+451934)	chr13	52174104	52174438	334
Peak_772	Gadd45g (+238603), Diras2 (+445555)	chr13	52180472	52180827	355
Peak_773	Syk (+508)	chr13	52678934	52679165	231
Peak_774	Auh (+161127), Syk (+185361)	chr13	52863744	52864062	318
Peak_775	Faf2 (-16)	chr13	54723044	54723214	170
Peak_776	Prelid1 (-42), Rab24 (-33)	chr13	55423282	55423465	183
Peak_777	Lman2 (+140)	chr13	55463891	55464116	225
Peak_778	Dbn1 (-23333), Pdlim7 (+2052)	chr13	55612642	55612867	225
Peak_779	Ddx46 (-38)	chr13	55736199	55736500	301
Peak_780	Pitx1 (-140975), H2afy (+163231)	chr13	56073598	56073924	326
Peak_781	Smad5 (-86366), Tgfbi (+7041)	chr13	56717908	56718102	194
Peak_782	Smad5 (-54976), Tgfbi (+38431)	chr13	56749269	56749520	251
Peak_783	Spock1 (-151185), Klhl3 (+36478)	chr13	58160019	58160247	228
Peak_784	Spock1 (-159677), Klhl3 (+27986)	chr13	58168430	58168819	389
Peak_785	Spock1 (-160080), Klhl3 (+27583)	chr13	58168894	58169162	268
Peak_786	2210016F16Rik (-8)	chr13	58486436	58486751	315
Peak_787	Isca1 (-154)	chr13	59871171	59871478	307
Peak_788	Zcchc6 (-26)	chr13	59924373	59924694	321
Peak_789	Dapk1 (+68936), BC051665 (+115478)	chr13	60771987	60772501	514
Peak_790	BC051665 (+48279), Dapk1 (+136135)	chr13	60839326	60839560	234
Peak_791	Fbp2 (-22072), Fbp1 (+7810)	chr13	62981689	62981974	285
Peak_792	Fbp1 (-89975), Fancc (+453415)	chr13	63079354	63079879	525
Peak_793	Fbp1 (-223934), Fancc (+319456)	chr13	63213488	63213664	176
Peak_794	Fbp1 (-389837), Fancc (+153553)	chr13	63379347	63379611	264
Peak_795	Fbp1 (-390616), Fancc (+152774)	chr13	63380069	63380446	377
Peak_796	Ercc6l2 (-111)	chr13	63916376	63916657	281
Peak_797	Ctsl (-33371), Cdk20 (-28876)	chr13	64504856	64505114	258
Peak_798	Cdk20 (-85)	chr13	64533644	64533908	264
Peak_799	Zfp58 (-13)	chr13	67601419	67601589	170
Peak_800	Med10 (-21)	chr13	69948602	69948875	273
Peak_801	Ice1 (-12501), Adamts16 (+191676)	chr13	70788910	70789115	205
Peak_802	Ice1 (-16036), Adamts16 (+188141)	chr13	70792389	70792707	318
Peak_803	Irx4 (+32151), Ndufs6 (+35894)	chr13	73429928	73430263	335
Peak_804	Lpcat1 (-589)	chr13	73603914	73604198	284
Peak_805	Slc6a3 (-36215), Lpcat1 (+33335)	chr13	73637772	73638187	415
Peak_806	Exoc3 (+26)	chr13	74345983	74346261	278
Peak_807	Rfesd (+2)	chr13	76155875	76156141	266
Peak_808	Fam172a (-14)	chr13	77847820	77848053	233
Peak_809	Arrdc3 (-192227)	chr13	80830326	80830562	236
Peak_810	Cetn3 (+402104)	chr13	82324297	82324493	196
Peak_811	Tmem161b (-650564), Mef2c (+68304)	chr13	83711179	83711494	315
Peak_812	Tmem161b (+3)	chr13	84361811	84361997	186
Peak_813	Ccnh (-541259), Tmem161b (+425853)	chr13	84787596	84787911	315
Peak_814	Rasa1 (-220722), Cox7c (+537153)	chr13	85649167	85649544	377
Peak_815	Hapln1 (-252199), Edil3 (+466926)	chr13	89427885	89428198	313
Peak_816	Hapln1 (-142201), Edil3 (+576924)	chr13	89537880	89538199	319
Peak_817	Hapln1 (-47231), Edil3 (+671894)	chr13	89632882	89633138	256
Peak_818	Hapln1 (-43868), Edil3 (+675257)	chr13	89636193	89636553	360
Peak_819	Acot12 (-38910), Ssbp2 (+241552)	chr13	91842083	91842330	247
Peak_820	Zcchc9 (-28)	chr13	91947186	91947471	285
Peak_821	Zfyve16 (-39)	chr13	93300719	93301005	286
Peak_822	Serinc5 (-234)	chr13	93380658	93381059	401
Peak_823	Cmya5 (+42194), Mtx3 (+257743)	chr13	93872372	93872598	226
Peak_824	Homer1 (+76653), Jmy (+115002)	chr13	94154466	94154818	352
Peak_825	Aggf1 (-3)	chr13	96145204	96145416	212
Peak_826	F2rl2 (-57777), F2r (-20617)	chr13	96408848	96409213	365
Peak_827	F2rl2 (-39554), F2r (-38840)	chr13	96427053	96427454	401
Peak_828	1700029F12Rik (+38918), Gcnt4 (+70755)	chr13	97765281	97765517	236
Peak_829	Fam169a (-2795)	chr13	97834268	97834625	357
Peak_830	Enc1 (+193890), Arhgef28 (+771170)	chr13	98204709	98205190	481
Peak_831	Enc1 (+194403), Arhgef28 (+770657)	chr13	98205265	98205660	395
Peak_832	Enc1 (+201499), Arhgef28 (+763561)	chr13	98212366	98212752	386
Peak_833	Enc1 (+329098), Arhgef28 (+635962)	chr13	98339954	98340362	408
Peak_834	Arhgef28 (+67236), Enc1 (+897824)	chr13	98908710	98909057	347
Peak_835	Btf3 (-31)	chr13	99086810	99087096	286
Peak_836	1700024P04Rik (-179317), Zfp366 (-20941)	chr13	99933751	99933923	172
Peak_837	Zfp366 (+33347), Ptcd2 (+126508)	chr13	99987981	99988269	288
Peak_838	Map1b (-180132), Cartpt (+203949)	chr13	100466574	100466804	230
Peak_839	Map1b (-297668), Cartpt (+86413)	chr13	100584097	100584352	255
Peak_840	Map1b (-334595), Cartpt (+49486)	chr13	100621016	100621287	271
Peak_841	Gtf2h2 (-51058), Ocln (+8879)	chr13	101313462	101313685	223
Peak_842	Ocln (-23626), Marveld2 (+40847)	chr13	101345915	101346242	327
Peak_843	Cdk7 (-103)	chr13	101500765	101501234	469
Peak_844	Slc30a5 (-33020), Pik3r1 (+901770)	chr13	101636233	101636571	338
Peak_845	Slc30a5 (-708487), Pik3r1 (+226303)	chr13	102311711	102312026	315
Peak_846	Slc30a5 (-825801), Pik3r1 (+108989)	chr13	102428991	102429375	384
Peak_847	Cd180 (-619237), Pik3r1 (-326229)	chr13	102864272	102864530	258
Peak_848	Mast4 (+251331), Cd180 (+389571)	chr13	103873084	103873333	249
Peak_849	Mast4 (+111096), Cd180 (+529806)	chr13	104013345	104013543	198
Peak_850	Mast4 (-28938), Srek1 (+411061)	chr13	104153365	104153590	225
Peak_851	Mast4 (-376177), Srek1 (+63822)	chr13	104500476	104500957	481
Peak_852	Srek1 (-201)	chr13	104564596	104564883	287
Peak_853	Erbin (+245)	chr13	104710163	104710535	372
Peak_854	Fam159b (-184977), Rgs7bp (+6060)	chr13	105838822	105839078	256
Peak_855	Ipo11 (+100500)	chr13	107626350	107626640	290
Peak_856	Kif2a (-654887), Zswim6 (+213177)	chr13	108466944	108467218	274
Peak_857	Depdc1b (+22359)	chr13	109128704	109129066	362
Peak_858	Depdc1b (+236886)	chr13	109343337	109343486	149
Peak_859	Pde4d (-506306), Depdc1b (+758767)	chr13	109865147	109865438	291
Peak_860	Pde4d (-423574), Depdc1b (+841499)	chr13	109947905	109948145	240
Peak_861	Pde4d (+326477), Rab3c (+372338)	chr13	110697964	110698188	224
Peak_862	Actbl2 (-456568), Plk2 (+403401)	chr13	111588479	111588826	347
Peak_863	Actbl2 (-351549), Plk2 (+508420)	chr13	111693581	111693762	181
Peak_864	Actbl2 (-287715), Plk2 (+572254)	chr13	111757394	111757617	223
Peak_865	Map3k1 (-292041), Ankrd55 (-187417)	chr13	112891113	112891371	258
Peak_866	Il6st (-35442), Ankrd55 (+151115)	chr13	113229599	113229948	349
Peak_867	Arl15 (-187)	chr13	114584393	114584659	266
Peak_868	Itga2 (-110813), Pelo (+47334)	chr13	115832871	115833252	381
Peak_869	4833420G17Rik (-4)	chr13	120251421	120251703	282
Peak_870	Dnase1l3 (+82004), Flnb (+94612)	chr14	8744958	8745208	250
Peak_871	4930452B06Rik (-727137)	chr14	10225768	10226013	245
Peak_872	4930452B06Rik (-882149)	chr14	10380786	10381019	233
Peak_873	4930452B06Rik (-889767)	chr14	10388332	10388710	378
Peak_874	Fhit (+872766)	chr14	11121681	11121884	203
Peak_875	Fhit (+708313)	chr14	11286109	11286363	254
Peak_876	3830406C13Rik (-415348), Ptprg (+315329)	chr14	12701169	12701580	411
Peak_877	3830406C13Rik (-184075), Ptprg (+546602)	chr14	12932560	12932735	175
Peak_878	Slc4a7 (-108902), Olfr721-ps1 (+186908)	chr14	15426479	15426794	315
Peak_879	Lrrc3b (-805083), Ngly1 (-5210)	chr14	17076498	17076669	171
Peak_880	Rarb (+12516), Top2b (+441172)	chr14	17638702	17639028	326
Peak_881	Nkiras1 (-79), Rpl15 (+10)	chr14	19103464	19103677	213
Peak_882	2700060E02Rik (-80376), Gng2 (+73050)	chr14	20723287	20723555	268
Peak_883	Saysd1 (+412)	chr14	20901839	20902124	285
Peak_884	Dnajc9 (-4784), Mrps16 (-139)	chr14	21212805	21213027	222
Peak_885	Myoz1 (-2170)	chr14	21477837	21478027	190
Peak_886	Sec24c (-33)	chr14	21493395	21493624	229
Peak_887	Zswim8 (-107)	chr14	21526524	21526810	286
Peak_888	Ap3m1 (+20155), Vcl (+102862)	chr14	21851311	21851722	411
Peak_889	Lrmda (+163688)	chr14	23002382	23002862	480
Peak_890	Lrmda (+740171)	chr14	23578946	23579264	318
Peak_891	Kcnma1 (+889627), Lrmda (+893965)	chr14	23732615	23733182	567
Peak_892	Kcnma1 (+862103), Lrmda (+921489)	chr14	23760334	23760512	178
Peak_893	Kcnma1 (+337933)	chr14	24284444	24284741	297
Peak_894	Kcnma1 (+311716)	chr14	24310677	24310942	265
Peak_895	Zmiz1 (-383514), Rps24 (+585293)	chr14	25895049	25895343	294
Peak_896	Zmiz1 (-57425), Rps24 (+911382)	chr14	26221082	26221487	405
Peak_897	Arhgef3 (-192810), Il17rd (+6228)	chr14	27858192	27858637	445
Peak_898	Fam208a (-129037), Arhgef3 (+61771)	chr14	28112769	28113222	453
Peak_899	Wnt5a (-527318), Erc2 (+355004)	chr14	28790499	28790737	238
Peak_900	Wnt5a (-323402), Erc2 (+558920)	chr14	28994430	28994637	207
Peak_901	Lrtm1 (-358516), Wnt5a (+154942)	chr14	29472780	29472975	195
Peak_902	Selenok (-66)	chr14	30781256	30781599	343
Peak_903	Sh3bp5 (+27835), Capn7 (+71592)	chr14	32221222	32221609	387
Peak_904	Mettl6 (-83), Eaf1 (+34)	chr14	32308084	32308514	430
Peak_905	Eaf1 (+36950), Colq (+45354)	chr14	32345041	32345388	347
Peak_906	Btd (+21811), Ankrd28 (+167547)	chr14	32475921	32476187	266
Peak_907	Btd (+28892), Ankrd28 (+160466)	chr14	32483015	32483254	239
Peak_908	Dph3 (-27), Oxnad1 (+223)	chr14	32898651	32898992	341
Peak_909	Syt15 (-4172)	chr14	35028875	35029247	372
Peak_910	Nrg3 (+347081)	chr14	39938947	39939117	170
Peak_911	Sh2d4b (-66168), Tspan14 (+7373)	chr14	41772546	41772899	353
Peak_912	Sh2d4b (-70484), Tspan14 (+3057)	chr14	41776884	41777193	309
Peak_913	Gnpnat1 (-67839), Fermt2 (+73477)	chr14	46076171	46076461	290
Peak_914	Gnpnat1 (-75788), Fermt2 (+65528)	chr14	46084149	46084381	232
Peak_915	Ddhd1 (-628894), Gm15217 (-92475)	chr14	46906527	46906807	280
Peak_916	Bmp4 (-187698), Cdkn3 (-182174)	chr14	47197872	47198211	339
Peak_917	Bmp4 (-288490), Cdkn3 (-81382)	chr14	47298678	47298989	311
Peak_918	Mapk1ip1l (-12)	chr14	47917780	47918173	393
Peak_919	Ap5m1 (-44), Exoc5 (+202)	chr14	49686031	49686221	190
Peak_920	1700011H14Rik (-245411), Slc35f4 (+35047)	chr14	50110373	50110654	281
Peak_921	Rnase10 (-9334), Pnp2 (+42603)	chr14	51618123	51618416	293
Peak_922	Rnase4 (-449), Ang (-449)	chr14	51710169	51710437	268
Peak_923	Mettl3 (-5)	chr14	52924689	52924926	237
Peak_924	Mmp14 (-4749), Mrpl52 (-54)	chr14	55045523	55045860	337
Peak_925	Cebpe (-2893)	chr14	55333670	55334137	467
Peak_926	Ngdn (-12926), Myh7 (-7894)	chr14	55621280	55621450	170
Peak_927	Jph4 (-80418), Dhrs2 (-24654)	chr14	55816087	55816292	205
Peak_928	Dhrs4 (-110665), Dhrs2 (+146086)	chr14	55986828	55987031	203
Peak_929	Dhrs4 (-86198), Dhrs2 (+170553)	chr14	56011221	56011572	351
Peak_930	Rnf17 (-8819), Atp12a (+28810)	chr14	57012557	57012873	316
Peak_931	Sap18 (-29338), Lats2 (-22719)	chr14	58387431	58387927	496
Peak_932	Ska3 (-73), Mrpl57 (-3)	chr14	58444950	58445196	246
Peak_933	Gm5142 (-4057)	chr14	59801534	59801752	218
Peak_934	Atp8a2 (-164880), Mtmr6 (-13514)	chr14	60870308	60870794	486
Peak_935	C1qtnf9 (-31397), Spata13 (+102494)	chr14	61355387	61355760	373
Peak_936	C1qtnf9 (-29441), Spata13 (+104450)	chr14	61357441	61357619	178
Peak_937	Dleu7 (+321677), Kcnrg (+363804)	chr14	62590009	62590237	228
Peak_938	Rnaseh2b (-30)	chr14	62950790	62950960	170
Peak_939	Gucy1b2 (+42754), Rnaseh2b (+81467)	chr14	63032218	63032525	307
Peak_940	Wdfy2 (-241)	chr14	63456099	63456473	374
Peak_941	Wdfy2 (+7483), Defb48 (+139337)	chr14	63463873	63464147	274
Peak_942	Sox7 (-62571), Pinx1 (+20791)	chr14	64499781	64500099	318
Peak_943	Sox7 (-34925), Pinx1 (+48437)	chr14	64527450	64527722	272
Peak_944	Sox7 (+14310), 4930578I06Rik (+29796)	chr14	64576560	64577082	522
Peak_945	4930578I06Rik (+21719), Sox7 (+22387)	chr14	64584690	64585106	416
Peak_946	Rp1l1 (+14307), Prss55 (+78670)	chr14	64625306	64625843	537
Peak_947	Rp1l1 (+15744), Prss55 (+77233)	chr14	64626867	64627156	289
Peak_948	Rp1l1 (+22865), Prss55 (+70112)	chr14	64633992	64634274	282
Peak_949	Kif13b (-126739), Msra (-69960)	chr14	65144595	65144805	210
Peak_950	Adra1a (-42383), Stmn4 (+248571)	chr14	67211597	67211826	229
Peak_951	Dpysl2 (+22932), Adra1a (+210498)	chr14	67464484	67464702	218
Peak_952	Bnip3l (+43709), Pnma2 (+53998)	chr14	67583890	67584120	230
Peak_953	Bnip3l (-222)	chr14	67627749	67628122	373
Peak_954	Cdca2 (+205292), Ebf2 (+276477)	chr14	68128494	68128717	223
Peak_955	Dock5 (+81741), Gnrh1 (+106602)	chr14	68469801	68469974	173
Peak_956	Dock5 (-1894)	chr14	68553300	68553745	445
Peak_957	Nefm (-220906), Adam7 (+187937)	chr14	68963679	68963939	260
Peak_958	Adam7 (-29902), Adamdec1 (+18495)	chr14	69181540	69181755	215
Peak_959	Nkx2-6 (-82332), Stc1 (+60006)	chr14	69707174	69707427	253
Peak_960	Nkx2-6 (-35469), Stc1 (+106869)	chr14	69753975	69754352	377
Peak_961	Egr3 (-20261), Pebp4 (+216764)	chr14	70456837	70457144	307
Peak_962	Ccar2 (+22638), Bin3 (+31028)	chr14	70530789	70531171	382
Peak_963	Ccar2 (+18)	chr14	70553426	70553774	348
Peak_964	9930012K11Rik (-267)	chr14	70559290	70559861	571
Peak_965	Pdlim2 (-14154), Sorbs3 (+15802)	chr14	70591557	70591727	170
Peak_966	Fam160b2 (+315)	chr14	70999205	70999448	243
Peak_967	Gfra2 (+49048)	chr14	71338843	71339106	263
Peak_968	Gfra2 (+301948)	chr14	71591696	71592053	357
Peak_969	Gfra2 (+457634)	chr14	71747418	71747703	285
Peak_970	Cysltr2 (-74810), Rcbtb2 (-18613)	chr14	73523546	73523916	370
Peak_971	Siah3 (-10206), Zc3h13 (+161403)	chr14	75845375	75845791	416
Peak_972	Slc25a30 (-47319), Tpt1 (-10737)	chr14	76233990	76234335	345
Peak_973	Diaph3 (+832146)	chr14	86708734	86709035	301
Peak_974	Diaph3 (-160476), Tdrd3 (-114939)	chr14	87701417	87701596	179
Peak_975	Dach1 (+609740)	chr14	97958896	97959147	251
Peak_976	Klf5 (+26133), Klf12 (+824972)	chr14	99723798	99724287	489
Peak_977	Commd6 (+200)	chr14	102039604	102039801	197
Peak_978	Acod1 (-240276)	chr14	103205805	103206030	225
Peak_979	Acod1 (-140451)	chr14	103305609	103305876	267
Peak_980	Gm10076 (-62142), Ndfip2 (+360975)	chr14	106018708	106019097	389
Peak_981	Gm10076 (+85474), Spry2 (+129517)	chr14	106166341	106166697	356
Peak_982	Spry2 (+75353), Gm10076 (+139638)	chr14	106220450	106220915	465
Peak_983	Spry2 (-26392), Gm4775 (+177946)	chr14	106322351	106322505	154
Peak_984	Trim52 (+57471)	chr14	106562755	106563017	262
Peak_985	Slitrk5 (-520260), Slitrk6 (-399706)	chr14	111553978	111554175	197
Peak_986	Tpm3-rs7 (+602903)	chr14	114316619	114316846	227
Peak_987	Gpc5 (-216849)	chr14	115274450	115274795	345
Peak_988	Ipo5 (-366488), Rap2a (+66262)	chr14	120943805	120944050	245
Peak_989	Farp1 (+129548), Stk24 (+214222)	chr14	121563881	121564787	906
Peak_990	Farp1 (+139967), Stk24 (+203803)	chr14	121574641	121574864	223
Peak_991	Ubac2 (-97262), Dock9 (-82927)	chr14	122180395	122180736	341
Peak_992	Ubac2 (-139)	chr14	122277511	122277867	356
Peak_993	Tm9sf2 (+3)	chr14	122506089	122506436	347
Peak_994	Zic5 (+74510), Clybl (+209473)	chr14	122790298	122790480	182
Peak_995	C7 (+17710), Mroh2b (+147293)	chr15	4995942	4996117	175
Peak_996	Card6 (+55)	chr15	5058331	5058637	306
Peak_997	Rpl37 (-104)	chr15	5066270	5066747	477
Peak_998	Osmr (-135503), Lifr (-119087)	chr15	6960326	6960617	291
Peak_999	Osmr (-198458), Lifr (-56132)	chr15	7023259	7023595	336
Peak_1000	Osmr (-213942), Lifr (-40648)	chr15	7038728	7039093	365
Peak_1001	2410089E03Rik (+55372), Nipbl (+219985)	chr15	8174329	8174627	298
Peak_1002	Nipbl (-127894), Slc1a3 (+138407)	chr15	8522052	8522662	610
Peak_1003	Rad1 (-101), Brix1 (+30)	chr15	10415548	10415795	247
Peak_1004	Rai14 (+42)	chr15	10644235	10644453	218
Peak_1005	Rai14 (-150737), C1qtnf3 (-86964)	chr15	10795000	10795246	246
Peak_1006	Golph3 (-96183), Mtmr12 (+20239)	chr15	12154904	12155139	235
Peak_1007	Golph3 (+117326), Pdzd2 (+153780)	chr15	12368426	12368635	209
Peak_1008	Pdzd2 (+27075), Golph3 (+244031)	chr15	12495151	12495321	170
Peak_1009	6030458C11Rik (-87), Drosha (-71)	chr15	12754348	12754650	302
Peak_1010	Basp1 (-178473), Myo10 (-30288)	chr15	25521866	25522117	251
Peak_1011	Basp1 (-195188), Myo10 (-13573)	chr15	25538558	25538856	298
Peak_1012	Zfp622 (+27)	chr15	25914023	25914273	250
Peak_1013	March11 (+56576), Fbxl7 (+529878)	chr15	26295248	26295541	293
Peak_1014	Dap (-618487), Ctnnd2 (+433305)	chr15	30535499	30535807	308
Peak_1015	Cpq (+122405), Tspyl5 (+482349)	chr15	33135197	33135380	183
Peak_1016	Tspyl5 (-358740), Mtdh (-36096)	chr15	33976234	33976521	287
Peak_1017	Ywhaz (-38)	chr15	36724204	36724458	254
Peak_1018	Ywhaz (-81964), Gm10384 (+3314)	chr15	36806130	36806384	254
Peak_1019	Ncald (+112856), 4930447A16Rik (+254023)	chr15	37609163	37609500	337
Peak_1020	Ncald (-18041), Rrm2b (+150629)	chr15	37740114	37740343	229
Peak_1021	Klf10 (-1710)	chr15	38231994	38232350	356
Peak_1022	Klf10 (-77643), Azin1 (+140916)	chr15	38307997	38308212	215
Peak_1023	Klf10 (-157786), Azin1 (+60773)	chr15	38388147	38388349	202
Peak_1024	Azin1 (+86)	chr15	38448850	38449020	170
Peak_1025	Slc25a32 (-112), Dcaf13 (-46)	chr15	38944206	38944542	336
Peak_1026	Oxr1 (-685672), Zfpm2 (+106768)	chr15	40593195	40593517	322
Peak_1027	Trps1 (+487289)	chr15	50234133	50234462	329
Peak_1028	Trps1 (-919646), Eif3h (+55794)	chr15	51641077	51641388	311
Peak_1029	Med30 (-11)	chr15	52543821	52544156	335
Peak_1030	Mrpl13 (+167), Mtbp (+173)	chr15	55389026	55389246	220
Peak_1031	Mrpl13 (-35759), Sntb1 (+313442)	chr15	55424920	55425203	283
Peak_1032	Has2 (-23166), Slc22a22 (+547456)	chr15	56549131	56549388	257
Peak_1033	Zhx2 (+98529), Derl1 (+99224)	chr15	57624655	57624842	187
Peak_1034	Zhx1 (+42114), Fam83a (+48956)	chr15	57865845	57866015	170
Peak_1035	Ndufb9 (-71), Tatdn1 (-12)	chr15	58765177	58765410	233
Peak_1036	Trib1 (-10054), Nsmce2 (+264098)	chr15	59469764	59469937	173
Peak_1037	Trib1 (-691)	chr15	59479038	59479389	351
Peak_1038	Fam84b (-8665), A1bg (+87525)	chr15	60665116	60665484	368
Peak_1039	Myc (-633294), A1bg (-430827)	chr15	61183487	61183816	329
Peak_1040	Myc (-586389), A1bg (-477732)	chr15	61230377	61230736	359
Peak_1041	Myc (-542582), A1bg (-521539)	chr15	61274181	61274546	365
Peak_1042	A1bg (-596232), Myc (-467889)	chr15	61348835	61349279	444
Peak_1043	Myc (+93902)	chr15	61910759	61910937	178
Peak_1044	Fam49b (-125525), Asap1 (+196946)	chr15	64017422	64017648	226
Peak_1045	Fam49b (-313002), Asap1 (+9469)	chr15	64204857	64205166	309
Peak_1046	Lrrc6 (-7132), Tmem71 (+53004)	chr15	66339444	66339764	320
Peak_1047	Ndrg1 (+39100), Wisp1 (+39220)	chr15	66762003	66762200	197
Peak_1048	Khdrbs3 (+233885)	chr15	68992613	68992857	244
Peak_1049	Fam135b (+343654)	chr15	71214498	71214729	231
Peak_1050	Fam135b (-157400), Col22a1 (+148989)	chr15	71715528	71715808	280
Peak_1051	Kcnk9 (-267694), Trappc9 (+247231)	chr15	72644280	72644525	245
Peak_1052	Kcnk9 (-382586), Trappc9 (+132339)	chr15	72759144	72759446	302
Peak_1053	Kcnk9 (-425649), Trappc9 (+89276)	chr15	72802077	72802638	561
Peak_1054	Trappc9 (0)	chr15	72891466	72891802	336
Peak_1055	Dennd3 (-65489), Ptk2 (-23880)	chr15	73277293	73277708	415
Peak_1056	Slc45a4 (-20968), Gpr20 (+61793)	chr15	73476067	73476216	149
Peak_1057	Gm6569 (-102317), Ptp4a3 (+9099)	chr15	73562532	73562816	284
Peak_1058	Adgrb1 (-592688), Mroh5 (-83837)	chr15	73753799	73754077	278
Peak_1059	Zfp623 (+40)	chr15	75771244	75771599	355
Peak_1060	Zfp707 (-123)	chr15	75799395	75799576	181
Peak_1061	Scrib (-148)	chr15	75900134	75900529	395
Peak_1062	Slc39a4 (-539)	chr15	76447773	76447949	176
Peak_1063	Rpl8 (-4164), Commd5 (-3)	chr15	76730233	76730441	208
Peak_1064	Apol8 (-43051), Myh9 (+43876)	chr15	77628599	77628858	259
Peak_1065	Apol8 (-79224), Myh9 (+7703)	chr15	77664745	77665058	313
Peak_1066	Micall1 (-9279), Eif3l (+24481)	chr15	78930000	78930268	268
Peak_1067	Tmem184b (-28807), Csnk1e (+9708)	chr15	79262389	79262690	301
Peak_1068	Cbx7 (-17892), Pdgfb (+64264)	chr15	79780751	79781197	446
Peak_1069	Pdgfb (-35551), Rpl3 (+33047)	chr15	79880649	79880928	279
Peak_1070	Tab1 (-16542), Syngr1 (+25268)	chr15	79946926	79947157	231
Peak_1071	Rps19bp1 (-19)	chr15	80094644	80094866	222
Peak_1072	Enthd1 (+68803), Cacna1i (+204429)	chr15	80321984	80322210	226
Peak_1073	Adsl (-98221), Tnrc6b (+90683)	chr15	80680610	80680788	178
Peak_1074	Mchr1 (+8835), Slc25a17 (+116431)	chr15	81074629	81074898	269
Peak_1075	Tef (-65423), Zc3h7b (+1143)	chr15	81576271	81576570	299
Peak_1076	Aco2 (-375), Phf5a (-23)	chr15	81702177	81702550	373
Peak_1077	Cyb5r3 (+297)	chr15	83002626	83002824	198
Peak_1078	Ldoc1l (-68404), Prr5 (-55106)	chr15	84456148	84456503	355
Peak_1079	Arhgap8 (-5079), Prr5 (+33971)	chr15	84545190	84545615	425
Peak_1080	Atxn10 (-85677), Fbln1 (+44755)	chr15	85080893	85081375	482
Peak_1081	Atxn10 (+47288), Wnt7b (+198152)	chr15	85213955	85214243	288
Peak_1082	Gramd4 (-1208)	chr15	85886752	85887081	329
Peak_1083	Gramd4 (+55796), Cerk (+72650)	chr15	85943803	85944039	236
Peak_1084	Cerk (-15168), Tbc1d22a (-13138)	chr15	86031586	86031892	306
Peak_1085	Fam19a5 (-603859), Tbc1d22a (+726168)	chr15	86770954	86771136	182
Peak_1086	Brd1 (+243762), Fam19a5 (+945997)	chr15	88320713	88321088	375
Peak_1087	Brd1 (+137918)	chr15	88426639	88426850	211
Peak_1088	Creld2 (-302), Alg12 (-26)	chr15	88649614	88649933	319
Peak_1089	Pim3 (-21857), Creld2 (+20683)	chr15	88670596	88670922	326
Peak_1090	Ttll8 (-20084), Mlc1 (+4513)	chr15	88804802	88805046	244
Peak_1091	Mapk11 (-20850), Plxnb2 (+10396)	chr15	89000639	89001004	365
Peak_1092	Sco2 (-1488)	chr15	89204257	89204478	221
Peak_1093	Shank3 (-1839)	chr15	89327948	89328482	534
Peak_1094	Prickle1 (-148492), Adamts20 (+659875)	chr15	93574634	93574993	359
Peak_1095	Prickle1 (-155331), Adamts20 (+653036)	chr15	93581563	93581742	179
Peak_1096	Arid2 (-82712), Ano6 (+414018)	chr15	96035143	96035441	298
Peak_1097	Scaf11 (-73038), Slc38a1 (+108081)	chr15	96364194	96364429	235
Peak_1098	Amigo2 (-343654), Rpap3 (+114881)	chr15	97421257	97421487	230
Peak_1099	Endou (-44438), Rapgef3 (+2076)	chr15	97595934	97596104	170
Peak_1100	Rapgef3 (-374)	chr15	97598349	97598589	240
Peak_1101	Slc48a1 (-10092), Rapgef3 (-6599)	chr15	97604522	97604866	344
Peak_1102	Hdac7 (+2668), Slc48a1 (+44744)	chr15	97659378	97659681	303
Peak_1103	Prkag1 (-2)	chr15	98661786	98662095	309
Peak_1104	Tuba1a (-12)	chr15	98783779	98784209	430
Peak_1105	Tuba1a (-39709), Gm8973 (-12796)	chr15	98823542	98823840	298
Peak_1106	Mcrs1 (-66)	chr15	99082342	99082573	231
Peak_1107	Prpf40b (+22280), Fmnl3 (+52931)	chr15	99147898	99148066	168
Peak_1108	Fmnl3 (+37288), Prpf40b (+37923)	chr15	99163380	99163869	489
Peak_1109	Nckap5l (+8383), Tmbim6 (+56483)	chr15	99279643	99279948	305
Peak_1110	Bcdin3d (+27)	chr15	99305049	99305219	170
Peak_1111	Scn8a (-109925), Slc4a8 (+83726)	chr15	100675819	100675989	170
Peak_1112	Scn8a (-50175), Slc4a8 (+143476)	chr15	100735569	100735739	170
Peak_1113	Ankrd33 (-23581), Scn8a (+136849)	chr15	100922539	100922816	277
Peak_1114	Acvr1b (-26033), Acvrl1 (+19570)	chr15	100978411	100978635	224
Peak_1115	Grasp (-33180), Acvr1b (+16902)	chr15	101021341	101021575	234
Peak_1116	Krt80 (+33170), Atg101 (+52654)	chr15	101167301	101167471	170
Peak_1117	Krt78 (-41334), Krt8 (+8721)	chr15	101825923	101826181	258
Peak_1118	Itgb7 (-8806), Rarg (+16776)	chr15	102071012	102071332	320
Peak_1119	Mfsd5 (0)	chr15	102109735	102110039	304
Peak_1120	Sp1 (-28412), Sp7 (-11591)	chr15	102208228	102208465	237
Peak_1121	Sp7 (-26231), Sp1 (-13772)	chr15	102222902	102223072	170
Peak_1122	Sp7 (-27468), Sp1 (-12535)	chr15	102223975	102224472	497
Peak_1123	Sp7 (-33279), Sp1 (-6724)	chr15	102229897	102230172	275
Peak_1124	Smug1 (-5466), Cbx5 (+76398)	chr15	102993699	102993999	300
Peak_1125	Smug1 (-57079), Cbx5 (+24785)	chr15	103045360	103045564	204
Peak_1126	Cluap1 (+19925), Nlrc3 (+47882)	chr16	3928634	3928866	232
Peak_1127	Tfap4 (-27223), Glis2 (-7770)	chr16	4586828	4587058	230
Peak_1128	Eef2kmt (-581481)	chr16	5837324	5837790	466
Peak_1129	Rbfox1 (-180314)	chr16	6889340	6889887	547
Peak_1130	Rbfox1 (+350039)	chr16	7419807	7420126	319
Peak_1131	Abat (-31591), Mettl22 (+11050)	chr16	8481852	8482009	157
Peak_1132	Grin2a (+345300), 1810013L24Rik (+819521)	chr16	9649546	9649881	335
Peak_1133	Socs1 (+95392), Clec16a (+144780)	chr16	10690147	10690326	179
Peak_1134	Snn (-63024), Litaf (-10153)	chr16	11003064	11003669	605
Peak_1135	Snn (-57702), Litaf (-15475)	chr16	11008180	11009197	1017
Peak_1136	Rsl1d1 (-29)	chr16	11203334	11203510	176
Peak_1137	Shisa9 (+28617)	chr16	12013190	12013391	201
Peak_1138	Rrn3 (-28)	chr16	13780666	13780861	195
Peak_1139	Vpreb1 (-1566), Top3b (+40)	chr16	16870720	16871108	388
Peak_1140	Mapk1 (-75341), Ppm1f (+11572)	chr16	16907898	16908370	472
Peak_1141	Thap7 (+27)	chr16	17531093	17531310	217
Peak_1142	Gnb1l (-38701), Comt (-33335)	chr16	18460136	18460423	287
Peak_1143	Comt (-44668), Gnb1l (-27368)	chr16	18471523	18471703	180
Peak_1144	Sept5 (-88342), Cldn5 (-58594)	chr16	18718195	18718497	302
Peak_1145	Sept5 (-103374), Cldn5 (-43562)	chr16	18733171	18733584	413
Peak_1146	Cldn5 (-807)	chr16	18776026	18776239	213
Peak_1147	Mrpl40 (-2691), Hira (+2392)	chr16	18879466	18879636	170
Peak_1148	Klhl6 (-21)	chr16	19983001	19983261	260
Peak_1149	Psmd2 (-30)	chr16	20651560	20651830	270
Peak_1150	Clcn2 (-1659), Polr2h (+111)	chr16	20717761	20717936	175
Peak_1151	Etv5 (-78006), Dgkg (+139448)	chr16	22517690	22517906	216
Peak_1152	St6gal1 (-48600), Adipoq (+29604)	chr16	23176088	23176338	250
Peak_1153	St6gal1 (-6179), Adipoq (+72025)	chr16	23218532	23218736	204
Peak_1154	Lpp (-597)	chr16	24392718	24392959	241
Peak_1155	Tprg (-236472), Lpp (+656995)	chr16	25050263	25050599	336
Peak_1156	P3h2 (+40473), Trp63 (+381546)	chr16	26065319	26065475	156
Peak_1157	Il1rap (+189042), Gmnc (+219228)	chr16	26770709	26770955	246
Peak_1158	Hes1 (+891)	chr16	30066108	30066526	418
Peak_1159	Hes1 (+95373), Cpn2 (+106819)	chr16	30160714	30160884	170
Peak_1160	Cpn2 (+79475), Hes1 (+122717)	chr16	30187970	30188316	346
Peak_1161	Lsg1 (+12)	chr16	30587581	30587751	170
Peak_1162	Fam43a (+133427), Xxylt1 (+348282)	chr16	30733054	30733417	363
Peak_1163	Fam43a (+169554), Xxylt1 (+312155)	chr16	30769182	30769543	361
Peak_1164	Fam43a (+221702), Xxylt1 (+260007)	chr16	30821328	30821693	365
Peak_1165	Xxylt1 (+211213), Fam43a (+270496)	chr16	30870179	30870430	251
Peak_1166	Xxylt1 (+141375), Fam43a (+340334)	chr16	30940006	30940280	274
Peak_1167	Xxylt1 (+56377), Fam43a (+425332)	chr16	31024952	31025329	377
Peak_1168	Xxylt1 (+53596), Fam43a (+428113)	chr16	31027799	31028044	245
Peak_1169	Xxylt1 (+14612), Fam43a (+467097)	chr16	31066778	31067034	256
Peak_1170	Ppp1r2 (-1361)	chr16	31276594	31276853	259
Peak_1171	Bdh1 (-89424), Apod (-18048)	chr16	31332822	31333062	240
Peak_1172	Ncbp2 (+65)	chr16	31948467	31948860	393
Peak_1173	Pigx (-272), Cep19 (+210)	chr16	32099900	32100292	392
Peak_1174	Cep19 (+30527), Nrros (+35149)	chr16	32130248	32130577	329
Peak_1175	Muc4 (-84550), Tnk2 (+6663)	chr16	32651091	32651753	662
Peak_1176	Iqcg (+12716), Lrch3 (+129374)	chr16	33043357	33043762	405
Peak_1177	Zfp148 (-119075), Snx4 (+10244)	chr16	33261663	33261909	246
Peak_1178	Hacd2 (-84530), Mylk (+152970)	chr16	34937840	34938113	273
Peak_1179	Sec22a (-123290), Pdia5 (+3665)	chr16	35487186	35487402	216
Peak_1180	Casr (-26091), Cd86 (+77852)	chr16	36588145	36588476	331
Peak_1181	Ndufb4 (-76714), Fstl1 (-45706)	chr16	37731139	37731366	227
Peak_1182	Gpr156 (-24408), Lrrc58 (+23699)	chr16	37892080	37892268	188
Peak_1183	Cox17 (+9)	chr16	38346996	38347176	180
Peak_1184	Tmem39a (-9)	chr16	38562802	38563029	227
Peak_1185	Arhgap31 (+61106), Tmem39a (+89356)	chr16	38652127	38652435	308
Peak_1186	Arhgap31 (+48)	chr16	38713162	38713515	353
Peak_1187	Igsf11 (+370936)	chr16	39273240	39273489	249
Peak_1188	Gap43 (+34145), Lsamp (+773648)	chr16	42306445	42306792	347
Peak_1189	Zbtb20 (-790430), Gap43 (-116203)	chr16	42456825	42457109	284
Peak_1190	Zbtb20 (-570560), Gap43 (-336073)	chr16	42676550	42677124	574
Peak_1191	Dppa4 (-30864), Gm7275 (+179427)	chr16	48252593	48253375	782
Peak_1192	Cd47 (-56619), Ift57 (+99766)	chr16	49798975	49799248	273
Peak_1193	Cd47 (+98355), Bbx (+478417)	chr16	49953947	49954225	278
Peak_1194	Cd47 (+213596), Bbx (+363176)	chr16	50069187	50069466	279
Peak_1195	Bbx (-50194), Ccdc54 (+108570)	chr16	50482569	50482824	255
Peak_1196	Bbx (-147093), Ccdc54 (+11671)	chr16	50579442	50579750	308
Peak_1197	NONE	chr16	53601834	53602162	328
Peak_1198	Cmss1 (+24619), Filip1l (+229117)	chr16	57582235	57582411	176
Peak_1199	Dcbld2 (-492815), Col8a1 (-160891)	chr16	57915566	57915916	350
Peak_1200	Riox2 (+27080), Crybg3 (+56897)	chr16	59498598	59498764	166
Peak_1201	Arl6 (+208)	chr16	59638894	59639123	229
Peak_1202	Arl13b (-82)	chr16	62846828	62847068	240
Peak_1203	4930453N24Rik (+192)	chr16	64770708	64770881	173
Peak_1204	Pou1f1 (-392988), Htr1f (-22249)	chr16	65127730	65127987	257
Peak_1205	Vgll3 (+461218)	chr16	66276962	66277229	267
Peak_1206	Cadm2 (-541605)	chr16	68162534	68162812	278
Peak_1207	Robo1 (-124758)	chr16	72538522	72538749	227
Peak_1208	Robo2 (-489829), Lipi (+685238)	chr16	74900911	74901215	304
Peak_1209	Gabpa (-35), Atp5j (+735)	chr16	84835041	84835229	188
Peak_1210	Adamts1 (-242)	chr16	85803470	85803730	260
Peak_1211	N6amt1 (+132)	chr16	87354456	87354668	212
Peak_1212	Ltn1 (+48)	chr16	87432697	87432909	212
Peak_1213	Usp16 (-1876)	chr16	87452929	87453214	285
Peak_1214	Krtap11-1 (-259273), Tiam1 (+144243)	chr16	89830530	89830872	342
Peak_1215	Tiam1 (-163691), Sod1 (-82352)	chr16	90138488	90138781	293
Peak_1216	Ifnar1 (-253)	chr16	91485088	91485372	284
Peak_1217	Ifngr2 (-1427)	chr16	91545721	91546059	338
Peak_1218	Itsn1 (+60548), Atp5o (+141786)	chr16	91789962	91790330	368
Peak_1219	4930563D23Rik (-28482), Kcne1 (+9545)	chr16	92350083	92350253	170
Peak_1220	Runx1 (-58067), Setd4 (+719670)	chr16	92884264	92884491	227
Peak_1221	Cbr1 (-3965), Setd4 (-69)	chr16	93603990	93604243	253
Peak_1222	Morc3 (-22048), Dopey2 (+98166)	chr16	93810090	93810545	455
Peak_1223	Morc3 (+69)	chr16	93832305	93832564	259
Peak_1224	Dyrk1a (+117218), Kcnj6 (+310468)	chr16	94908696	94908973	277
Peak_1225	Ets2 (+129597), Psmg1 (+159288)	chr16	96053137	96053421	284
Peak_1226	Psmg1 (+129389), Ets2 (+159496)	chr16	96082816	96083539	723
Peak_1227	Dscam (-139845), Bace2 (-46131)	chr16	97532093	97532315	222
Peak_1228	Ripk4 (-56050), Prdm15 (+32063)	chr16	98041096	98041692	596
Peak_1229	Arid1b (+207015), Tmem242 (+238171)	chr17	5201941	5202237	296
Peak_1230	Tmem242 (+14842), Arid1b (+430344)	chr17	5425272	5425564	292
Peak_1231	Snx9 (-46794), Zdhhc14 (+301952)	chr17	5794390	5794713	323
Peak_1232	Snx9 (-33314), Zdhhc14 (+315432)	chr17	5807863	5808200	337
Peak_1233	Tmem181a (-97337), Tulp4 (+34990)	chr17	6172953	6173322	369
Peak_1234	Rps6ka2 (-704)	chr17	7373651	7373868	217
Peak_1235	Mpc1 (-12911), Ccr6 (+35331)	chr17	8464256	8464559	303
Peak_1236	T (-12613), Prr18 (+81404)	chr17	8614473	8614876	403
Peak_1237	1700010I14Rik (+32)	chr17	9181108	9181352	244
Peak_1238	Pabpc6 (-98736), Qk (+550921)	chr17	9961159	9961451	292
Peak_1239	Pabpc6 (-200786), Qk (+448871)	chr17	10063175	10063534	359
Peak_1240	Qk (-71083), Pacrg (+449868)	chr17	10583080	10583537	457
Peak_1241	Qk (-420902), Pacrg (+100049)	chr17	10932954	10933301	347
Peak_1242	Agpat4 (-148960), Park2 (+903199)	chr17	12163059	12163321	262
Peak_1243	Slc22a3 (+32898), Plg (+96197)	chr17	12667348	12667996	648
Peak_1244	Tcp1 (-64), Mrpl18 (+27)	chr17	13109018	13109350	332
Peak_1245	Afdn (-76476), Smok4a (+106757)	chr17	13820869	13821289	420
Peak_1246	Afdn (-50865), Smok4a (+132368)	chr17	13846593	13846786	193
Peak_1247	Afdn (-19612), Smok4a (+163621)	chr17	13877794	13878092	298
Peak_1248	Smoc2 (+171491), Thbs2 (+243265)	chr17	14587810	14588197	387
Peak_1249	1600012H06Rik (-24)	chr17	15080072	15080350	278
Peak_1250	Ermard (+27779), Dll1 (+306556)	chr17	15206238	15206529	291
Peak_1251	Fam120b (+11)	chr17	15533119	15533322	203
Peak_1252	Pdcd2 (+12)	chr17	15664172	15664334	162
Peak_1253	Rnps1 (-187)	chr17	24551749	24551953	204
Peak_1254	Traf7 (+12906), Caskin1 (+26249)	chr17	24651822	24652132	310
Peak_1255	Traf7 (-70)	chr17	24664792	24665114	322
Peak_1256	Tmem204 (+13551), Ift140 (+51239)	chr17	25204486	25204664	178
Peak_1257	Unkl (-3901)	chr17	25321346	25321535	189
Peak_1258	Stub1 (+366)	chr17	25969850	25970029	179
Peak_1259	Gm20683 (-2691), Rhot2 (+397)	chr17	25981158	25981640	482
Peak_1260	Capn15 (-23182), Rab11fip3 (+60199)	chr17	26145768	26146077	309
Peak_1261	Luc7l (-21)	chr17	26389755	26389995	240
Peak_1262	Atp6v0e (-80894), Ergic1 (+34013)	chr17	26732268	26732625	357
Peak_1263	Zbtb9 (-20)	chr17	27109944	27110240	296
Peak_1264	D17Wsu92e (-243)	chr17	27957671	27957821	150
Peak_1265	Snrpc (+124)	chr17	27976949	27977136	187
Peak_1266	Ppard (-14653), Def6 (+10323)	chr17	28354909	28355183	274
Peak_1267	Ppard (-14211), Def6 (+10765)	chr17	28355330	28355646	316
Peak_1268	Fance (-56425), Ppard (+24383)	chr17	28393875	28394288	413
Peak_1269	Rpl10a (+65)	chr17	28465381	28465580	199
Peak_1270	Tead3 (+2273), Rpl10a (+19856)	chr17	28485173	28485371	198
Peak_1271	Fgd2 (+4)	chr17	29497780	29498001	221
Peak_1272	Pim1 (-50126), Fgd2 (+79744)	chr17	29577499	29577762	263
Peak_1273	Pim1 (-30993), Fgd2 (+98877)	chr17	29596598	29596930	332
Peak_1274	Pim1 (-25150), Fgd2 (+104720)	chr17	29602477	29602737	260
Peak_1275	Btbd9 (+51730), Zfand3 (+519321)	chr17	30661309	30661694	385
Peak_1276	Glp1r (-18054), Dnah8 (+259459)	chr17	31020618	31020898	280
Peak_1277	Ubash3a (+16261), Rsph1 (+53222)	chr17	31360943	31361215	272
Peak_1278	Kank3 (+468)	chr17	33947803	33948062	259
Peak_1279	Daxx (+32)	chr17	34046322	34046522	200
Peak_1280	Vps52 (-4473), B3galt4 (+149)	chr17	34088076	34088491	415
Peak_1281	H2-Oa (-44848), Col11a2 (+8055)	chr17	34184196	34184678	482
Peak_1282	Btnl2 (-24737), H2-Eb2 (+4420)	chr17	34466801	34467259	458
Peak_1283	Notch4 (-2627)	chr17	34698423	34698748	325
Peak_1284	Nelfe (-114), Skiv2l (-84)	chr17	34987110	34987367	257
Peak_1285	Lsm2 (-227)	chr17	35118754	35118939	185
Peak_1286	Msh5 (-3083), Clic1 (-261)	chr17	35186556	35186744	188
Peak_1287	Ddah2 (-7127), Clic1 (+1942)	chr17	35188699	35189006	307
Peak_1288	Apom (-3377), Bag6 (+249)	chr17	35272243	35272501	258
Peak_1289	Gm16181 (+1601), Nfkbil1 (+13357)	chr17	35359273	35359486	213
Peak_1290	Atp6v1g2 (-713), Nfkbil1 (-57)	chr17	35372646	35372941	295
Peak_1291	Ddx39b (-22)	chr17	35378535	35378803	268
Peak_1292	2300002M23Rik (-12340), Cdsn (+2982)	chr17	35691906	35692203	297
Peak_1293	Dhx16 (-9430), Ppp1r18 (+4764)	chr17	36007138	36007529	391
Peak_1294	Mrps18b (-162), Ppp1r10 (-15)	chr17	36053194	36053797	603
Peak_1295	Abcf1 (+22)	chr17	36106549	36106818	269
Peak_1296	Trim26 (+7224), Trim15 (+22777)	chr17	36981235	36981475	240
Peak_1297	Ppp1r11 (+6)	chr17	37088556	37088747	191
Peak_1298	Zfp57 (-2386)	chr17	37136882	37137286	404
Peak_1299	Pgk2 (+364632)	chr17	39980439	39981404	965
Peak_1300	Pgk2 (+360397)	chr17	39985064	39985250	186
Peak_1301	Enpp4 (-54894), Clic5 (-27869)	chr17	44297570	44297733	163
Peak_1302	Supt3 (-122449), Clic5 (+466131)	chr17	44791531	44791772	241
Peak_1303	Runx2 (-300964), Cdc5l (+318116)	chr17	45252383	45252697	314
Peak_1304	Cdc5l (-23256), Spats1 (+9743)	chr17	45593812	45594012	200
Peak_1305	Aars2 (-3071)	chr17	45640441	45640997	556
Peak_1306	Hsp90ab1 (+523)	chr17	45709546	45709847	301
Peak_1307	Mymx (-17151), Capn11 (+40259)	chr17	45755877	45756152	275
Peak_1308	Mrps18a (-47511), Vegfa (-31106)	chr17	46200307	46200541	234
Peak_1309	Polr1c (-92), Yipf3 (+66)	chr17	46384940	46385249	309
Peak_1310	Tjap1 (-4778)	chr17	46424518	46424962	444
Peak_1311	Pex6 (-6)	chr17	46848253	46848558	305
Peak_1312	Cnpy3 (+56)	chr17	46888972	46889241	269
Peak_1313	Bicral (-42812), Tbcc (-16396)	chr17	47011089	47011259	170
Peak_1314	Taf8 (-2689), Ccnd3 (-75)	chr17	47641806	47642044	238
Peak_1315	Ccnd3 (+16694), Bysl (+89747)	chr17	47658578	47658810	232
Peak_1316	Mdfi (+20839), Tfeb (+28132)	chr17	47950715	47950886	171
Peak_1317	Mdfi (-7823), Foxp4 (+81921)	chr17	47979348	47979578	230
Peak_1318	Nfya (-396), Oard1 (+147)	chr17	48549378	48549593	215
Peak_1319	Plcl2 (-177685), Dazl (-38263)	chr17	50470889	50471485	596
Peak_1320	Dazl (-177881), Plcl2 (-38067)	chr17	50610669	50610940	271
Peak_1321	Gm7334 (-169840), Plcl2 (+19140)	chr17	50667894	50668130	236
Peak_1322	Tbc1d5 (+185462), Gm7334 (+295322)	chr17	51133061	51133287	226
Peak_1323	Tbc1d5 (+683)	chr17	51317815	51318090	275
Peak_1324	Tbc1d5 (-79189), Satb1 (+574172)	chr17	51397654	51397995	341
Peak_1325	Tbc1d5 (-229233), Satb1 (+424128)	chr17	51547721	51548017	296
Peak_1326	Lrg1 (-11924), Sema6b (+6473)	chr17	56273162	56273423	261
Peak_1327	Lrg1 (-14864), Sema6b (+3533)	chr17	56276057	56276408	351
Peak_1328	Tnfaip8l1 (+7573), Mydgf (+13870)	chr17	56309258	56309687	429
Peak_1329	Fem1a (-700)	chr17	56395395	56395636	241
Peak_1330	2410015M20Rik (-3618), Rpl36 (-6)	chr17	56752665	56752958	293
Peak_1331	Adgre1 (-68339), Vav1 (+11247)	chr17	57429403	57430137	734
Peak_1332	Fbxl17 (-349714), A930002H24Rik (+14060)	chr17	64198963	64199196	233
Peak_1333	Washc1 (+63)	chr17	66460861	66461037	176
Peak_1334	Themis3 (-428574), Ptprm (+330878)	chr17	67372414	67372655	241
Peak_1335	Themis3 (-752490), Ptprm (+6962)	chr17	67696285	67696616	331
Peak_1336	Myl12b (+234)	chr17	71339788	71339997	209
Peak_1337	Myl12a (+310)	chr17	71351445	71351722	277
Peak_1338	Lclat1 (-5279), Lbh (+184410)	chr17	73451886	73452224	338
Peak_1339	Birc6 (-311)	chr17	74927218	74927429	211
Peak_1340	Rasgrp3 (-58109), Ltbp1 (+401861)	chr17	75806555	75806983	428
Peak_1341	Rasgrp3 (-29697), Ltbp1 (+430273)	chr17	75834990	75835372	382
Peak_1342	Rasgrp3 (-24867), Ltbp1 (+435103)	chr17	75839907	75840115	208
Peak_1343	Strn (-3315)	chr17	79139687	79140014	327
Peak_1344	Eif2ak2 (-20749), Sult6b1 (+3670)	chr17	79302544	79302780	236
Peak_1345	Ndufaf7 (-89), Cebpz (+24)	chr17	79336262	79336509	247
Peak_1346	Srsf7 (-692), Ttc39d (-88)	chr17	80606503	80606920	417
Peak_1347	Gm11096 (-255377), Thumpd2 (-120786)	chr17	81585095	81585326	231
Peak_1348	Thumpd2 (-274392), Gm11096 (-101771)	chr17	81738655	81738979	324
Peak_1349	Eml4 (-104592), Pkdcc (+31047)	chr17	83645589	83645768	179
Peak_1350	Eml4 (+46878), Cox7a2l (+116524)	chr17	83796866	83797432	566
Peak_1351	Mta3 (+26206), Haao (+114393)	chr17	84131652	84131822	170
Peak_1352	Haao (-71856), Zfp36l2 (+269301)	chr17	84317891	84318080	189
Peak_1353	Haao (-334020), Zfp36l2 (+7137)	chr17	84579985	84580315	330
Peak_1354	Haao (-334956), Zfp36l2 (+6201)	chr17	84580772	84581400	628
Peak_1355	Prepl (-332), Camkmt (-7)	chr17	85489789	85490088	299
Peak_1356	Six2 (-186087), Srbd1 (+270814)	chr17	86273598	86273803	205
Peak_1357	Gm10309 (-227026), Epas1 (-21649)	chr17	87131423	87131772	349
Peak_1358	Pigf (-131), Cript (-13)	chr17	87424771	87424983	212
Peak_1359	Stpg4 (+51403), Ttc7 (+93452)	chr17	87775566	87775790	224
Peak_1360	Epcam (-122041), Calm2 (-67003)	chr17	87913003	87913552	549
Peak_1361	Foxn2 (-316807), Fbxo11 (-58613)	chr17	88523119	88523369	250
Peak_1362	Cul2 (-45390), Crem (-38283)	chr18	3337727	3337953	226
Peak_1363	Lyzl1 (-496239), Bambi (+161636)	chr18	3669455	3669726	271
Peak_1364	Lyzl1 (-397398), Bambi (+260477)	chr18	3768314	3768549	235
Peak_1365	Jcad (-120278), Mtpap (+139059)	chr18	4514492	4514806	314
Peak_1366	Svil (+205030), Zfp438 (+208869)	chr18	5125390	5125745	355
Peak_1367	Arhgap12 (+190685), Zeb1 (+353553)	chr18	5945166	5945655	489
Peak_1368	Mpp7 (-126298), Wac (-116036)	chr18	7752934	7753383	449
Peak_1369	Gjd4 (-146080), Ccny (+21261)	chr18	9428791	9428983	192
Peak_1370	Thoc1 (-214741), Gm17430 (-16769)	chr18	9743299	9743575	276
Peak_1371	Greb1l (+17145), Esco1 (+268028)	chr18	10342194	10342449	255
Peak_1372	Gata6 (-208290), Mib1 (+118672)	chr18	10844065	10844371	306
Peak_1373	Rbbp8 (-662045), Gata6 (+77232)	chr18	11129546	11129934	388
Peak_1374	Rbbp8 (-589285), Gata6 (+149992)	chr18	11202387	11202612	225
Peak_1375	Tmem241 (+11604), Cables1 (+270656)	chr18	12268195	12268575	380
Peak_1376	Ttc39c (-100312), Lama3 (+209008)	chr18	12701420	12701661	241
Peak_1377	Ttc39c (-46366), Lama3 (+262954)	chr18	12755305	12755668	363
Peak_1378	Cabyr (+20073), Osbpl1a (+180444)	chr18	12919799	12920012	213
Peak_1379	Zfp521 (+441896), Hrh4 (+523847)	chr18	13689219	13689473	254
Peak_1380	Zfp521 (+124042), Hrh4 (+841701)	chr18	14007091	14007308	217
Peak_1381	Ss18 (-166)	chr18	14841504	14841674	170
Peak_1382	Cdh2 (-871563)	chr18	17839180	17839456	276
Peak_1383	Gm10269 (-35651), B4galt6 (+27750)	chr18	20877069	20877241	172
Peak_1384	Rnf125 (-45282), Trappc8 (-20277)	chr18	21074733	21074979	246
Peak_1385	Rnf138 (-4433)	chr18	21155327	21155490	163
Peak_1386	Zfp397 (-139033), Mapre2 (+11671)	chr18	23974008	23974304	296
Peak_1387	Zfp24 (+391)	chr18	24178831	24179009	178
Peak_1388	Zfp24 (-74599), Ino80c (+26544)	chr18	24253820	24253999	179
Peak_1389	2700062C07Rik (-3763)	chr18	24625479	24625719	240
Peak_1390	Fhod3 (+14075), Tpgs2 (+445487)	chr18	24881754	24882287	533
Peak_1391	Celf4 (+223364), AW554918 (+361599)	chr18	25689003	25689237	234
Peak_1392	Celf4 (+195349), AW554918 (+389614)	chr18	25717036	25717234	198
Peak_1393	Slc25a46 (-70), B930094E09Rik (+460)	chr18	31769521	31769730	209
Peak_1394	Sft2d3 (+615)	chr18	32070838	32071046	208
Peak_1395	Ercc3 (-31)	chr18	32399769	32400077	308
Peak_1396	Bin1 (-84033), Ercc3 (+52884)	chr18	32452630	32453045	415
Peak_1397	Bin1 (-65281), Ercc3 (+71636)	chr18	32471482	32471698	216
Peak_1398	Gypc (+21573), Bin1 (+161244)	chr18	32697868	32698361	493
Peak_1399	Tslp (-170967), Gypc (-84382)	chr18	32803941	32804198	257
Peak_1400	Stard4 (+462)	chr18	33372916	33373192	276
Peak_1401	Gm10549 (+186781), Epb41l4a (+356262)	chr18	33810450	33810745	295
Peak_1402	Epb41l4a (+212390), Gm10549 (+330653)	chr18	33954395	33954544	149
Peak_1403	Apc (-111882), Epb41l4a (-101896)	chr18	34268601	34268910	309
Peak_1404	Apc (-111556), Epb41l4a (-102222)	chr18	34268997	34269167	170
Peak_1405	Pkd2l2 (+48413), Fam13b (+48987)	chr18	34617381	34617599	218
Peak_1406	Cdc23 (-38506), Gfra3 (+30146)	chr18	34849783	34850007	224
Peak_1407	Etf1 (-197)	chr18	35091754	35091954	200
Peak_1408	Ctnna1 (-129452), Hspa9 (-35079)	chr18	35148933	35149247	314
Peak_1409	Hspa9 (-144481), Ctnna1 (-20050)	chr18	35258316	35258668	352
Peak_1410	Dnajc18 (-4821)	chr18	35867406	35867832	426
Peak_1411	Psd2 (-76468), Cxxc5 (+58544)	chr18	36047786	36048245	459
Peak_1412	Psd2 (-22603), Cxxc5 (+112409)	chr18	36101664	36102098	434
Peak_1413	Psd2 (+34680), Nrg2 (+197870)	chr18	36159010	36159317	307
Peak_1414	Psd2 (+35315), Nrg2 (+197235)	chr18	36159698	36159899	201
Peak_1415	Ankhd1 (-664)	chr18	36719453	36719748	295
Peak_1416	Taf7 (0)	chr18	37803716	37803999	283
Peak_1417	Taf7 (-208524), Diaph1 (+82653)	chr18	38012242	38012522	280
Peak_1418	Taf7 (-233662), Diaph1 (+57515)	chr18	38037348	38037691	343
Peak_1419	Diaph1 (-116)	chr18	38095021	38095280	259
Peak_1420	Arap3 (-61)	chr18	38157060	38157518	458
Peak_1421	Arap3 (-2040)	chr18	38159165	38159371	206
Peak_1422	0610009O20Rik (-56)	chr18	38409729	38409964	235
Peak_1423	Pcdh12 (-44)	chr18	38443943	38444254	311
Peak_1424	Ndfip1 (-52466), Gnpda1 (-27506)	chr18	38526060	38526265	205
Peak_1425	Gnpda1 (-41319), Ndfip1 (-38653)	chr18	38539837	38540114	277
Peak_1426	Spry4 (-30423), Fgf1 (+287080)	chr18	38791172	38791518	346
Peak_1427	Spry4 (-203283), Fgf1 (+114220)	chr18	38964080	38964329	249
Peak_1428	Arhgap26 (+144927), Nr3c1 (+349160)	chr18	39297539	39297912	373
Peak_1429	Nr3c1 (+161179), Arhgap26 (+332908)	chr18	39485567	39485847	280
Peak_1430	Prelid2 (+198073)	chr18	41912656	41912894	238
Peak_1431	Eif3j2 (-172588), Jakmip2 (+37389)	chr18	43809854	43810222	368
Peak_1432	Pggt1b (+33)	chr18	46440347	46440595	248
Peak_1433	Eif1a (+23967), Cdo1 (+106671)	chr18	46781239	46781411	172
Peak_1434	Sema6a (+37494), Commd10 (+372474)	chr18	47490825	47491154	329
Peak_1435	Dtwd2 (+204634)	chr18	49710524	49710717	193
Peak_1436	Dmxl1 (-44705), Dtwd2 (-32707)	chr18	49947775	49948148	373
Peak_1437	Gm4950 (+101155), Prr16 (+646988)	chr18	51924276	51924484	208
Peak_1438	Cep120 (+136397), Prdm6 (+143610)	chr18	53767670	53767949	279
Peak_1439	Zfp608 (-105741)	chr18	55255381	55255768	387
Peak_1440	Zfp608 (-117127)	chr18	55266689	55267233	544
Peak_1441	Zfp608 (-213332)	chr18	55363081	55363251	170
Peak_1442	Zfp608 (-399578)	chr18	55549135	55549689	554
Peak_1443	Tcof1 (-48160), Arsi (-14691)	chr18	61056557	61056928	371
Peak_1444	Hmgxb3 (-58)	chr18	61336547	61336977	430
Peak_1445	Arhgef37 (+111)	chr18	61695980	61696178	198
Peak_1446	Il17b (-55391), Csnk1a1 (+77270)	chr18	61792033	61792362	329
Peak_1447	Il17b (-16204), Csnk1a1 (+116457)	chr18	61831249	61831520	271
Peak_1448	Grpel2 (-63)	chr18	61885908	61886188	280
Peak_1449	Grpel2 (-32754), Afap1l1 (+27617)	chr18	61918617	61918860	243
Peak_1450	Grpel2 (-41667), Afap1l1 (+18704)	chr18	61927521	61927783	262
Peak_1451	Fbxo38 (-98), Spink10 (-70)	chr18	62708259	62708730	471
Peak_1452	St8sia3 (-346720), Wdr7 (+198944)	chr18	64067154	64067432	278
Peak_1453	St8sia3 (-33890), Wdr7 (+511774)	chr18	64379991	64380255	264
Peak_1454	Zfp532 (-14312), Malt1 (+134955)	chr18	65725479	65725665	186
Peak_1455	Oacyl (-110893), Zfp532 (+7145)	chr18	65746885	65747172	287
Peak_1456	Oacyl (-98232), Zfp532 (+19806)	chr18	65759559	65759820	261
Peak_1457	Cidea (-43693), Impa2 (+10618)	chr18	67459378	67459671	293
Peak_1458	Tubb6 (+1692), Afg3l2 (+56757)	chr18	67551936	67552190	254
Peak_1459	Fam210a (+168900), Ldlrad4 (+198176)	chr18	68290941	68291232	291
Peak_1460	Fam210a (+160557), Ldlrad4 (+206519)	chr18	68299322	68299538	216
Peak_1461	Fam210a (+137008), Ldlrad4 (+230068)	chr18	68322828	68323130	302
Peak_1462	Fam210a (+69989), Ldlrad4 (+297087)	chr18	68389867	68390128	261
Peak_1463	Fam210a (-157), Rnmt (+135)	chr18	68459962	68460326	364
Peak_1464	Ccdc68 (-143256), Tcf4 (+438064)	chr18	69941670	69942057	387
Peak_1465	Dcc (+703901)	chr18	71806747	71806896	149
Peak_1466	Mex3c (-89006)	chr18	73643545	73643838	293
Peak_1467	Mapk4 (+56766), Mro (+148778)	chr18	74167606	74168027	421
Peak_1468	Lipg (+61148), Acaa2 (+120918)	chr18	75059660	75059877	217
Peak_1469	Lipg (+28448), Acaa2 (+153618)	chr18	75092256	75092682	426
Peak_1470	Smad7 (-55300), Dym (+293457)	chr18	75471661	75472105	444
Peak_1471	Smad7 (-22269), Dym (+326488)	chr18	75504778	75505050	272
Peak_1472	Ctif (+27372), Smad7 (+302795)	chr18	75829859	75830096	237
Peak_1473	Skor2 (-596069), Smad2 (+97841)	chr18	76498927	76499223	296
Peak_1474	Pias2 (-253)	chr18	77303550	77303838	288
Peak_1475	Gm6133 (+152334), Setbp1 (+607303)	chr18	78698727	78698927	200
Peak_1476	Ctdp1 (-153690), Nfatc1 (+89686)	chr18	80819987	80820261	274
Peak_1477	Ctdp1 (-159291), Nfatc1 (+84085)	chr18	80825575	80825875	300
Peak_1478	Sall3 (-61010)	chr18	81244217	81244437	220
Peak_1479	Sall3 (-443560), Galr1 (+949292)	chr18	81626705	81627049	344
Peak_1480	Galr1 (+161914)	chr18	82414113	82414397	284
Peak_1481	Mbp (+59456), Zfp236 (+158116)	chr18	82703813	82704207	394
Peak_1482	Zfp516 (-119273), Zfp236 (-98872)	chr18	82960787	82961209	422
Peak_1483	Zfp236 (-120327), Zfp516 (-97818)	chr18	82982348	82982558	210
Peak_1484	Zfp236 (-196037), Zfp516 (-22108)	chr18	83058064	83058262	198
Peak_1485	Zfp516 (+158548)	chr18	83238686	83238951	265
Peak_1486	Zfp516 (+165358)	chr18	83245522	83245736	214
Peak_1487	Tshz1 (+345656), Zfp516 (+829869)	chr18	83910024	83910256	232
Peak_1488	Zfp407 (-147)	chr18	84758863	84759223	360
Peak_1489	Cd226 (-20513), Rttn (+205128)	chr18	89346205	89346414	209
Peak_1490	Lrp5 (-1277)	chr19	3687748	3687918	170
Peak_1491	Ndufv1 (-7)	chr19	4012672	4012953	281
Peak_1492	Gstp2 (-3821)	chr19	4045906	4046177	271
Peak_1493	Ankrd13d (-19235), Grk2 (+3852)	chr19	4302263	4302476	213
Peak_1494	Sart1 (-49)	chr19	5388643	5388860	217
Peak_1495	Sart1 (-1049)	chr19	5389667	5389837	170
Peak_1496	Fibp (-4367)	chr19	5456139	5456400	261
Peak_1497	Cfl1 (-1301), Mus81 (-782)	chr19	5489030	5489338	308
Peak_1498	Kat5 (+20)	chr19	5609892	5610126	234
Peak_1499	Sipa1 (+2291), Rela (+23933)	chr19	5661018	5661813	795
Peak_1500	Pcnx3 (-3384), Map3k11 (+3161)	chr19	5692131	5692452	321
Peak_1501	Scyl1 (-46665), Frmd8 (+57208)	chr19	5817865	5818267	402
Peak_1502	Scyl1 (-75313), Frmd8 (+28560)	chr19	5846579	5846849	270
Peak_1503	Slc22a12 (-10951), Rps6ka4 (+361145)	chr19	6553859	6554081	222
Peak_1504	Prdx5 (-3), Trmt112 (+411)	chr19	6984480	6984717	237
Peak_1505	Slc3a2 (+20644), Chrm1 (+38720)	chr19	8777079	8777351	272
Peak_1506	Hnrnpul2 (+528)	chr19	8894216	8894621	405
Peak_1507	Ubxn1 (-17)	chr19	8945871	8946193	322
Peak_1508	Rab3il1 (-4128)	chr19	10088390	10088720	330
Peak_1509	Myrf (-54086), Dagla (+10043)	chr19	10369156	10369492	336
Peak_1510	Syt7 (-71069), Dagla (-13144)	chr19	10392370	10392652	282
Peak_1511	Cyb561a3 (-120), Tmem138 (+28)	chr19	10651663	10651984	321
Peak_1512	Tmem109 (+26)	chr19	10956351	10956578	227
Peak_1513	Prpf19 (+35)	chr19	10969572	10969964	392
Peak_1514	Ccdc86 (+19)	chr19	11023647	11023826	179
Peak_1515	Olfr1423 (+9984), Osbp (+60912)	chr19	12101141	12101351	210
Peak_1516	Tle4 (+253875), Olfr1505 (+425166)	chr19	14418414	14418781	367
Peak_1517	Tle4 (+250350), Olfr1505 (+428691)	chr19	14421939	14422306	367
Peak_1518	Tle4 (+246205), Olfr1505 (+432836)	chr19	14426071	14426465	394
Peak_1519	Psat1 (+123102)	chr19	15876330	15876563	233
Peak_1520	Gna14 (-253517), Gnaq (+49319)	chr19	16256508	16256772	264
Peak_1521	Gna14 (+20700), Vps13a (+324455)	chr19	16530767	16530946	179
Peak_1522	Gcnt1 (+16947), Prune2 (+383602)	chr19	17414128	17414291	163
Peak_1523	Tmc1 (-190661), Zfand5 (-127415)	chr19	21219236	21219469	233
Peak_1524	Trpm3 (-334328), Tmem2 (+26449)	chr19	21879196	21879366	170
Peak_1525	Trpm3 (-4296)	chr19	22209137	22209488	351
Peak_1526	Smc5 (+14460), Klf9 (+118191)	chr19	23333802	23334012	210
Peak_1527	Tjp2 (-170)	chr19	24299422	24299805	383
Peak_1528	Tjp2 (-640)	chr19	24299999	24300169	170
Peak_1529	Dock8 (-4479)	chr19	25069448	25069632	184
Peak_1530	Gm815 (-178764), Smarca2 (+102046)	chr19	26781443	26781859	416
Peak_1531	Pum3 (-12)	chr19	27504184	27504460	276
Peak_1532	Pum3 (-211353), Rfx3 (+369967)	chr19	27715529	27715796	267
Peak_1533	Jak2 (-13343), Rcl1 (+137110)	chr19	29312742	29313208	466
Peak_1534	Prkg1 (-170106), A1cf (-34374)	chr19	31908732	31909022	290
Peak_1535	Asah2 (+85442), A1cf (+107266)	chr19	32050367	32050666	299
Peak_1536	Asah2 (-45377), Sgms1 (+281666)	chr19	32181241	32181431	190
Peak_1537	Asah2 (-105584), Sgms1 (+221459)	chr19	32241453	32241632	179
Peak_1538	Asah2 (-211192), Sgms1 (+115851)	chr19	32346966	32347336	370
Peak_1539	Ankrd1 (-153781), Pcgf5 (-136123)	chr19	36347945	36348284	339
Peak_1540	Tnks2 (+1060), Fgfbp3 (+84323)	chr19	36909676	36909887	211
Peak_1541	Hhex (-5829), Kif11 (+50655)	chr19	37501451	37501644	193
Peak_1542	Exoc6 (-114613), Hhex (+2918)	chr19	37510118	37510471	353
Peak_1543	Exoc6 (-68483), Hhex (+49048)	chr19	37556240	37556609	369
Peak_1544	Exoc6 (-56225), Hhex (+61306)	chr19	37568442	37568923	481
Peak_1545	Exoc6 (-15288), Hhex (+102243)	chr19	37609476	37609763	287
Peak_1546	Cyp26c1 (-123855), Exoc6 (+11308)	chr19	37635992	37636439	447
Peak_1547	Cyp26c1 (-13811), Exoc6 (+121352)	chr19	37746161	37746359	198
Peak_1548	Cyp26a1 (+18422), Myof (+327347)	chr19	37790572	37790868	296
Peak_1549	Myof (+124839), Cyp26a1 (+220930)	chr19	37992947	37993509	562
Peak_1550	Pdlim1 (-124248), Sorbs1 (+117915)	chr19	40470235	40470473	238
Peak_1551	Sorbs1 (-18944), Aldh18a1 (+55740)	chr19	40607080	40607345	265
Peak_1552	Ccnj (-122900), Entpd1 (+95982)	chr19	40782687	40783050	363
Peak_1553	Zfp518a (-37914), Ccnj (+42300)	chr19	40947984	40948154	170
Peak_1554	Slit1 (+65903), AI606181 (+84399)	chr19	41752065	41752439	374
Peak_1555	Loxl4 (-49143), Pyroxd2 (+90819)	chr19	42736348	42736543	195
Peak_1556	Hps1 (-206456), Hpse2 (+401879)	chr19	43060835	43061008	173
Peak_1557	Scd2 (-12470), Scd3 (+77934)	chr19	44355568	44355824	256
Peak_1558	Kazald1 (-16734), Sfxn3 (+10906)	chr19	45132649	45133345	696
Peak_1559	Gm17018 (+14497), Fbxw4 (+85200)	chr19	45649473	45649730	257
Peak_1560	Gm17018 (+15233), Fbxw4 (+84464)	chr19	45650190	45650485	295
Peak_1561	Nfkb2 (-62273), Gbf1 (+89955)	chr19	46316788	46317120	332
Peak_1562	Trim8 (-46443), Sufu (+58287)	chr19	46529474	46529915	441
Peak_1563	Taf5 (-163)	chr19	47141990	47142160	170
Peak_1564	Usmg5 (-150), Pdcd11 (+9)	chr19	47165183	47165346	163
Peak_1565	Sh3pxd2a (-46551), Stn1 (+26058)	chr19	47585267	47585636	369
Peak_1566	Stn1 (-69)	chr19	47611460	47611697	237
Peak_1567	Dusp5 (-74831), Smndc1 (-63705)	chr19	53528670	53528866	196
Peak_1568	Smndc1 (-116998), Dusp5 (-21538)	chr19	53581970	53582151	181
Peak_1569	Shoc2 (-5)	chr19	54018469	54019112	643
Peak_1570	Tcf7l2 (-340345), Vti1a (+85189)	chr19	55475801	55476257	456
Peak_1571	Habp2 (-206212), Tcf7l2 (+339041)	chr19	56155248	56155582	334
Peak_1572	Habp2 (-22825), Tcf7l2 (+522428)	chr19	56338648	56338956	308
Peak_1573	Nrap (-4259), Casp7 (-2833)	chr19	56468623	56468949	326
Peak_1574	Afap1l2 (-9413), Ablim1 (+198409)	chr19	57092006	57092219	213
Peak_1575	Afap1l2 (-203792), Ablim1 (+4030)	chr19	57286284	57286699	415
Peak_1576	Fam160b1 (-4611)	chr19	57430690	57431086	396
Peak_1577	Atrnl1 (+37892), Gfra1 (+805666)	chr19	57723077	57723754	677
Peak_1578	Fam204a (+70)	chr19	60302414	60302645	231
Peak_1579	Grk5 (-542)	chr19	60964928	60965291	363
Peak_1580	Gm6020 (-105035), Grk5 (+189106)	chr19	61154596	61154919	323
Peak_1581	Nmt2 (-98731), Fam171a1 (+67099)	chr2	3102645	3102861	216
Peak_1582	Cdnf (-74)	chr2	3430093	3430432	339
Peak_1583	Fam107b (-147380), Cdnf (+53013)	chr2	3483173	3483526	353
Peak_1584	Fam107b (-13314), Cdnf (+187079)	chr2	3617312	3617520	208
Peak_1585	Frmd4a (-664248), Fam107b (+27043)	chr2	3657628	3657917	289
Peak_1586	Frmd4a (-225657), Fam107b (+465634)	chr2	4096191	4096537	346
Peak_1587	Frmd4a (-191156), Fam107b (+500135)	chr2	4130693	4131036	343
Peak_1588	Frmd4a (-82741), Fam107b (+608550)	chr2	4239167	4239393	226
Peak_1589	Prpf18 (+96537), Frmd4a (+154574)	chr2	4476475	4476715	240
Peak_1590	Prpf18 (+92289), Frmd4a (+158822)	chr2	4480750	4480935	185
Peak_1591	Phyh (-1107)	chr2	4838786	4839130	344
Peak_1592	Echdc3 (-82136), Usp6nl (-57564)	chr2	6216112	6216317	205
Peak_1593	Gata3 (+196784)	chr2	9603277	9603608	331
Peak_1594	Prkcq (+32072), Pfkfb3 (+297613)	chr2	11125919	11126243	324
Peak_1595	Prkcq (+67334), Pfkfb3 (+262351)	chr2	11161256	11161429	173
Peak_1596	Pfkfb3 (+72284), Prkcq (+257401)	chr2	11351251	11351568	317
Peak_1597	Pfkfb3 (+53987), Prkcq (+275698)	chr2	11369563	11369850	287
Peak_1598	Mindy3 (+11)	chr2	12341000	12341170	170
Peak_1599	Rsu1 (-58487), Cubn (+162006)	chr2	13251413	13251677	264
Peak_1600	Rsu1 (-142244), Cubn (+78249)	chr2	13335137	13335467	330
Peak_1601	Malrd1 (-216591), Arl5b (+770253)	chr2	15747074	15747250	176
Peak_1602	Dnajc1 (-39)	chr2	18314391	18314600	209
Peak_1603	Acbd5 (-966)	chr2	22923475	22923776	301
Peak_1604	Spopl (+8)	chr2	23427480	23427752	272
Peak_1605	Pax8 (-257804), Cacna1b (+29644)	chr2	24588759	24589086	327
Peak_1606	Noxa1 (-68441), Nrarp (-17168)	chr2	25018858	25019362	504
Peak_1607	Nrarp (-3921)	chr2	25032191	25032523	332
Peak_1608	Tor4a (+124)	chr2	25052121	25052443	322
Peak_1609	Nelfb (+73)	chr2	25066812	25067059	247
Peak_1610	Tmem203 (-109), Ndor1 (+79)	chr2	25110765	25110935	170
Peak_1611	Grin1 (-7852), Man1b1 (-5757)	chr2	25182404	25182579	175
Peak_1612	Paxx (-4874)	chr2	25321331	25321645	314
Peak_1613	Nacc2 (-41045), Lhx3 (+73353)	chr2	25988626	25988858	232
Peak_1614	Notch1 (-68181), Egfl7 (-9053)	chr2	26427324	26427721	397
Peak_1615	Egfl7 (-4851)	chr2	26431535	26431915	380
Peak_1616	Egfl7 (-2420)	chr2	26433875	26434436	561
Peak_1617	Egfl7 (+2764), Agpat2 (+20512)	chr2	26439162	26439518	356
Peak_1618	Rxra (-136975), Wdr5 (+25069)	chr2	27395631	27395860	229
Peak_1619	Col5a1 (-141199), Rxra (+68025)	chr2	27600643	27600848	205
Peak_1620	Cel (-3326)	chr2	28422069	28422346	277
Peak_1621	Gtf3c4 (-324), Ddx31 (+151)	chr2	28696016	28696244	228
Peak_1622	Urm1 (-10)	chr2	29682674	29683029	355
Peak_1623	Gle1 (-18)	chr2	29790816	29791039	223
Peak_1624	Sptan1 (-20826), Gle1 (+9430)	chr2	29800247	29800505	258
Peak_1625	Wdr34 (-115)	chr2	29904355	29904676	321
Peak_1626	Sh3glb2 (+636)	chr2	30213993	30214255	262
Peak_1627	Ier5l (-73830), Cstad (-47011)	chr2	30403415	30403683	268
Peak_1628	Cstad (+95428), 1700001O22Rik (+111239)	chr2	30545858	30546118	260
Peak_1629	Asb6 (+2016), Ntmt1 (+20491)	chr2	30683682	30683992	310
Peak_1630	Tor1b (-25579), Ptges (-24083)	chr2	30782792	30783007	215
Peak_1631	Gpr107 (-75)	chr2	31007672	31007850	178
Peak_1632	Fubp3 (-506)	chr2	31427535	31427943	408
Peak_1633	Fubp3 (-41)	chr2	31428069	31428338	269
Peak_1634	Qrfp (+40616), Abl1 (+80669)	chr2	31625264	31625703	439
Peak_1635	Fam78a (+5037), Nup214 (+104310)	chr2	31934172	31934359	187
Peak_1636	Prrc2b (-22960), Plpp7 (+32594)	chr2	31983510	31983773	263
Peak_1637	Uck1 (+110)	chr2	32115464	32115674	210
Peak_1638	Eng (-31)	chr2	32501999	32502169	170
Peak_1639	Eng (+9445), Fpgs (+38145)	chr2	32511307	32511813	506
Peak_1640	Sh2d3c (+7587), 6330409D20Rik (+12374)	chr2	32584071	32584253	182
Peak_1641	6330409D20Rik (+9200), Sh2d3c (+10761)	chr2	32587196	32587476	280
Peak_1642	Lrsam1 (-5419), Slc2a8 (+15049)	chr2	32822395	32822711	316
Peak_1643	Ralgps1 (+72325), Angptl2 (+83084)	chr2	33154538	33154807	269
Peak_1644	Lmx1b (-230025), Mvb12b (+17410)	chr2	33725833	33726278	445
Peak_1645	Fbxw2 (-71)	chr2	34681664	34681978	314
Peak_1646	Rab14 (+134)	chr2	35056345	35056666	321
Peak_1647	4930402F06Rik (-49774), Ggta1 (+14500)	chr2	35302227	35302711	484
Peak_1648	Ttll11 (-43911), Ndufa8 (+25871)	chr2	35878909	35879200	291
Peak_1649	Ttll11 (-53479), Ndufa8 (+16303)	chr2	35888457	35888789	332
Peak_1650	Crb2 (+4125), Dennd1a (+507001)	chr2	37635743	37636045	302
Peak_1651	Nek6 (+21766), Psmb7 (+110678)	chr2	38388780	38389078	298
Peak_1652	Wdr38 (-50567), Olfml2a (+15774)	chr2	38803150	38803394	244
Peak_1653	Orc4 (-118)	chr2	48804809	48805019	210
Peak_1654	Mmadhc (-10151), Rnd3 (+842243)	chr2	50162284	50162491	207
Peak_1655	Tas2r134 (+91926), Rbm43 (+215570)	chr2	51574852	51575062	210
Peak_1656	Tnfaip6 (-56246), Nmi (-8539)	chr2	51837076	51837490	414
Peak_1657	Fmnl2 (+60476), Prpf40a (+272889)	chr2	52777202	52777538	336
Peak_1658	Dapl1 (-138013), Pkp4 (+185790)	chr2	59184601	59184792	191
Peak_1659	Tanc1 (-72077), Dapl1 (+55314)	chr2	59377843	59378205	362
Peak_1660	Tanc1 (+68956), Wdsub1 (+201584)	chr2	59518971	59519142	171
Peak_1661	Itgb6 (-137115), Rbms1 (+152366)	chr2	60648761	60649004	243
Peak_1662	Itgb6 (-210503), Rbms1 (+78978)	chr2	60722157	60722384	227
Peak_1663	Psmd14 (-118710), Tank (+14398)	chr2	61430908	61431173	265
Peak_1664	Psmd14 (-80282), Tank (+52826)	chr2	61469329	61469608	279
Peak_1665	Dpp4 (-28939), Gcg (+42480)	chr2	62279068	62279385	317
Peak_1666	Grb14 (-166691), Cobll1 (+49153)	chr2	65027379	65027680	301
Peak_1667	Cobll1 (-103651), Slc38a11 (+21749)	chr2	65180213	65180455	242
Peak_1668	Sp5 (-183640), Myo3b (+194985)	chr2	70129206	70129474	268
Peak_1669	Dlx2 (-176267), Itga6 (-63957)	chr2	71560969	71561186	217
Peak_1670	Pdk1 (-6436), Itga6 (+79810)	chr2	71704702	71704988	286
Peak_1671	Pdk1 (-5602), Itga6 (+80644)	chr2	71705569	71705789	220
Peak_1672	Map3k20 (-167842), Rapgef4 (+136508)	chr2	71955587	71956117	530
Peak_1673	Cdca7 (-103533), Map3k20 (+86989)	chr2	72210498	72210867	369
Peak_1674	Gm11084 (-79931), Ola1 (+147800)	chr2	72904619	72904789	170
Peak_1675	Gpr155 (-123125), Wipf1 (+20211)	chr2	73347461	73347698	237
Peak_1676	Chrna1 (-141660), Chn1 (+53348)	chr2	73559928	73560182	254
Peak_1677	Hoxd10 (-29137), Hoxd11 (-20046), Hoxd12 (-12976), Hoxd13 (-6357), Evx2 (-2396)	chr2	74499925	74500095	170
Peak_1678	Hnrnpa3 (-639584), Mtx2 (+193874)	chr2	74857602	74857866	264
Peak_1679	Hnrnpa3 (-637414), Mtx2 (+196044)	chr2	74859713	74860094	381
Peak_1680	Ttc30a2 (-52)	chr2	75816175	75816442	267
Peak_1681	Ssfa2 (-206)	chr2	79475191	79475414	223
Peak_1682	Dnajc10 (-23)	chr2	80155503	80155697	194
Peak_1683	Nckap1 (-293)	chr2	80421740	80421919	179
Peak_1684	Nup35 (+132631)	chr2	80611359	80611848	489
Peak_1685	Nup35 (+150742)	chr2	80629598	80629831	233
Peak_1686	Zc3h15 (+117)	chr2	83484619	83484799	180
Peak_1687	Gm13691 (+29646), Calcrl (+405212)	chr2	83860150	83860561	411
Peak_1688	Calcrl (+175308), Gm13691 (+259550)	chr2	84090141	84090379	238
Peak_1689	Calcrl (-34590), Tfpi (+15279)	chr2	84299958	84300357	399
Peak_1690	Slc43a1 (+4727), Rtn4rl2 (+41358)	chr2	84685360	84685658	298
Peak_1691	Aplnr (-6669), Tnks1bp1 (+79231)	chr2	84969616	84970079	463
Peak_1692	Aplnr (+4685), Lrrc55 (+55654)	chr2	84981017	84981386	369
Peak_1693	Kbtbd4 (-32), Ndufs3 (+116)	chr2	90744764	90744971	207
Peak_1694	Slc39a13 (-168)	chr2	90910476	90910739	263
Peak_1695	Spi1 (-12971), Slc39a13 (-12842)	chr2	90923139	90923424	285
Peak_1696	Nr1h3 (-1556)	chr2	91036616	91036879	263
Peak_1697	Zfp408 (-340), Arhgap1 (+13)	chr2	91490131	91490445	314
Peak_1698	Mdk (-16045), Dgkz (+2085)	chr2	91788283	91788714	431
Peak_1699	Dgkz (-17743), Creb3l1 (+56332)	chr2	91808182	91808472	290
Peak_1700	Dgkz (-34179), Creb3l1 (+39896)	chr2	91824656	91824870	214
Peak_1701	Syt13 (-296899), Chst1 (+18492)	chr2	92458253	92458458	205
Peak_1702	Syt13 (-172730), Chst1 (+142661)	chr2	92582222	92582828	606
Peak_1703	Prdm11 (+57605), Syt13 (+72868)	chr2	92828001	92828244	243
Peak_1704	Trp53i11 (-89661), Prdm11 (-52316)	chr2	92937891	92938197	306
Peak_1705	Trp53i11 (+26779), Tspan18 (+120160)	chr2	93054409	93054558	149
Peak_1706	Tspan18 (+72469), Trp53i11 (+74470)	chr2	93101988	93102361	373
Peak_1707	Tspan18 (+30952), Trp53i11 (+115987)	chr2	93143465	93143918	453
Peak_1708	Tspan18 (-19405), Cd82 (+108519)	chr2	93193789	93194308	519
Peak_1709	Tspan18 (-46440), Cd82 (+81484)	chr2	93220904	93221263	359
Peak_1710	Ext2 (+30751), Alx4 (+149433)	chr2	93631885	93632063	178
Peak_1711	Ext2 (-18926), Accs (+8305)	chr2	93681490	93681812	322
Peak_1712	Accs (+64)	chr2	93689754	93690029	275
Peak_1713	Accsl (-22989), Alkbh3 (+118661)	chr2	93732179	93732426	247
Peak_1714	Accsl (-38974), Alkbh3 (+102676)	chr2	93748166	93748410	244
Peak_1715	Accsl (-92817), Alkbh3 (+48833)	chr2	93802033	93802229	196
Peak_1716	Accsl (-132539), Alkbh3 (+9111)	chr2	93841693	93842012	319
Peak_1717	Alkbh3 (-40)	chr2	93850918	93851090	172
Peak_1718	Gm10801 (+119)	chr2	98502367	98502659	292
Peak_1719	Gm10801 (+558)	chr2	98502745	98503159	414
Peak_1720	Gm10800 (+405)	chr2	98506660	98507445	785
Peak_1721	Prr5l (+15871), Traf6 (+144669)	chr2	101663159	101663372	213
Peak_1722	Lmo2 (-104)	chr2	103810186	103810366	180
Peak_1723	A930018P22Rik (-12836), Cd59a (+14132)	chr2	103949997	103950183	186
Peak_1724	Rcn1 (-209556), Pax6 (-60021)	chr2	105448921	105449143	222
Peak_1725	Arl14ep (+85)	chr2	106814421	106814570	149
Peak_1726	Bbox1 (+95012), Ccdc34 (+192912)	chr2	110050739	110051033	294
Peak_1727	Emc7 (+31)	chr2	112295046	112295324	278
Peak_1728	BC052040 (-799175), Dph6 (-127654)	chr2	114608123	114608431	308
Peak_1729	Spred1 (-178850), Tmco5 (+63816)	chr2	116768128	116768392	264
Peak_1730	Rad51 (-49)	chr2	118938363	118938624	261
Peak_1731	Rmdn3 (-4523)	chr2	118987157	118987428	271
Peak_1732	Chac1 (-13254), Dll4 (+12191)	chr2	119163604	119163817	213
Peak_1733	Gm28042 (-5999), Mapkbp1 (+54735)	chr2	119853085	119853255	170
Peak_1734	Sptbn5 (-71264), Ehd4 (+25845)	chr2	119954317	119954676	359
Peak_1735	Sptbn5 (-83120), Ehd4 (+13989)	chr2	119966214	119966491	277
Peak_1736	Ganc (-652), Tmem87a (-27)	chr2	120229751	120229952	201
Peak_1737	Ttbk2 (-2166)	chr2	120678368	120678643	275
Peak_1738	Ubr1 (-25)	chr2	120796364	120796587	223
Peak_1739	Ckmt1 (+10948), Strc (+11382)	chr2	121195120	121195467	347
Peak_1740	Frmd5 (-39118), Casc4 (-20765)	chr2	121671824	121672057	233
Peak_1741	Spg11 (+53)	chr2	121943946	121944191	245
Peak_1742	Gm9913 (-100059), Dut (+157840)	chr2	125230612	125230920	308
Peak_1743	Shc4 (-1286)	chr2	125550289	125550528	239
Peak_1744	Cops2 (+36)	chr2	125684750	125684927	177
Peak_1745	Galk2 (+111)	chr2	125691869	125692039	170
Peak_1746	Gabpb1 (+173)	chr2	126500851	126501410	559
Peak_1747	Usp8 (-157)	chr2	126532755	126533089	334
Peak_1748	Sppl2a (+164)	chr2	126758721	126758893	172
Peak_1749	Dusp2 (-21990), Stard7 (+43940)	chr2	127139716	127140093	377
Peak_1750	Dusp2 (-21445), Stard7 (+44485)	chr2	127140297	127140603	306
Peak_1751	Dusp2 (-7450), Stard7 (+58480)	chr2	127154226	127154664	438
Peak_1752	Mal (-66031), Mall (+7206)	chr2	127548263	127548660	397
Peak_1753	Spdye4c (-379861), Bcl2l11 (+85309)	chr2	128036854	128037314	460
Peak_1754	Spdye4c (-350384), Bcl2l11 (+114786)	chr2	128066409	128066712	303
Peak_1755	Spdye4c (-168408), Bcl2l11 (+296762)	chr2	128248399	128248674	275
Peak_1756	Chchd5 (+25)	chr2	128955331	128955590	259
Peak_1757	Snrpb (+43)	chr2	130004950	130005242	292
Peak_1758	Idh3b (+35)	chr2	130110124	130110371	247
Peak_1759	Pced1a (-204), Vps16 (+117)	chr2	130249911	130250525	614
Peak_1760	Avp (-15295), Fastkd5 (+32178)	chr2	130423430	130423739	309
Peak_1761	Ddrgk1 (-3207), Itpa (+256)	chr2	130493393	130493811	418
Peak_1762	Siglec1 (-4266)	chr2	130916567	130916967	400
Peak_1763	Prnd (+30171), Rassf2 (+48968)	chr2	131806530	131807008	478
Peak_1764	Rassf2 (+10424), Prnd (+68715)	chr2	131845121	131845505	384
Peak_1765	Tmem230 (-53)	chr2	132073517	132073674	157
Peak_1766	Cds2 (+21789), Prokr2 (+100463)	chr2	132110492	132110854	362
Peak_1767	Mcm8 (-69), Trmt6 (-18)	chr2	132641676	132641940	264
Peak_1768	Bmp2 (-530756), Fermt1 (-75497)	chr2	132847040	132847238	198
Peak_1769	Fermt1 (-451907), Bmp2 (-154346)	chr2	133223413	133223684	271
Peak_1770	Plcb4 (-48919), Plcb1 (+906752)	chr2	135518495	135518798	303
Peak_1771	Plcb4 (-24191), Plcb1 (+931480)	chr2	135543192	135543558	366
Peak_1772	Btbd3 (-13046)	chr2	138091053	138091313	260
Peak_1773	Ism1 (+157682), Tasp1 (+230900)	chr2	139661412	139661779	367
Peak_1774	Sel1l2 (+29481), Ndufaf5 (+189574)	chr2	140185847	140186070	223
Peak_1775	Flrt3 (-654643)	chr2	141151684	141152011	327
Peak_1776	Flrt3 (-666332)	chr2	141163412	141163662	250
Peak_1777	Kif16b (+308357)	chr2	142418830	142418989	159
Peak_1778	Mgme1 (-223815), Banf2 (+14026)	chr2	143872725	143872917	192
Peak_1779	Mgme1 (-184394), Banf2 (+53447)	chr2	143912140	143912344	204
Peak_1780	Rin2 (-559701), Slc24a3 (+58525)	chr2	145051898	145052132	234
Peak_1781	Rin2 (-440557), Slc24a3 (+177669)	chr2	145171031	145171286	255
Peak_1782	Rin2 (+511)	chr2	145612063	145612390	327
Peak_1783	Naa20 (-105185), Rin2 (+12076)	chr2	145623669	145623914	245
Peak_1784	Foxa2 (-298051), Sstr4 (-50357)	chr2	148170594	148170918	324
Peak_1785	Fkbp1a (-11544), Nsfl1c (+36757)	chr2	151356578	151356771	193
Peak_1786	Fkbp1a (-56)	chr2	151367931	151368394	463
Peak_1787	Fam110a (-8)	chr2	151805821	151806104	283
Peak_1788	Mcts2 (-133)	chr2	152512650	152512852	202
Peak_1789	Cox4i2 (-12409), Id1 (+5513)	chr2	152567377	152567623	246
Peak_1790	Cox4i2 (+35548), Bcl2l1 (+42007)	chr2	152615322	152615592	270
Peak_1791	Bcl2l1 (+10522), Cox4i2 (+67033)	chr2	152646763	152647121	358
Peak_1792	Bcl2l1 (-4)	chr2	152657378	152657558	180
Peak_1793	Foxs1 (+7512), Mylk2 (+14344)	chr2	152751294	152751569	275
Peak_1794	Kif3b (-9)	chr2	153117022	153117257	235
Peak_1795	4930404H24Rik (-141866), Asxl1 (+5079)	chr2	153176435	153176885	450
Peak_1796	4930404H24Rik (-60048), Asxl1 (+86897)	chr2	153258307	153258649	342
Peak_1797	4930404H24Rik (+3172), Nol4l (+34009)	chr2	153321550	153321845	295
Peak_1798	Trpc4ap (+45)	chr2	155517958	155518191	233
Peak_1799	Edem2 (-13615), Procr (-8027)	chr2	155568685	155568967	282
Peak_1800	Cnbd2 (-241), Scand1 (+476)	chr2	156137690	156137897	207
Peak_1801	Scand1 (-14), Cnbd2 (+249)	chr2	156138148	156138420	272
Peak_1802	Tgif2 (-25079), Myl9 (+39578)	chr2	156640601	156640867	266
Peak_1803	Tgif2 (-246)	chr2	156665421	156665712	291
Peak_1804	Nnat (-96591), Src (+45075)	chr2	157289166	157289344	178
Peak_1805	Vstm2l (-77336), Ctnnbl1 (+99916)	chr2	157662931	157663174	243
Peak_1806	Tgm2 (+4218), Rprd1b (+113497)	chr2	157967692	157968216	524
Peak_1807	Tgm2 (-29090), D630003M21Rik (+53696)	chr2	158001157	158001366	209
Peak_1808	Snhg11 (-14099), Lbp (+55046)	chr2	158187190	158187360	170
Peak_1809	Fam83d (-44973), Ppp1r16b (+57722)	chr2	158548758	158548954	196
Peak_1810	Plcg1 (+11011), Zhx3 (+130251)	chr2	160567943	160568171	228
Peak_1811	Tox2 (-103003), Gtsf1l (-34506)	chr2	162947956	162948236	280
Peak_1812	Ttpal (+196)	chr2	163428050	163428441	391
Peak_1813	Ywhab (+124)	chr2	163820663	163820977	314
Peak_1814	Tomm34 (-3044), Stk4 (+8)	chr2	163899737	163900026	289
Peak_1815	Gm20458 (-86)	chr2	164286258	164286504	246
Peak_1816	Ube2c (-9312), Dnttip1 (+14603)	chr2	164585968	164586204	236
Peak_1817	Zfp335 (-27176), Mmp9 (-9286)	chr2	164764314	164764552	238
Peak_1818	Zfp335 (-31175), Mmp9 (-5287)	chr2	164768161	164768703	542
Peak_1819	Cd40 (+510)	chr2	164881523	164881750	227
Peak_1820	Cdh22 (-8011), Slc35c2 (+44891)	chr2	165068263	165068465	202
Peak_1821	Slc35c2 (-75)	chr2	165113218	165113442	224
Peak_1822	Zmynd8 (-84406), Ncoa3 (-23552)	chr2	165794500	165794670	170
Peak_1823	Sulf2 (-293383), Prex1 (+264786)	chr2	166274426	166274665	239
Peak_1824	Sulf2 (-397798), Prex1 (+160371)	chr2	166378817	166379104	287
Peak_1825	Sulf2 (-483483), Prex1 (+74686)	chr2	166464358	166464933	575
Peak_1826	Sulf2 (-494973), Prex1 (+63196)	chr2	166476017	166476254	237
Peak_1827	Znfx1 (+4652), Ddx27 (+43170)	chr2	166883771	166883955	184
Peak_1828	Ptgis (-22655), B4galt5 (+85939)	chr2	167088622	167088866	244
Peak_1829	Ptgis (-25444), B4galt5 (+83150)	chr2	167091377	167091689	312
Peak_1830	Ptgis (-66676), B4galt5 (+41918)	chr2	167132625	167132905	280
Peak_1831	Ptgis (-94627), B4galt5 (+13967)	chr2	167160641	167160790	149
Peak_1832	Slc9a8 (+93)	chr2	167247020	167247590	570
Peak_1833	Snai1 (+5202), Ube2v1 (+88698)	chr2	167368688	167369105	417
Peak_1834	Adnp (+1622), Pard6b (+124486)	chr2	168030849	168031131	282
Peak_1835	Dpm1 (-145), Mocs3 (-98)	chr2	168055843	168056205	362
Peak_1836	Mocs3 (+24251), Kcng1 (+26259)	chr2	168080269	168080476	207
Peak_1837	Kcng1 (-272608), Nfatc2 (+36520)	chr2	168379025	168379455	430
Peak_1838	Kcng1 (-282277), Nfatc2 (+26851)	chr2	168388811	168389007	196
Peak_1839	Nfatc2 (-43317), Atp9a (+100762)	chr2	168458959	168459195	236
Peak_1840	Zfp64 (-37)	chr2	168780730	168780888	158
Peak_1841	Zfp64 (-258418), Gm11011 (+374055)	chr2	169039059	169039321	262
Peak_1842	Zfp64 (-452090), Gm11011 (+180383)	chr2	169232665	169233059	394
Peak_1843	Gm11011 (-203239), Tshz2 (-94989)	chr2	169616372	169616596	224
Peak_1844	Zfp217 (-12406), Bcas1 (+272744)	chr2	169980498	169980670	172
Peak_1845	Zfp217 (-115898), Bcas1 (+169252)	chr2	170083971	170084180	209
Peak_1846	4930470P17Rik (+24359), Pfdn4 (+66423)	chr2	170402925	170403391	466
Peak_1847	Cbln4 (+238270)	chr2	171630525	171630866	341
Peak_1848	Fam210b (-70664), Mc3r (+26409)	chr2	172100312	172100490	178
Peak_1849	Aurka (-188), Cstf1 (-40)	chr2	172196050	172196337	287
Peak_1850	Cass4 (-396)	chr2	172218906	172219101	195
Peak_1851	Tfap2c (+94471), Bmp7 (+296258)	chr2	172469456	172469672	216
Peak_1852	1700021F07Rik (-184789), Pmepa1 (-61264)	chr2	173163145	173163451	306
Peak_1853	Ctsz (+246)	chr2	174264205	174264383	178
Peak_1854	Prelid3b (-92135), Zfp831 (-78318)	chr2	174390601	174390833	232
Peak_1855	Prelid3b (-129461), Zfp831 (-40992)	chr2	174427784	174428301	517
Peak_1856	Cdh4 (-608916), Cdh26 (+402908)	chr2	178568027	178568412	385
Peak_1857	Cdh4 (-164336), Cdh26 (+847488)	chr2	179012653	179012946	293
Peak_1858	Cdh4 (+103317), Taf4 (+430898)	chr2	179280362	179280543	181
Peak_1859	Adrm1 (+7)	chr2	179906086	179906308	222
Peak_1860	Ogfr (-6)	chr2	180323768	180324119	351
Peak_1861	Fndc11 (+60)	chr2	180954633	180954923	290
Peak_1862	Arfrp1 (-63), Zgpat (+539)	chr2	181100073	181100271	198
Peak_1863	Zbtb46 (-27968), Abhd16b (-5812)	chr2	181221964	181222234	270
Peak_1864	Dnajc5 (+399)	chr2	181255419	181255759	340
Peak_1865	Sox18 (+11732), Prpf6 (+58592)	chr2	181394409	181394816	407
Peak_1866	Sox18 (+8263), Prpf6 (+62061)	chr2	181397794	181398369	575
Peak_1867	Tcea2 (-4666), Sox18 (-4004)	chr2	181410230	181410467	237
Peak_1868	Pex2 (+119)	chr3	5575918	5576322	404
Peak_1869	Stmn2 (+18253), Hey1 (+139259)	chr3	8527651	8527908	257
Peak_1870	Car2 (+103407), Gm9733 (+342469)	chr3	14989636	14990029	393
Peak_1871	Ythdf3 (+62)	chr3	16083086	16083404	318
Peak_1872	Cyp7b1 (-380771), Armc1 (+538956)	chr3	18523961	18524256	295
Peak_1873	Dnajc5b (+55088), 1700064H15Rik (+64974)	chr3	19463566	19463839	273
Peak_1874	1700064H15Rik (-1639)	chr3	19530015	19530616	601
Peak_1875	Trim55 (+15086), Crh (+35850)	chr3	19559251	19559840	589
Peak_1876	Cp (-249953), Crh (-11705)	chr3	19606921	19607280	359
Peak_1877	Tbl1xr1 (-545567)	chr3	21429838	21430175	337
Peak_1878	Tbl1xr1 (-52264)	chr3	21923122	21923497	375
Peak_1879	Nlgn1 (+29401)	chr3	26003092	26003418	326
Peak_1880	Ect2 (+245318), Spata16 (+270923)	chr3	26807277	26807652	375
Peak_1881	Tnfsf10 (-123100), Nceh1 (+10963)	chr3	27092771	27092928	157
Peak_1882	Tnfsf10 (-31797), Nceh1 (+102266)	chr3	27184029	27184276	247
Peak_1883	Slc2a2 (-291282), Tnik (+143058)	chr3	28305416	28305669	253
Peak_1884	Slc2a2 (-108413), Tnik (+325927)	chr3	28488259	28488565	306
Peak_1885	Rpl22l1 (-23)	chr3	28704228	28704441	213
Peak_1886	Mecom (+222896), Egfem1 (+707876)	chr3	29689431	29689630	199
Peak_1887	Mecom (-340643), Actrt3 (+245791)	chr3	30252758	30253381	623
Peak_1888	Mecom (-444618), Actrt3 (+141816)	chr3	30356917	30357173	256
Peak_1889	Qrfpr (-55906), Anxa5 (+197662)	chr3	36176928	36177277	349
Peak_1890	Il2 (-78219), Il21 (+28440)	chr3	37103011	37103188	177
Peak_1891	Spry1 (+32406), Gm5148 (+52046)	chr3	37571152	37571420	268
Peak_1892	Gm5148 (-551176), Ankrd50 (+207505)	chr3	38174344	38174672	328
Peak_1893	Gm5148 (-559345), Ankrd50 (+199336)	chr3	38182555	38182798	243
Peak_1894	Gm5148 (-715084), Ankrd50 (+43597)	chr3	38338272	38338559	287
Peak_1895	Plk4 (-76)	chr3	40603767	40603963	196
Peak_1896	Sclt1 (+52158), Jade1 (+134622)	chr3	41494111	41494444	333
Peak_1897	Pabpc4l (+22022)	chr3	46229723	46229958	235
Peak_1898	Pabpc4l (+8883)	chr3	46242865	46243095	230
Peak_1899	Slc7a11 (-713323), Noct (-67511)	chr3	50960780	50960935	155
Peak_1900	Noct (-699)	chr3	51027528	51027811	283
Peak_1901	Noct (+53074), Elf2 (+63045)	chr3	51081277	51081608	331
Peak_1902	Mgst2 (+83462), Maml3 (+360250)	chr3	51548427	51548699	272
Peak_1903	Maml3 (+104588), Mgst2 (+339124)	chr3	51804024	51804426	402
Peak_1904	Foxo1 (+136483), Cog6 (+612403)	chr3	52208541	52208943	402
Peak_1905	Cog6 (+61374), Foxo1 (+687512)	chr3	52759632	52759909	277
Peak_1906	Stoml3 (-1433)	chr3	53291131	53291301	170
Peak_1907	Ufm1 (-284)	chr3	53667886	53668186	300
Peak_1908	Supt20 (+7016), Exosc8 (+35272)	chr3	54503954	54504132	178
Peak_1909	Mab21l1 (-366751), Dclk1 (+173233)	chr3	55219553	55219809	256
Peak_1910	Tm4sf1 (-115412), Tm4sf4 (-15013)	chr3	57214075	57214370	295
Peak_1911	Pfn2 (-314841), Tsc22d2 (-253284)	chr3	57966162	57966492	330
Peak_1912	Serp1 (-13), Eif2a (+65)	chr3	58329663	58329952	289
Peak_1913	P2ry13 (-50085), P2ry12 (+1864)	chr3	59064715	59065062	347
Peak_1914	P2ry1 (-48461), Mbnl1 (+453082)	chr3	60758096	60758416	320
Peak_1915	Dhx36 (-41)	chr3	62310862	62311071	209
Peak_1916	Lekr1 (-6822), Tiparp (+130996)	chr3	65463232	65463424	192
Peak_1917	Ccnl1 (-25)	chr3	65762086	65762305	219
Peak_1918	Il12a (-197250), Schip1 (+428452)	chr3	68297188	68297444	256
Peak_1919	Kpna4 (-84)	chr3	68931034	68931204	170
Peak_1920	Rapgef2 (+126075)	chr3	78822574	78823073	499
Peak_1921	Ppid (-13)	chr3	79395167	79395380	213
Peak_1922	Fam198b (-31472), Tmem144 (-11332)	chr3	79656839	79657127	288
Peak_1923	Tmem144 (-29843), Fam198b (-12961)	chr3	79675327	79675661	334
Peak_1924	Tmem144 (-30278), Fam198b (-12526)	chr3	79675836	79676022	186
Peak_1925	Gria2 (+2308), Fam198b (+915950)	chr3	80604250	80604560	310
Peak_1926	Tdo2 (-14025), Asic5 (-7147)	chr3	81793563	81793831	268
Peak_1927	Tmem131l (-475)	chr3	83844408	83844708	300
Peak_1928	Tmem154 (+85)	chr3	84470023	84470375	352
Peak_1929	Fbxw7 (-236947), Tmem154 (+49007)	chr3	84518917	84519324	407
Peak_1930	Fbxw7 (-137653), Tmem154 (+148301)	chr3	84618314	84618516	202
Peak_1931	Cd1d1 (-118403), Kirrel (+56856)	chr3	86921548	86921984	436
Peak_1932	Lrrc71 (-16667), Ntrk1 (+29872)	chr3	87569015	87569408	393
Peak_1933	Mrpl24 (-9690), Hdgf (+3495)	chr3	87713633	87713843	210
Peak_1934	Bcan (+13384), Nes (+15879)	chr3	87790752	87791035	283
Peak_1935	Tsacc (+19826), Mef2d (+134440)	chr3	88080859	88081008	149
Peak_1936	Mex3a (-22033), Lmna (-7027)	chr3	88314138	88314429	291
Peak_1937	Arhgef2 (-17084), Ssr2 (+24351)	chr3	88407792	88408095	303
Peak_1938	Arhgef2 (+49)	chr3	88424981	88425172	191
Peak_1939	2810403A07Rik (+40)	chr3	88489573	88489938	365
Peak_1940	Dpm3 (-7693), Krtcap2 (+5699)	chr3	89055311	89055863	552
Peak_1941	Shc1 (-2921), Cks1b (-324)	chr3	89222445	89222812	367
Peak_1942	Shc1 (-1859), Cks1b (-1386)	chr3	89223520	89223862	342
Peak_1943	She (+4223), Il6ra (+77569)	chr3	89639343	89639686	343
Peak_1944	She (+11989), Il6ra (+69803)	chr3	89647107	89647455	348
Peak_1945	She (+22641), Il6ra (+59151)	chr3	89657716	89658149	433
Peak_1946	Nup210l (-24529), Tpm3 (+6954)	chr3	89883377	89883672	295
Peak_1947	Nup210l (-23877), Tpm3 (+7606)	chr3	89884017	89884336	319
Peak_1948	Rps27 (+17)	chr3	90017399	90017713	314
Peak_1949	Ints3 (-13206), Npr1 (+19024)	chr3	90250548	90250980	432
Peak_1950	S100a8 (+9677), S100a9 (+16973)	chr3	90482545	90482795	250
Peak_1951	Gabpb2 (-19)	chr3	95021652	95022062	410
Peak_1952	Mcl1 (-21)	chr3	95462448	95462795	347
Peak_1953	Adamtsl4 (-2880)	chr3	95494535	95494786	251
Peak_1954	Aph1a (-2037), BC028528 (-13)	chr3	95695826	95696056	230
Peak_1955	BC028528 (-1677), Aph1a (-373)	chr3	95697430	95697779	349
Peak_1956	Txnip (-16)	chr3	96361727	96362001	274
Peak_1957	Gm16253 (-12156), Txnip (+6871)	chr3	96368580	96368921	341
Peak_1958	Adam30 (-85853), Notch2 (+61421)	chr3	97878776	97878988	212
Peak_1959	Wdr3 (-27), Gdap2 (+53)	chr3	99966246	99966468	222
Peak_1960	Atp1a1 (+80071), Igsf3 (+147407)	chr3	101328238	101328671	433
Peak_1961	Atp1a1 (-174858), Mab21l3 (+56762)	chr3	101583200	101583568	368
Peak_1962	Vangl1 (-217762), Ngf (-47473)	chr3	102226216	102226540	324
Peak_1963	Magi3 (-33937), Lrig2 (+257816)	chr3	104057731	104058194	463
Peak_1964	Magi3 (-77190), Lrig2 (+214563)	chr3	104101062	104101370	308
Peak_1965	Magi3 (-222009), Lrig2 (+69744)	chr3	104245947	104246123	176
Peak_1966	Slc16a1 (-80213), Lrig2 (-46599)	chr3	104362207	104362548	341
Peak_1967	Rhoc (-4772)	chr3	104587058	104587256	198
Peak_1968	Wnt2b (-61872), Cttnbp2nl (+29372)	chr3	104826342	104826656	314
Peak_1969	Fam212b (-419)	chr3	105506965	105507230	265
Peak_1970	Rap1a (+11353), Fam212b (+85378)	chr3	105592792	105592997	205
Peak_1971	Lrif1 (-51)	chr3	106487774	106487934	160
Peak_1972	Slc16a4 (-3139)	chr3	107090911	107091107	196
Peak_1973	Gstm4 (-40512), Ampd2 (+1221)	chr3	107888221	107888426	205
Peak_1974	Gnai3 (-25)	chr3	107949010	107949167	157
Peak_1975	Celsr2 (-20302), Sars (+9315)	chr3	108238607	108238936	329
Peak_1976	Gpsm2 (+8833), Clcc1 (+59364)	chr3	108516163	108516381	218
Peak_1977	Vav3 (+11793), Ntng1 (+783062)	chr3	109155198	109155529	331
Peak_1978	Vav3 (+111549), Ntng1 (+683306)	chr3	109254958	109255282	324
Peak_1979	S1pr1 (+72932), Olfm3 (+561158)	chr3	115344773	115345308	535
Peak_1980	S1pr1 (+25480), Olfm3 (+608610)	chr3	115392408	115392578	170
Peak_1981	S1pr1 (+5905), Olfm3 (+628185)	chr3	115411809	115412326	517
Peak_1982	Rtca (-4897), Dbt (+35)	chr3	116215858	116216188	330
Peak_1983	Agl (-124)	chr3	116511123	116511293	170
Peak_1984	Cnn3 (-56695), Alg14 (+78029)	chr3	121072670	121072857	187
Peak_1985	Abcd3 (-73604), Arhgap29 (-64323)	chr3	121591739	121591909	170
Peak_1986	Etnppl (-412786), Col25a1 (+23771)	chr3	129907385	129907775	390
Peak_1987	Rpl34 (-37)	chr3	130433197	130433386	189
Peak_1988	Gimd1 (-406912), Dkk2 (+142521)	chr3	131890660	131890893	233
Peak_1989	Npnt (+93200), Tbck (+172699)	chr3	132519634	132519980	346
Peak_1990	Tet2 (-581574), Cxxc4 (-166575)	chr3	133733107	133733310	203
Peak_1991	Tacr3 (-489595), Cxxc4 (+102592)	chr3	134002072	134002679	607
Peak_1992	Emcn (-123655), Ppp3ca (+546642)	chr3	136880237	136880514	277
Peak_1993	H2afz (-11396), Ddit4l (+229419)	chr3	137515731	137516379	648
Peak_1994	Lamtor3 (-30)	chr3	137581341	137581578	237
Peak_1995	Mttp (-492), Trmt10a (+432)	chr3	137806710	137806977	267
Peak_1996	Tspan5 (+135760), Rap1gds1 (+197244)	chr3	138540715	138541122	407
Peak_1997	Stpg2 (-194)	chr3	138868354	138868971	617
Peak_1998	Unc5c (-246762), Pdha2 (-6447)	chr3	140881602	140881930	328
[truncated: 1,167 more rows]
